# Supplementary material for: Interaction of Acinetobacter sp. RIT 592 induces the production of broad-spectrum antibiotics in Exiguobacterium sp. RIT 594
Source: Front Pharmacol. 2024 Aug 1;15:1456027. doi: 10.3389/fphar.2024.1456027 (PMC11324575; doi:10.3389/fphar.2024.1456027)
Supplement: Supplementary file 1 [file Table2.xlsx]

## Sheet: METABOLOMICS-SNETS-V2-9d69ba05-
SpectrumID	Compound_Name	Ion_Source	Instrument	Compound_Source	PI	Data_Collector	Adduct	Precursor_MZ	ExactMass	Charge	CAS_Number	Pubmed_ID	Smiles	INCHI	INCHI_AUX	Library_Class	IonMode	UpdateWorkflowName	LibraryQualityString	#Scan#	SpectrumFile	LibraryName	MQScore	Organism	TIC_Query	RT_Query	MZErrorPPM	SharedPeaks	MassDiff	LibMZ	SpecMZ	SpecCharge	FileScanUniqueID	NumberHits	tags	MoleculeExplorerDatasets	MoleculeExplorerFiles	molecular_formula	InChIKey	InChIKey-Planar	superclass	class	subclass	npclassifier_superclass	npclassifier_class	npclassifier_pathway	internalFilename
CCMSLIB00003140141	Spectral Match to Phe-Pro from NIST14	ESI	QQQ	Isolated	Data from Christopher A. Lowry	Data deposited by fevargas	M+H	263.139	262.132	1	N/A	N/A	C1C[C@H](N(C1)C(=O)[C@H](CC2=CC=CC=C2)N)C(=O)O	InChI=1S/C14H18N2O3/c15-11(9-10-5-2-1-3-6-10)13(17)16-8-4-7-12(16)14(18)19/h1-3,5-6,11-12H,4,7-9,15H2,(H,18,19)/t11-,12-/m0/s1	N/A	3	Positive	UPDATE-SINGLE-ANNOTATED-BRONZE	Bronze	80	specs_ms.pklbin	lib-00017.mgf	0.975086	GNPS-NIST14-MATCHES	37626.9	15.7239	22.7311	6	0.00598145	263.139	263.145	1	spectra/specs_ms.pklbin80	1		74	4315	C14H18N2O3	WEQJQNWXCSUVMA-RYUDHWBXSA-N	WEQJQNWXCSUVMA	Organic acids and derivatives	Carboxylic acids and derivatives	Amino acids, peptides, and analogues	Small peptides	Dipeptides	Amino acids and Peptides	specs_ms.pklbin
CCMSLIB00003136514	Spectral Match to Ile-Pro-Ile from NIST14	ESI	Q-TOF	Isolated	Data from Joshua Wollam	Data deposited by fevargas	M+H	342.239	0	1	90614485	N/A	N/A	N/A	N/A	3	Positive	UPDATE-SINGLE-ANNOTATED-BRONZE	Bronze	165	specs_ms.pklbin	lib-00017.mgf	0.962726	GNPS-NIST14-MATCHES	18833.8	14.8696	40950.9	8	14.015	342.239	356.254	1	spectra/specs_ms.pklbin165	1		50	3988	N/A	N/A	N/A	N/A	N/A	N/A	N/A	N/A	N/A	specs_ms.pklbin
CCMSLIB00003136285	Spectral Match to (Z)-4-Decen-1-ol from NIST14	ESI	qTof	Isolated	Data from Piel	Data deposited by eriche	M+H	157.158	156.151	1	57074370	N/A	CCCCC/C=C\CCCO	InChI=1S/C10H20O/c1-2-3-4-5-6-7-8-9-10-11/h6-7,11H,2-5,8-10H2,1H3/b7-6-	N/A	3	Positive	UPDATE-SINGLE-ANNOTATED-BRONZE	Bronze	26	specs_ms.pklbin	lib-00017.mgf	0.961261	GNPS-NIST14-MATCHES	999.999	6.24797	254260	7	39.959	157.158	197.117	0	spectra/specs_ms.pklbin26	1		0	0	C10H20O	VUNFOJWKJSYIDH-SREVYHEPSA-N	VUNFOJWKJSYIDH	Lipids and lipid-like molecules	Fatty Acyls	Fatty alcohols	Fatty acyls	Fatty alcohols	Fatty acids	specs_ms.pklbin
CCMSLIB00003136607	Spectral Match to Ile-Leu from NIST14	ESI	QQQ	Isolated	Data from Pieter Dorrestein	Data deposited by lfnothias	M+H	245.186	244.179	1	N/A	N/A	CC[C@H](C)[C@@H](C(=O)N[C@@H](CC(C)C)C(=O)O)N	InChI=1S/C12H24N2O3/c1-5-8(4)10(13)11(15)14-9(12(16)17)6-7(2)3/h7-10H,5-6,13H2,1-4H3,(H,14,15)(H,16,17)/t8-,9-,10-/m0/s1	N/A	3	Positive	UPDATE-SINGLE-ANNOTATED-BRONZE	Bronze	69	specs_ms.pklbin	lib-00017.mgf	0.940648	GNPS-NIST14-MATCHES	18305.8	14.3303	101.939	6	0.0249939	245.186	245.211	0	spectra/specs_ms.pklbin69	1		47	2829	C12H24N2O3	JWBXCSQZLLIOCI-GUBZILKMSA-N	JWBXCSQZLLIOCI	Organic acids and derivatives	Carboxylic acids and derivatives	Amino acids, peptides, and analogues	Small peptides	Dipeptides	Amino acids and Peptides	specs_ms.pklbin
CCMSLIB00003137591	Spectral Match to PyroGlu-Phe from NIST14	ESI	Q-TOF	Isolated	Data from System Wide MS course	Data deposited by daniel	M+H	277.119	0	1	N/A	N/A	N/A	N/A	N/A	3	Positive	UPDATE-SINGLE-ANNOTATED-BRONZE	Bronze	115	specs_ms.pklbin	lib-00017.mgf	0.933563	GNPS-NIST14-MATCHES	28454.8	13.2098	50537.9	9	14.005	277.119	291.124	0	spectra/specs_ms.pklbin115	1		72	4217	N/A	N/A	N/A	N/A	N/A	N/A	N/A	N/A	N/A	specs_ms.pklbin
CCMSLIB00003137749	Spectral Match to Phe-Pro from NIST14	ESI	Q-TOF	Isolated	Data from Pieter Dorrestein	Data deposited by lfnothias	M+H-H2O	245.129	0	1	N/A	N/A	N/A	N/A	N/A	3	Positive	UPDATE-SINGLE-ANNOTATED-BRONZE	Bronze	66	specs_ms.pklbin	lib-00017.mgf	0.926628	GNPS-NIST14-MATCHES	148322	2.28909	273.331	6	0.0670013	245.129	245.196	1	spectra/specs_ms.pklbin66	1		74	4315	N/A	N/A	N/A	N/A	N/A	N/A	N/A	N/A	N/A	specs_ms.pklbin
CCMSLIB00003135959	Spectral Match to 1-Hexadecanoyl-sn-glycerol from NIST14	ESI	QqQ	Isolated	Data from Gabriel Haddad	Data deposited by mjmeehan	M+H	331.284	0	1	542449	N/A	N/A	N/A	N/A	3	Positive	UPDATE-SINGLE-ANNOTATED-BRONZE	Bronze	148	specs_ms.pklbin	lib-00017.mgf	0.919394	GNPS-NIST14-MATCHES	142397	14.3657	353.185	11	0.117004	331.284	331.401	1	spectra/specs_ms.pklbin148	1		135	8671	N/A	N/A	N/A	N/A	N/A	N/A	N/A	N/A	N/A	specs_ms.pklbin
CCMSLIB00006679473	RAC-GLYCEROL 1-MYRISTATE	ESI	Orbitrap	isolated	MoNA	MoNA:MoNA037353	M+H	303.253	0	1	N/A	N/A	CCCCCCCCCCCCCC(=O)OCC(CO)O	"InChI=1S/C17H34O4/c1-2-3-4-5-6-7-8-9-10-11-12-13-17(20)21-15-16(19)14-18/h16,18-19H,2-15H2,1H3"	N/A	3	positive	UPDATE-SINGLE-ANNOTATED-BRONZE	Bronze	167	specs_ms.pklbin	lib-00003.mgf	0.917796	MONA	85059.2	39.6081	185894	10	56.373	303.253	359.626	1	spectra/specs_ms.pklbin167	1		0	0	C17H34O4	DCBSHORRWZKAKO-UHFFFAOYSA-N	DCBSHORRWZKAKO	Lipids and lipid-like molecules	Glycerolipids	Monoradylglycerols	Glycerolipids	Monoacylglycerols	Fatty acids	specs_ms.pklbin
CCMSLIB00000211284	ReSpect:PM014404 Cyclo(Tyr-Leu)	ESI	Ion Trap	Isolated	Putative ReSpect Match	ReSpect	M+H	277	276.147	1	15266-87-2	18384195	CC(C)CC1C(=O)NC(C(=O)N1)CC2=CC=C(C=C2)O	InChI=1S/C15H20N2O3/c1-9(2)7-12-14(19)17-13(15(20)16-12)8-10-3-5-11(18)6-4-10/h3-6,9,12-13,18H,7-8H2,1-2H3,(H,16,20)(H,17,19)	N/A	3	Positive	UPDATE-SINGLE-ANNOTATED-BRONZE	Bronze	39	specs_ms.pklbin	lib-00040.mgf	0.914469	RESPECT	21635.9	21.934	230473	6	63.841	277	213.159	0	spectra/specs_ms.pklbin39	1		0	0	C15H20N2O3	GENSLUDVKWKQMX-UHFFFAOYSA-N	GENSLUDVKWKQMX	Organic acids and derivatives	Carboxylic acids and derivatives	Amino acids, peptides, and analogues	Peptide alkaloids|Small peptides	Dipeptides|Simple diketopiperazine alkaloids	Alkaloids|Amino acids and Peptides	specs_ms.pklbin
CCMSLIB00003136453	Spectral Match to Ile-Gly-Ile from NIST14	ESI	QqQ	Isolated	Data from Joshua Wollam	Data deposited by fevargas	M+H	302.207	0	1	N/A	N/A	N/A	N/A	N/A	3	Positive	UPDATE-SINGLE-ANNOTATED-BRONZE	Bronze	112	specs_ms.pklbin	lib-00017.mgf	0.912667	GNPS-NIST14-MATCHES	7890.26	16.3163	46375.5	8	14.015	302.207	288.192	1	spectra/specs_ms.pklbin112	1		41	2777	N/A	N/A	N/A	N/A	N/A	N/A	N/A	N/A	N/A	specs_ms.pklbin
CCMSLIB00003139735	Spectral Match to L-Alanyl-L-norleucine from NIST14	ESI	IT/ion trap	Isolated	Data from PDorrestein	Data deposited by amelnik	M+H-H2O	185.129	0	1	3303375	N/A	N/A	N/A	N/A	3	Positive	UPDATE-SINGLE-ANNOTATED-BRONZE	Bronze	7	specs_ms.pklbin	lib-00017.mgf	0.91021	GNPS-NIST14-MATCHES	3952.41	37.5732	75709.3	6	14.016	185.129	171.113	0	spectra/specs_ms.pklbin7	1		27	1921	N/A	N/A	N/A	N/A	N/A	N/A	N/A	N/A	N/A	specs_ms.pklbin
CCMSLIB00000578806	MassbankEU:ET131201 OCP_211.0633_14.3|4-(2-chlorophenyl)piperazin-2-one	ESI	LC-ESI-QFT	Isolated	Massbank EU	Massbank	[M+H]+	211.063	0	1	N/A	N/A	NA	N/A	N/A	3	Positive	UPDATE-SINGLE-ANNOTATED-BRONZE	Bronze	47	specs_ms.pklbin	lib-00031.mgf	0.905524	MASSBANKEU	12490.9	7.63293	66563	8	14.049	211.063	225.112	0	spectra/specs_ms.pklbin47	1		4	61	N/A	N/A	N/A	N/A	N/A	N/A	N/A	N/A	N/A	specs_ms.pklbin
CCMSLIB00000213686	Massbank:FIO00056 gamma-Dodecalactone	ESI	LC-ESI-QTOF	Isolated	Putative Massbank Match	Massbank	[M+H]+	199.17	0	1	2305-05-07	N/A	CCCCCCCCC(C1)OC(=O)C1	1S/C12H22O2/c1-2-3-4-5-6-7-8-11-9-10-12(13)14-11/h11H,2-10H2,1H3	N/A	3	Positive	UPDATE-SINGLE-ANNOTATED-BRONZE	Bronze	40	specs_ms.pklbin	lib-00046.mgf	0.898909	MASSBANK	101419	3.49795	81407.9	7	16.214	199.17	215.384	1	spectra/specs_ms.pklbin40	1		1	9	C12H22O2	WGPCZPLRVAWXPW-UHFFFAOYSA-N	WGPCZPLRVAWXPW	Organoheterocyclic compounds	Lactones	Gamma butyrolactones	Fatty esters	Lactones	Fatty acids	specs_ms.pklbin
CCMSLIB00010124438	Monomyristin CollisionEnergy:205060	LC-ESI	Orbitrap	Commercial	Trent Northen	JGI	M+H-H2O	285.242	0	1	N/A	N/A	CCCCCCCCCCCCCC(=O)OCC(O)CO	"InChI=1S/C17H34O4/c1-2-3-4-5-6-7-8-9-10-11-12-13-17(20)21-15-16(19)14-18/h16,18-19H,2-15H2,1H3"	N/A	3	Positive	UPDATE-SINGLE-ANNOTATED-BRONZE	Bronze	134	specs_ms.pklbin	lib-00011.mgf	0.889309	BERKELEY-LAB	66325.5	37.8578	98176.3	8	28.004	285.242	313.246	1	spectra/specs_ms.pklbin134	1		0	0	C17H34O4	DCBSHORRWZKAKO-UHFFFAOYSA-N	DCBSHORRWZKAKO	Lipids and lipid-like molecules	Glycerolipids	Monoradylglycerols	Glycerolipids	Monoacylglycerols	Fatty acids	specs_ms.pklbin
CCMSLIB00003139134	Spectral Match to Tyr-Pro from NIST14	ESI	QQQ	Isolated	Data from Christopher A. Lowry	Data deposited by fevargas	M+H	279.133	278.127	1	N/A	N/A	C1C[C@H](N(C1)C(=O)[C@H](CC2=CC=C(C=C2)O)N)C(=O)O	InChI=1S/C14H18N2O4/c15-11(8-9-3-5-10(17)6-4-9)13(18)16-7-1-2-12(16)14(19)20/h3-6,11-12,17H,1-2,7-8,15H2,(H,19,20)/t11-,12-/m0/s1	N/A	3	Positive	UPDATE-SINGLE-ANNOTATED-BRONZE	Bronze	116	specs_ms.pklbin	lib-00017.mgf	0.889019	GNPS-NIST14-MATCHES	73996.9	15.2205	50402.5	7	14.069	279.133	293.202	1	spectra/specs_ms.pklbin116	1		95	6541	C14H18N2O4	VNYDHJARLHNEGA-RYUDHWBXSA-N	VNYDHJARLHNEGA	Organic acids and derivatives	Carboxylic acids and derivatives	Amino acids, peptides, and analogues	Small peptides	Dipeptides	Amino acids and Peptides	specs_ms.pklbin
CCMSLIB00003138032	Spectral Match to Ser-Leu from NIST14	ESI	Q-TOF	Isolated	Data from Chris Turck	Data deposited by fevargas	M+H	219.134	0	1	6665163	N/A	N/A	N/A	N/A	3	Positive	UPDATE-SINGLE-ANNOTATED-BRONZE	Bronze	55	specs_ms.pklbin	lib-00017.mgf	0.888484	GNPS-NIST14-MATCHES	19744.9	17.3334	63956.3	6	14.015	219.134	233.149	1	spectra/specs_ms.pklbin55	1		26	1781	N/A	N/A	N/A	N/A	N/A	N/A	N/A	N/A	N/A	specs_ms.pklbin
CCMSLIB00003136046	Spectral Match to Gly-Leu from NIST14	ESI	QqQ	Isolated	Data from Karin	Data deposited by aaksenov	M+H	189.122	0	1	869192	N/A	N/A	N/A	N/A	3	Positive	UPDATE-SINGLE-ANNOTATED-BRONZE	Bronze	30	specs_ms.pklbin	lib-00017.mgf	0.886318	GNPS-NIST14-MATCHES	30989	16.3117	75184.3	6	14.219	189.122	203.341	1	spectra/specs_ms.pklbin30	1		38	3673	N/A	N/A	N/A	N/A	N/A	N/A	N/A	N/A	N/A	specs_ms.pklbin
CCMSLIB00003136121	Spectral Match to Ile-Pro-Ile from NIST14	ESI	QqQ	Isolated	Data from Pieter Dorrestein	Data deposited by lfnothias	M+H	342.239	0	1	90614485	N/A	N/A	N/A	N/A	3	Positive	UPDATE-SINGLE-ANNOTATED-BRONZE	Bronze	184	specs_ms.pklbin	lib-00017.mgf	0.880419	GNPS-NIST14-MATCHES	43025.3	12.802	99319.5	8	33.991	342.239	376.23	1	spectra/specs_ms.pklbin184	1		50	3988	N/A	N/A	N/A	N/A	N/A	N/A	N/A	N/A	N/A	specs_ms.pklbin
CCMSLIB00003135185	Spectral Match to 4-Hydroxynonenal from NIST14	ESI	qTof	Isolated	Data from Gabriel Haddad	Data deposited by mjmeehan	M+H	157.122	156.115	1	75899682	N/A	CCCCCC(/C=C/C=O)O	InChI=1S/C9H16O2/c1-2-3-4-6-9(11)7-5-8-10/h5,7-9,11H,2-4,6H2,1H3/b7-5+	N/A	3	Positive	UPDATE-SINGLE-ANNOTATED-BRONZE	Bronze	29	specs_ms.pklbin	lib-00017.mgf	0.878226	GNPS-NIST14-MATCHES	1000	164.666	267149	6	41.975	157.122	199.097	0	spectra/specs_ms.pklbin29	1		0	0	C9H16O2	JVJFIQYAHPMBBX-FNORWQNLSA-N	JVJFIQYAHPMBBX	Lipids and lipid-like molecules	Fatty Acyls	Fatty alcohols	Fatty acyls	Fatty aldehydes	Fatty acids	specs_ms.pklbin
CCMSLIB00000081171	cyclo-(Ala-4-hydroxy-Pro)	LC-ESI	Ion Trap	Crude	CCLiaw, YLYang	YLYang	M+H	185.091	185.093	1						3	Positive	UPDATE-SINGLE-ANNOTATED-BRONZE	Bronze	16	specs_ms.pklbin	lib-00042.mgf	0.870216	GNPS-LIBRARY	15105.7	22.5941	221.515	6	0.0410004	185.091	185.132	1	spectra/specs_ms.pklbin16	1		5	613	N/A	N/A	N/A	N/A	N/A	N/A	N/A	N/A	N/A	specs_ms.pklbin
CCMSLIB00003136514	Spectral Match to Ile-Pro-Ile from NIST14	ESI	Q-TOF	Isolated	Data from Joshua Wollam	Data deposited by fevargas	M+H	342.239	0	1	90614485	N/A	N/A	N/A	N/A	3	Positive	UPDATE-SINGLE-ANNOTATED-BRONZE	Bronze	230	specs_ms.pklbin	lib-00017.mgf	0.868466	GNPS-NIST14-MATCHES	23587.4	12.9694	289470	7	99.068	342.239	441.307	1	spectra/specs_ms.pklbin230	1		50	3988	N/A	N/A	N/A	N/A	N/A	N/A	N/A	N/A	N/A	specs_ms.pklbin
CCMSLIB00003139242	Spectral Match to 1-Dodecanamine from NIST14	ESI	Ion Trap	Isolated	Data from Zhang Lixin	Data deposited by mwang87	M+H	186.22	185.214	1	124221	N/A	CCCCCCCCCCCCN	InChI=1S/C12H27N/c1-2-3-4-5-6-7-8-9-10-11-12-13/h2-13H2,1H3	N/A	3	Positive	UPDATE-SINGLE-ANNOTATED-BRONZE	Bronze	88	specs_ms.pklbin	lib-00017.mgf	0.864867	GNPS-NIST14-MATCHES	26158.3	17.7495	452782	6	84.317	186.22	270.537	1	spectra/specs_ms.pklbin88	1		0	0	C12H27N	JRBPAEWTRLWTQC-UHFFFAOYSA-N	JRBPAEWTRLWTQC	Organic nitrogen compounds	Organonitrogen compounds	Amines	Fatty Acids and Conjugates|Fatty acyls	Amino fatty acids|Hydrocarbons	Fatty acids	specs_ms.pklbin
CCMSLIB00010109104	DEHP CollisionEnergy:102040	LC-ESI	Orbitrap	Commercial	Trent Northen	JGI	M+H	391.284	0	1	N/A	N/A	CCCCC(CC)COC(=O)c1ccccc1C(=O)OCC(CC)CCCC	"InChI=1S/C24H38O4/c1-5-9-13-19(7-3)17-27-23(25)21-15-11-12-16-22(21)24(26)28-18-20(8-4)14-10-6-2/h11-12,15-16,19-20H,5-10,13-14,17-18H2,1-4H3"	N/A	3	Positive	UPDATE-SINGLE-ANNOTATED-BRONZE	Bronze	200	specs_ms.pklbin	lib-00011.mgf	0.855112	BERKELEY-LAB	76593.8	1.19485	1934.63	6	0.756989	391.284	392.041	1	spectra/specs_ms.pklbin200	1		0	0	C24H38O4	BJQHLKABXJIVAM-UHFFFAOYSA-N	BJQHLKABXJIVAM	Benzenoids	Benzene and substituted derivatives	Benzoic acids and derivatives	Phenolic acids (C6-C1)	Shikimic acids and derivatives|Simple phenolic acids	Shikimates and Phenylpropanoids	specs_ms.pklbin
CCMSLIB00003137749	Spectral Match to Phe-Pro from NIST14	ESI	Q-TOF	Isolated	Data from Pieter Dorrestein	Data deposited by lfnothias	M+H-H2O	245.129	0	1	N/A	N/A	N/A	N/A	N/A	3	Positive	UPDATE-SINGLE-ANNOTATED-BRONZE	Bronze	78	specs_ms.pklbin	lib-00017.mgf	0.849829	GNPS-NIST14-MATCHES	207609	3.60033	64602.7	7	15.836	245.129	260.965	1	spectra/specs_ms.pklbin78	1		74	4315	N/A	N/A	N/A	N/A	N/A	N/A	N/A	N/A	N/A	specs_ms.pklbin
CCMSLIB00003139268	Spectral Match to Leu-Ile from NIST14	ESI	Q-TOF	Isolated	Data from Gabriel Haddad	Data deposited by mjmeehan	M+H	245.186	0	1	N/A	N/A	N/A	N/A	N/A	3	Positive	UPDATE-SINGLE-ANNOTATED-BRONZE	Bronze	42	specs_ms.pklbin	lib-00017.mgf	0.847411	GNPS-NIST14-MATCHES	42882.5	15.3659	114195	7	27.999	245.186	217.187	1	spectra/specs_ms.pklbin42	1		36	3276	N/A	N/A	N/A	N/A	N/A	N/A	N/A	N/A	N/A	specs_ms.pklbin
CCMSLIB00003138631	Spectral Match to Phe-Ile from NIST14	ESI	Q-TOF	Isolated	Data from Suryasarathi Dasgupta	Data deposited by fevargas	M+H	279.169	0	1	N/A	N/A	N/A	N/A	N/A	3	Positive	UPDATE-SINGLE-ANNOTATED-BRONZE	Bronze	54	specs_ms.pklbin	lib-00017.mgf	0.83973	GNPS-NIST14-MATCHES	15785.3	16.563	164922	6	46.041	279.169	233.128	1	spectra/specs_ms.pklbin54	1		17	1360	N/A	N/A	N/A	N/A	N/A	N/A	N/A	N/A	N/A	specs_ms.pklbin
CCMSLIB00010114542	stearic acid CollisionEnergy:102040	LC-ESI	Orbitrap	Commercial	Trent Northen	JGI	M+H-H2O	267.268	0	1	N/A	N/A	CCCCCCCCCCCCCCCCCC(=O)O	"InChI=1S/C18H36O2/c1-2-3-4-5-6-7-8-9-10-11-12-13-14-15-16-17-18(19)20/h2-17H2,1H3,(H,19,20)"	N/A	3	Positive	UPDATE-SINGLE-ANNOTATED-BRONZE	Bronze	60	specs_ms.pklbin	lib-00011.mgf	0.835629	BERKELEY-LAB	17329.5	14.8659	103170	7	27.574	267.268	239.694	1	spectra/specs_ms.pklbin60	1		0	0	C18H36O2	QIQXTHQIDYTFRH-UHFFFAOYSA-N	QIQXTHQIDYTFRH	Lipids and lipid-like molecules	Fatty Acyls	Fatty acids and conjugates	Fatty Acids and Conjugates	Unsaturated fatty acids	Fatty acids	specs_ms.pklbin
CCMSLIB00003137053	Spectral Match to trans,cis-3,6-Nonadien-1-ol from NIST14	ESI	Ion Trap	Isolated	Data from Pieter Dorrestein &amp; Lena Gerwick	Data deposited by smascuch	M+Na	163.11	140.12	1	56805233	N/A	CC/C=C/C/C=C/CCO	InChI=1S/C9H16O/c1-2-3-4-5-6-7-8-9-10/h3-4,6-7,10H,2,5,8-9H2,1H3/b4-3+,7-6+	N/A	3	Positive	UPDATE-SINGLE-ANNOTATED-BRONZE	Bronze	22	specs_ms.pklbin	lib-00017.mgf	0.833208	GNPS-NIST14-MATCHES	134010	4.65944	196248	7	32.01	163.11	195.12	0	spectra/specs_ms.pklbin22	1		0	0	C9H16O	PICGPEBVZGCYBV-FZWLCVONSA-N	PICGPEBVZGCYBV	Lipids and lipid-like molecules	Fatty Acyls	Fatty alcohols	Fatty acyls	Fatty alcohols	Fatty acids	specs_ms.pklbin
CCMSLIB00005723872	h_13_stanozolol_3'OH	ESI	qTof	Commercial	Mehdi Beniddir	Anis Elloumi	2M+H	689.5	344.246	1			C[C@](O)(CC1)[C@@]2(C)[C@@H]1[C@H](CC[C@@H]3[C@]4(C)CC5=C(O)NN=C5C3)[C@@H]4CC2	InChI=1S/C21H32N2O2/c1-19-11-14-17(22-23-18(14)24)10-12(19)4-5-13-15(19)6-8-20(2)16(13)7-9-21(20,3)25/h12-13,15-16,25H,4-11H2,1-3H3,(H2,22,23,24)/t12-,13+,15-,16-,19-,20+,21-/m0/s1	N/A	1	Positive	UPDATE-SINGLE-ANNOTATED-GOLD	Gold	307	specs_ms.pklbin	lib-00042.mgf	0.829958	GNPS-LIBRARY	5856.27	18.4591	31625.9	7	21.806	689.5	711.306	1	spectra/specs_ms.pklbin307	1		0	0	C21H32N2O2	SWPAIUOYLTYQKK-BPUCSHBZSA-N	SWPAIUOYLTYQKK	Lipids and lipid-like molecules	Steroids and steroid derivatives	Estrane steroids	Steroids	Androstane steroids	Terpenoids	specs_ms.pklbin
CCMSLIB00003136514	Spectral Match to Ile-Pro-Ile from NIST14	ESI	Q-TOF	Isolated	Data from Joshua Wollam	Data deposited by fevargas	M+H	342.239	0	1	90614485	N/A	N/A	N/A	N/A	3	Positive	UPDATE-SINGLE-ANNOTATED-BRONZE	Bronze	156	specs_ms.pklbin	lib-00017.mgf	0.829922	GNPS-NIST14-MATCHES	19207.1	16.3842	23.4518	8	0.00802612	342.239	342.231	1	spectra/specs_ms.pklbin156	1		50	3988	N/A	N/A	N/A	N/A	N/A	N/A	N/A	N/A	N/A	specs_ms.pklbin
CCMSLIB00003138245	Spectral Match to PyroGlu-Pro from NIST14	ESI	qTof	Isolated	Data from Wiemann	Data deposited by pwiemann	M+H	227.103	226.095	1	N/A	N/A	C1CC(N(C1)C(=O)C2CCC(=O)N2)C(=O)O	InChI=1S/C10H14N2O4/c13-8-4-3-6(11-8)9(14)12-5-1-2-7(12)10(15)16/h6-7H,1-5H2,(H,11,13)(H,15,16)	N/A	3	Positive	UPDATE-SINGLE-ANNOTATED-BRONZE	Bronze	62	specs_ms.pklbin	lib-00017.mgf	0.826413	GNPS-NIST14-MATCHES	72096.9	16.2401	61100.1	6	13.876	227.103	240.979	0	spectra/specs_ms.pklbin62	1		32	1456	C10H14N2O4	PFEJJYZYEFRQEA-UHFFFAOYSA-N	PFEJJYZYEFRQEA	Organic acids and derivatives	Carboxylic acids and derivatives	Amino acids, peptides, and analogues	Small peptides	Dipeptides	Amino acids and Peptides	specs_ms.pklbin
CCMSLIB00010114542	stearic acid CollisionEnergy:102040	LC-ESI	Orbitrap	Commercial	Trent Northen	JGI	M+H-H2O	267.268	0	1	N/A	N/A	CCCCCCCCCCCCCCCCCC(=O)O	"InChI=1S/C18H36O2/c1-2-3-4-5-6-7-8-9-10-11-12-13-14-15-16-17-18(19)20/h2-17H2,1H3,(H,19,20)"	N/A	3	Positive	UPDATE-SINGLE-ANNOTATED-BRONZE	Bronze	154	specs_ms.pklbin	lib-00011.mgf	0.821495	BERKELEY-LAB	13788.2	53.1377	277590	6	74.191	267.268	341.459	1	spectra/specs_ms.pklbin154	1		0	0	C18H36O2	QIQXTHQIDYTFRH-UHFFFAOYSA-N	QIQXTHQIDYTFRH	Lipids and lipid-like molecules	Fatty Acyls	Fatty acids and conjugates	Fatty Acids and Conjugates	Unsaturated fatty acids	Fatty acids	specs_ms.pklbin
CCMSLIB00003139919	Spectral Match to Leu-Pro-Lys from NIST14	ESI	Q-TOF	Isolated	Data from Pieter Dorrestein	Data deposited by lfnothias	M+H	357.249	0	1	N/A	N/A	N/A	N/A	N/A	3	Positive	UPDATE-SINGLE-ANNOTATED-BRONZE	Bronze	239	specs_ms.pklbin	lib-00017.mgf	0.821385	GNPS-NIST14-MATCHES	11894.1	13.3365	268883	8	96.058	357.249	453.307	1	spectra/specs_ms.pklbin239	1		2	19	N/A	N/A	N/A	N/A	N/A	N/A	N/A	N/A	N/A	specs_ms.pklbin
CCMSLIB00003139041	Spectral Match to (Z,E)-Tetradeca-9,12-dienol from NIST14	ESI	qTof	Isolated	Data from Joshua Wollam	Data deposited by fevargas	M+H	211.205	210.198	1	51937009	N/A	C/C=C\C/C=C/CCCCCCCCO	InChI=1S/C14H26O/c1-2-3-4-5-6-7-8-9-10-11-12-13-14-15/h2-3,5-6,15H,4,7-14H2,1H3/b3-2-,6-5+	N/A	3	Positive	UPDATE-SINGLE-ANNOTATED-BRONZE	Bronze	132	specs_ms.pklbin	lib-00017.mgf	0.821133	GNPS-NIST14-MATCHES	11049.7	17.0797	471457	8	99.574	211.205	310.779	0	spectra/specs_ms.pklbin132	1		37	1822	C14H26O	IHRPKOQVBCPMQH-NDEAWQBTSA-N	IHRPKOQVBCPMQH	Lipids and lipid-like molecules	Fatty Acyls	Fatty alcohols	Fatty acyls	Fatty alcohols	Fatty acids	specs_ms.pklbin
CCMSLIB00000007135	cyclo(L-Phe-D-Pro)	DI-ESI	qTof	Isolated	Keyzers	R Keyzers	M+H	245.128	244.121	1	32021-26-4	N/A	N/A	N/A	N/A	3	Positive	UPDATE-SINGLE-ANNOTATED-BRONZE	Bronze	31	specs_ms.pklbin	lib-00042.mgf	0.820962	GNPS-LIBRARY	6936.88	62.0659	147009	6	36.036	245.128	209.092	0	spectra/specs_ms.pklbin31	1		10	195	N/A	N/A	N/A	N/A	N/A	N/A	N/A	N/A	N/A	specs_ms.pklbin
CCMSLIB00003134913	Spectral Match to Val-Pro from NIST14	ESI	Q-TOF	Isolated	Data from Gabriel Haddad	Data deposited by mjmeehan	M+H	215.139	0	1	N/A	N/A	N/A	N/A	N/A	3	Positive	UPDATE-SINGLE-ANNOTATED-BRONZE	Bronze	83	specs_ms.pklbin	lib-00017.mgf	0.815202	GNPS-NIST14-MATCHES	12990.1	18.7272	232315	6	49.98	215.139	265.119	0	spectra/specs_ms.pklbin83	1		12	1396	N/A	N/A	N/A	N/A	N/A	N/A	N/A	N/A	N/A	specs_ms.pklbin
CCMSLIB00005463618	3-METHYL-2-OXOVALERATE	ESI	Orbitrap	Commercial	Dorrestein	Fernando Vargas	2M+Na	283.115	130.063	1	1460-34-0	na	CCC(C)C(=O)C(O)=O	"InChI=1S/C6H10O3/c1-3-4(2)5(7)6(8)9/h4H,3H2,1-2H3,(H,8,9)"	N/A	1	Positive	UPDATE-SINGLE-ANNOTATED-GOLD	Gold	155	specs_ms.pklbin	lib-00029.mgf	0.814213	GNPS-MSMLS	11837.7	8.53742	205150	9	58.081	283.115	341.196	1	spectra/specs_ms.pklbin155	1		0	0	C6H10O3	JVQYSWDUAOAHFM-UHFFFAOYSA-N	JVQYSWDUAOAHFM	Organic acids and derivatives	Keto acids and derivatives	Short-chain keto acids and derivatives	Fatty Acids and Conjugates	Branched fatty acids	Fatty acids	specs_ms.pklbin
CCMSLIB00003136121	Spectral Match to Ile-Pro-Ile from NIST14	ESI	QqQ	Isolated	Data from Pieter Dorrestein	Data deposited by lfnothias	M+H	342.239	0	1	90614485	N/A	N/A	N/A	N/A	3	Positive	UPDATE-SINGLE-ANNOTATED-BRONZE	Bronze	206	specs_ms.pklbin	lib-00017.mgf	0.813028	GNPS-NIST14-MATCHES	11711.2	15.5459	163622	6	55.998	342.239	398.237	1	spectra/specs_ms.pklbin206	1		50	3988	N/A	N/A	N/A	N/A	N/A	N/A	N/A	N/A	N/A	specs_ms.pklbin
CCMSLIB00005463618	3-METHYL-2-OXOVALERATE	ESI	Orbitrap	Commercial	Dorrestein	Fernando Vargas	2M+Na	283.115	130.063	1	1460-34-0	na	CCC(C)C(=O)C(O)=O	"InChI=1S/C6H10O3/c1-3-4(2)5(7)6(8)9/h4H,3H2,1-2H3,(H,8,9)"	N/A	1	Positive	UPDATE-SINGLE-ANNOTATED-GOLD	Gold	107	specs_ms.pklbin	lib-00029.mgf	0.812731	GNPS-MSMLS	1905.83	8.28943	7255.06	8	2.05402	283.115	285.169	1	spectra/specs_ms.pklbin107	1		0	0	C6H10O3	JVQYSWDUAOAHFM-UHFFFAOYSA-N	JVQYSWDUAOAHFM	Organic acids and derivatives	Keto acids and derivatives	Short-chain keto acids and derivatives	Fatty Acids and Conjugates	Branched fatty acids	Fatty acids	specs_ms.pklbin
CCMSLIB00003139268	Spectral Match to Leu-Ile from NIST14	ESI	Q-TOF	Isolated	Data from Gabriel Haddad	Data deposited by mjmeehan	M+H	245.186	0	1	N/A	N/A	N/A	N/A	N/A	3	Positive	UPDATE-SINGLE-ANNOTATED-BRONZE	Bronze	117	specs_ms.pklbin	lib-00017.mgf	0.809626	GNPS-NIST14-MATCHES	18136.5	14.7943	196541	7	48.189	245.186	293.375	0	spectra/specs_ms.pklbin117	1		36	3276	N/A	N/A	N/A	N/A	N/A	N/A	N/A	N/A	N/A	specs_ms.pklbin
CCMSLIB00010113834	"(2-chlorophenyl)methyl 3,4,5-trimethoxybenzoate CollisionEnergy:102040"	LC-ESI	Orbitrap	Commercial	Trent Northen	JGI	M+H	337.084	0	1	N/A	N/A	COc1cc(C(=O)OCc2ccccc2Cl)cc(OC)c1OC	"InChI=1S/C17H17ClO5/c1-20-14-8-12(9-15(21-2)16(14)22-3)17(19)23-10-11-6-4-5-7-13(11)18/h4-9H,10H2,1-3H3"	N/A	3	Positive	UPDATE-SINGLE-ANNOTATED-BRONZE	Bronze	74	specs_ms.pklbin	lib-00011.mgf	0.807456	BERKELEY-LAB	13234.2	16.8426	243482	6	82.074	337.084	255.01	0	spectra/specs_ms.pklbin74	1		0	0	C17H17ClO5	QGXOXYVBMZXFJA-UHFFFAOYSA-N	QGXOXYVBMZXFJA	Benzenoids	Benzene and substituted derivatives	Benzoic acids and derivatives	Phenolic acids (C6-C1)	Simple phenolic acids	Shikimates and Phenylpropanoids	specs_ms.pklbin
CCMSLIB00003135623	Spectral Match to Antimycin A4 from NIST14	ESI	IT/ion trap	Isolated	Data from Dr. Katherine R. Duncan	Data deposited by kduncan	M+H	507.233	0	1	27220593	N/A	N/A	N/A	N/A	3	Positive	UPDATE-SINGLE-ANNOTATED-BRONZE	Bronze	244	specs_ms.pklbin	lib-00017.mgf	0.804002	GNPS-NIST14-MATCHES	6855.67	16.2194	80899.7	6	41.035	507.233	466.198	1	spectra/specs_ms.pklbin244	1		1	4	N/A	N/A	N/A	N/A	N/A	N/A	N/A	N/A	N/A	specs_ms.pklbin
CCMSLIB00003136637	Spectral Match to Val-Leu from NIST14	ESI	QQQ	Isolated	Data from Pieter Dorrestein	Data deposited by lfnothias	M+H	231.171	230.163	1	3989977	N/A	CC(C)C[C@@H](C(=O)O)NC(=O)[C@H](C(C)C)N	InChI=1S/C11H22N2O3/c1-6(2)5-8(11(15)16)13-10(14)9(12)7(3)4/h6-9H,5,12H2,1-4H3,(H,13,14)(H,15,16)/t8-,9-/m0/s1	N/A	3	Positive	UPDATE-SINGLE-ANNOTATED-BRONZE	Bronze	25	specs_ms.pklbin	lib-00017.mgf	0.803682	GNPS-NIST14-MATCHES	217889	3.26233	147268	6	34.044	231.171	197.127	1	spectra/specs_ms.pklbin25	1		37	952	C11H22N2O3	XCTHZFGSVQBHBW-IUCAKERBSA-N	XCTHZFGSVQBHBW	Organic acids and derivatives	Carboxylic acids and derivatives	Amino acids, peptides, and analogues	Small peptides	Dipeptides	Amino acids and Peptides	specs_ms.pklbin
CCMSLIB00005884728	N-AMIDINO-L-ASPARTATE - 70.0 eV	ESI	Orbitrap	Isolated	Madeleine Ernst	Anna Abrahamsson	M+H	176.067	0	1	6133-30-8	N/A	NC(=N)N[C@@H](CC(O)=O)C(O)=O	InChI=1S/C5H9N3O4/c6-5(7)8-2(4(11)12)1-3(9)10/h2H,1H2,(H,9,10)(H,11,12)(H4,6,7,8)/t2-/m0/s1	N/A	1	Positive	UPDATE-SINGLE-ANNOTATED-GOLD	Gold	36	specs_ms.pklbin	lib-00042.mgf	0.802521	GNPS-LIBRARY	87988.1	57.6926	199174	6	35.068	176.067	211.135	1	spectra/specs_ms.pklbin36	1		0	0	C5H9N3O4	VVHOUVWJCQOYGG-REOHCLBHSA-N	VVHOUVWJCQOYGG	Organic acids and derivatives	Carboxylic acids and derivatives	Amino acids, peptides, and analogues	Small peptides	Aminoacids	Amino acids and Peptides	specs_ms.pklbin
CCMSLIB00003135493	Spectral Match to 9-Octadecenamide, (Z)- from NIST14	ESI	qTof	Isolated	Data from Wolfender/Litaudon	Data deposited by pmallard	M+H	282.279	281.272	1	301020	N/A	CCCCCCCC/C=C\CCCCCCCC(=O)N	InChI=1S/C18H35NO/c1-2-3-4-5-6-7-8-9-10-11-12-13-14-15-16-17-18(19)20/h9-10H,2-8,11-17H2,1H3,(H2,19,20)/b10-9-	N/A	3	Positive	UPDATE-SINGLE-ANNOTATED-BRONZE	Bronze	153	specs_ms.pklbin	lib-00017.mgf	0.79562	GNPS-NIST14-MATCHES	6188.66	6.67372	199930	7	56.436	282.279	338.715	1	spectra/specs_ms.pklbin153	1		157	10649	C18H35NO	FATBGEAMYMYZAF-KTKRTIGZSA-N	FATBGEAMYMYZAF	Lipids and lipid-like molecules	Fatty Acyls	Fatty amides	Fatty amides	Primary amides	Fatty acids	specs_ms.pklbin
CCMSLIB00000854070	NCGC00385600-01_C13H22O3_2-Cyclohexen-1-one, 4-hydroxy-4-(3-hydroxybutyl)-3,5,5-trimethyl-	LC-ESI	Maxis II HD Q-TOF Bruker	isolated	Jadhav/Dorrestein	lfnothias	M+H	227.164	226.157	1	n/a	n/a	CC(O)CCC1(O)\C(=C/C(=O)CC1(C)C)C	InChI=1S/C13H22O3/c1-9-7-11(15)8-12(3,4)13(9,16)6-5-10(2)14/h7,10,14,16H,5-6,8H2,1-4H3	N/A	1	positive	UPDATE-SINGLE-ANNOTATED-GOLD	Gold	32	specs_ms.pklbin	lib-00047.mgf	0.793727	GNPS-NIH-NATURALPRODUCTSLIBRARY_ROUND2_POSITIVE	3730.37	87.2992	79444.8	6	18.047	227.164	209.117	0	spectra/specs_ms.pklbin32	1		3	61	C13H22O3	CWOFGGNDZOPNFG-UHFFFAOYSA-N	CWOFGGNDZOPNFG	Lipids and lipid-like molecules	Prenol lipids	Sesquiterpenoids	Apocarotenoids	Apocarotenoids(Îµ-)	Terpenoids	specs_ms.pklbin
CCMSLIB00000847567	NCGC00380745-01!(5E)-2-heptyl-3,4,7-trihydroxy-2,3,4,7,8,9-hexahydrooxecin-10-one	LC-ESI	Maxis II HD Q-TOF Bruker	isolated	Jadhav/Dorrestein	lfnothias	M-H2O+H	283.19	300.194	1	n/a	n/a	CCCCCCCC1OC(=O)CCC(O)\C=C\C(O)C1O	InChI=1S/C16H28O5/c1-2-3-4-5-6-7-14-16(20)13(18)10-8-12(17)9-11-15(19)21-14/h8,10,12-14,16-18,20H,2-7,9,11H2,1H3/b10-8+	N/A	1	positive	UPDATE-SINGLE-ANNOTATED-GOLD	Gold	123	specs_ms.pklbin	lib-00047.mgf	0.788253	GNPS-NIH-NATURALPRODUCTSLIBRARY_ROUND2_POSITIVE	1000	177.389	63473.3	6	17.975	283.19	301.165	1	spectra/specs_ms.pklbin123	1		3	11	C16H28O5	NGMQJZCKXKTQID-CSKARUKUSA-N	NGMQJZCKXKTQID	N/A	N/A	N/A	Macrolides	Macrolide lactones	Polyketides	specs_ms.pklbin
CCMSLIB00006126291	(E)-3,4,5-Trimethoxycinnamic acid - 30.0 eV	ESI	Orbitrap	Isolated	PI	Data Collector	M-H	237.077	0	1		N/A	COc1cc(cc(c1OC)OC)/C=C/C(=O)O	InChI=1S/C12H14O5/c1-15-9-6-8(4-5-11(13)14)7-10(16-2)12(9)17-3/h4-7H,1-3H3,(H,13,14)/b5-4+	N/A	1	Negative	UPDATE-SINGLE-ANNOTATED-GOLD	Gold	50	specs_ms.pklbin	lib-00008.mgf	0.786014	BIRMINGHAM-UHPLC-MS-NEG	169633	2.47934	41858.5	6	9.92368	237.077	227.153	1	spectra/specs_ms.pklbin50	1		0	0	C12H14O5	YTFVRYKNXDADBI-SNAWJCMRSA-N	YTFVRYKNXDADBI	Phenylpropanoids and polyketides	Cinnamic acids and derivatives	Hydroxycinnamic acids and derivatives	Phenylpropanoids (C6-C3)	Cinnamic acids and derivatives	Shikimates and Phenylpropanoids	specs_ms.pklbin
CCMSLIB00004706026	Sarmentoside B	N/A	ESI-QFT	isolated	MoNA	MoNA:VF-NPL-QEHF014963	[M+H]+	665.317	0	1	N/A	N/A	COC1C(O)C(O[C@H]2CC[C@]3(C=O)C4C(CC[C@]3(O)C2)[C@@]2(O)CC[C@H](C3=CC(=O)OC3)[C@@]2(C)C[C@H]4OC(C)=O)OC(C)C1OC(C)=O	InChI=1S/C34H48O13/c1-17-28(46-19(3)37)29(42-5)27(39)30(44-17)47-21-6-9-32(16-35)26-23(7-10-33(32,40)13-21)34(41)11-8-22(20-12-25(38)43-15-20)31(34,4)14-24(26)45-18(2)36/h12,16-17,21-24,26-30,39-41H,6-11,13-15H2,1-5H3/t17?,21-,22+,23?,24+,26?,27?,28?,29?,30?,31+,32-,33-,34-/m0/s1	N/A	3	positive	UPDATE-SINGLE-ANNOTATED-BRONZE	Bronze	298	specs_ms.pklbin	lib-00003.mgf	0.78502	MONA	137534	0.591352	3396.89	8	2.26001	665.317	663.057	1	spectra/specs_ms.pklbin298	1		0	0	C34H48O13	JJSVXWKQLGHFES-QGZYWIHFSA-N	JJSVXWKQLGHFES	Lipids and lipid-like molecules	Steroids and steroid derivatives	Steroid lactones	Steroids	Cardenolides	Terpenoids	specs_ms.pklbin
CCMSLIB00003136638	Spectral Match to Leu-Leu from NIST14	ESI	qTof	Isolated	Data from Christopher A. Lowry	Data deposited by fevargas	2M+H	489.364	244.179	1	3303319	N/A	CC(C)C[C@@H](C(=O)N[C@@H](CC(C)C)C(=O)O)N	InChI=1S/C12H24N2O3/c1-7(2)5-9(13)11(15)14-10(12(16)17)6-8(3)4/h7-10H,5-6,13H2,1-4H3,(H,14,15)(H,16,17)/t9-,10-/m0/s1	N/A	3	Positive	UPDATE-SINGLE-ANNOTATED-BRONZE	Bronze	246	specs_ms.pklbin	lib-00017.mgf	0.782167	GNPS-NIST14-MATCHES	12862	14.1223	32875.3	6	16.088	489.364	473.276	1	spectra/specs_ms.pklbin246	1		62	3467	C12H24N2O3	LCPYQJIKPJDLLB-UWVGGRQHSA-N	LCPYQJIKPJDLLB	Organic acids and derivatives	Carboxylic acids and derivatives	Amino acids, peptides, and analogues	Small peptides	Dipeptides	Amino acids and Peptides	specs_ms.pklbin
CCMSLIB00005463912	GLYCEROL-MYRISTATE	ESI	Orbitrap	Commercial	Dorrestein	Kelly Weldon	M-H2O+H	285.242	302.246	1	589-68-4	79050	CCCCCCCCCCCCCC(=O)OCC(CO)O	InChI=1S/C17H34O4/c1-2-3-4-5-6-7-8-9-10-11-12-13-17(20)21-15-16(19)14-18/h16,18-19H,2-15H2,1H3	N/A	1	Positive	UPDATE-SINGLE-ANNOTATED-GOLD	Gold	166	specs_ms.pklbin	lib-00029.mgf	0.780317	GNPS-MSMLS	22238.6	15.0696	259467	9	74.011	285.242	359.253	1	spectra/specs_ms.pklbin166	1		0	0	C17H34O4	DCBSHORRWZKAKO-UHFFFAOYSA-N	DCBSHORRWZKAKO	Lipids and lipid-like molecules	Glycerolipids	Monoradylglycerols	Glycerolipids	Monoacylglycerols	Fatty acids	specs_ms.pklbin
CCMSLIB00000007047	cyclo(L-Leu-L-Pro)	DI-ESI	qTof	Isolated	Keyzers	R Keyzers	M+H	211.145	210.137	1	2873-36-1	N/A	CC(C)C[C@H]1C(=O)N2CCC[C@H]2C(=O)N1	InChI=1S/C11H18N2O2/c1-7(2)6-8-11(15)13-5-3-4-9(13)10(14)12-8/h7-9H,3-6H2,1-2H3,(H,12,14)/t8-,9-/m0/s1	N/A	3	Positive	UPDATE-SINGLE-ANNOTATED-BRONZE	Bronze	35	specs_ms.pklbin	lib-00042.mgf	0.780211	GNPS-LIBRARY	34816	16.5999	23.6313	7	0.00498962	211.145	211.15	1	spectra/specs_ms.pklbin35	1		13	447	C11H18N2O2	SZJNCZMRZAUNQT-IUCAKERBSA-N	SZJNCZMRZAUNQT	Organic acids and derivatives	Carboxylic acids and derivatives	Amino acids, peptides, and analogues	Small peptides	Dipeptides	Amino acids and Peptides	specs_ms.pklbin
CCMSLIB00000211365	Massbank:EA281501 Neotame| (3S)-3-(3,3-dimethylbutylamino)-4-[[(2S)-1-methoxy-1-oxidanylidene-3-phenyl-propan-2-yl]amino]-4-oxidanylidene-butanoic acid	ESI	LC-ESI-ITFT	Isolated	Putative Massbank Match	Massbank	[M+H]+	379.223	0	1	165450-17-9	N/A	CC(C)(C)CCN[C@@H](CC(=O)O)C(=O)N[C@@H](CC1=CC=CC=C1)C(=O)OC	1S/C20H30N2O5/c1-20(2,3)10-11-21-15(13-17(23)24)18(25)22-16(19(26)27-4)12-14-8-6-5-7-9-14/h5-9,15-16,21H,10-13H2,1-4H3,(H,22,25)(H,23,24)/t15-,16-/m0/s1	N/A	3	Positive	UPDATE-SINGLE-ANNOTATED-BRONZE	Bronze	127	specs_ms.pklbin	lib-00046.mgf	0.776869	MASSBANK	2942.19	20.4263	195310	6	74.066	379.223	305.157	0	spectra/specs_ms.pklbin127	1		0	0	C20H30N2O5	HLIAVLHNDJUHFG-HOTGVXAUSA-N	HLIAVLHNDJUHFG	Organic acids and derivatives	Carboxylic acids and derivatives	Amino acids, peptides, and analogues	Small peptides	Tripeptides	Amino acids and Peptides	specs_ms.pklbin
CCMSLIB00003136170	Spectral Match to Glu-Pro from NIST14	ESI	QQQ	Isolated	Data from Rob Knight	Data deposited by amelnik	M+H	245.113	244.106	1	N/A	N/A	C1C[C@H](N(C1)C(=O)[C@H](CCC(=O)O)N)C(=O)O	InChI=1S/C10H16N2O5/c11-6(3-4-8(13)14)9(15)12-5-1-2-7(12)10(16)17/h6-7H,1-5,11H2,(H,13,14)(H,16,17)/t6-,7-/m0/s1	N/A	3	Positive	UPDATE-SINGLE-ANNOTATED-BRONZE	Bronze	90	specs_ms.pklbin	lib-00017.mgf	0.776098	GNPS-NIST14-MATCHES	7994.02	16.859	114360	8	28.031	245.113	273.144	0	spectra/specs_ms.pklbin90	1		5	117	C10H16N2O5	YBTCBQBIJKGSJP-BQBZGAKWSA-N	YBTCBQBIJKGSJP	Organic acids and derivatives	Carboxylic acids and derivatives	Amino acids, peptides, and analogues	Small peptides	Dipeptides	Amino acids and Peptides	specs_ms.pklbin
CCMSLIB00003139268	Spectral Match to Leu-Ile from NIST14	ESI	Q-TOF	Isolated	Data from Gabriel Haddad	Data deposited by mjmeehan	M+H	245.186	0	1	N/A	N/A	N/A	N/A	N/A	3	Positive	UPDATE-SINGLE-ANNOTATED-BRONZE	Bronze	76	specs_ms.pklbin	lib-00017.mgf	0.774922	GNPS-NIST14-MATCHES	136236	63.0931	50586	7	12.403	245.186	257.589	0	spectra/specs_ms.pklbin76	1		36	3276	N/A	N/A	N/A	N/A	N/A	N/A	N/A	N/A	N/A	specs_ms.pklbin
CCMSLIB00010125318	"1-[4-(3,4-dichlorophenyl)-6-(trifluoromethyl)pyrimidin-2-yl]pyrrolidine-2-carb oxylic acid CollisionEnergy:205060"	LC-ESI	Orbitrap	Commercial	Trent Northen	JGI	M+H	406.033	0	1	N/A	N/A	O=C(O)C1CCCN1c1nc(-c2ccc(Cl)c(Cl)c2)cc(C(F)(F)F)n1	"InChI=1S/C16H12Cl2F3N3O2/c17-9-4-3-8(6-10(9)18)11-7-13(16(19,20)21)23-15(22-11)24-5-1-2-12(24)14(25)26/h3-4,6-7,12H,1-2,5H2,(H,25,26)"	N/A	3	Positive	UPDATE-SINGLE-ANNOTATED-BRONZE	Bronze	225	specs_ms.pklbin	lib-00011.mgf	0.773559	BERKELEY-LAB	2915.72	8.36158	64583.5	6	26.223	406.033	432.256	1	spectra/specs_ms.pklbin225	1		0	0	C16H12Cl2F3N3O2	ZLTJKENLHFHCGO-UHFFFAOYSA-N	ZLTJKENLHFHCGO	Organic acids and derivatives	Carboxylic acids and derivatives	Amino acids, peptides, and analogues			Alkaloids	specs_ms.pklbin
CCMSLIB00004702812	AZELAIC ACID	N/A	ESI-QFT	isolated	MoNA	MoNA:VF-NPL-QEHF011749	[M+K]+	227.068	0	1	N/A	N/A	O=C(O)CCCCCCCC(=O)O	InChI=1S/C9H16O4/c10-8(11)6-4-2-1-3-5-7-9(12)13/h1-7H2,(H,10,11)(H,12,13)	N/A	3	positive	UPDATE-SINGLE-ANNOTATED-BRONZE	Bronze	52	specs_ms.pklbin	lib-00003.mgf	0.773141	MONA	1000	47.8608	4967.7	6	1.12801	227.068	228.196	0	spectra/specs_ms.pklbin52	1		15	578	C9H16O4	BDJRBEYXGGNYIS-UHFFFAOYSA-N	BDJRBEYXGGNYIS	Lipids and lipid-like molecules	Fatty Acyls	Fatty acids and conjugates	Fatty Acids and Conjugates	Dicarboxylic acids	Fatty acids	specs_ms.pklbin
CCMSLIB00003138886	Spectral Match to 11-Deoxyprostaglandin F1.alpha. from NIST14	ESI	Ion Trap	Isolated	Data from Charles Ansong	Data deposited by alchemistmatt	M+H-H2O	323.256	340.261	1	37785981	N/A	CCCCCC(/C=C/[C@H]1CCC(C1CCCCCCC(=O)O)O)O	InChI=1S/C20H36O4/c1-2-3-6-9-17(21)14-12-16-13-15-19(22)18(16)10-7-4-5-8-11-20(23)24/h12,14,16-19,21-22H,2-11,13,15H2,1H3,(H,23,24)/b14-12+/t16-,17?,18?,19?/m0/s1	N/A	3	Positive	UPDATE-SINGLE-ANNOTATED-BRONZE	Bronze	194	specs_ms.pklbin	lib-00017.mgf	0.77301	GNPS-NIST14-MATCHES	19602.4	18.0361	191384	6	61.866	323.256	385.122	0	spectra/specs_ms.pklbin194	1		1	1	C20H36O4	HYBPXYQCXNOTFK-JTQMXRKOSA-N	HYBPXYQCXNOTFK	Lipids and lipid-like molecules	Fatty Acyls	Eicosanoids	Eicosanoids	Prostaglandins|Thromboxanes	Fatty acids	specs_ms.pklbin
CCMSLIB00000845527	NCGC00347554-03!(5-benzoyloxy-1,2,6-trihydroxycyclohex-3-en-1-yl)methyl benzoate	LC-ESI	Maxis II HD Q-TOF Bruker	isolated	Jadhav/Dorrestein	lfnothias	M-H2O+H	367.117	384.121	1	n/a	n/a	OC1C=CC(OC(=O)C2=CC=CC=C2)C(O)C1(O)COC(=O)C3=CC=CC=C3	InChI=1S/C21H20O7/c22-17-12-11-16(28-20(25)15-9-5-2-6-10-15)18(23)21(17,26)13-27-19(24)14-7-3-1-4-8-14/h1-12,16-18,22-23,26H,13H2	N/A	1	positive	UPDATE-SINGLE-ANNOTATED-GOLD	Gold	197	specs_ms.pklbin	lib-00047.mgf	0.771361	GNPS-NIH-NATURALPRODUCTSLIBRARY_ROUND2_POSITIVE	3843.67	54.7685	54582	7	20.038	367.117	387.155	0	spectra/specs_ms.pklbin197	1		2	12	C21H20O7	AWCUZBLYCWUTRL-UHFFFAOYSA-N	AWCUZBLYCWUTRL	Benzenoids	Benzene and substituted derivatives	Benzoic acids and derivatives	Phenolic acids (C6-C1)	Simple phenolic acids	Shikimates and Phenylpropanoids	specs_ms.pklbin
CCMSLIB00005763860	Massbank:LU068303 N-Dodecanoyl-N-methylglycine|N-Lauroylsarcosine|2-[dodecanoyl(methyl)amino]acetic acid	ESI	Hybrid FT	Isolated	Massbank	Massbank	M+H	272.222	0	1	97-78-9	N/A	CCCCCCCCCCCC(=O)N(C)CC(O)=O	1S/C15H29NO3/c1-3-4-5-6-7-8-9-10-11-12-14(17)16(2)13-15(18)19/h3-13H2,1-2H3,(H,18,19)	N/A	3	Positive	UPDATE-SINGLE-ANNOTATED-BRONZE	Bronze	144	specs_ms.pklbin	lib-00046.mgf	0.769409	MASSBANK	24695.4	0.592765	201913	6	54.965	272.222	327.187	1	spectra/specs_ms.pklbin144	1		0	0	C15H29NO3	BACYUWVYYTXETD-UHFFFAOYSA-N	BACYUWVYYTXETD	Organic acids and derivatives	Carboxylic acids and derivatives	Amino acids, peptides, and analogues	Fatty amides	N-acyl amines	Fatty acids	specs_ms.pklbin
CCMSLIB00003136514	Spectral Match to Ile-Pro-Ile from NIST14	ESI	Q-TOF	Isolated	Data from Joshua Wollam	Data deposited by fevargas	M+H	342.239	0	1	90614485	N/A	N/A	N/A	N/A	3	Positive	UPDATE-SINGLE-ANNOTATED-BRONZE	Bronze	214	specs_ms.pklbin	lib-00017.mgf	0.768086	GNPS-NIST14-MATCHES	1980.41	21.6927	181204	9	62.015	342.239	404.254	1	spectra/specs_ms.pklbin214	1		50	3988	N/A	N/A	N/A	N/A	N/A	N/A	N/A	N/A	N/A	specs_ms.pklbin
CCMSLIB00003135827	Spectral Match to L-Tryptophan from NIST14	LC-ESI	qTof	Isolated	Data from Rob Knight	Data deposited by amelnik	M+H	205.097	204.09	1	73223	N/A	C1=CC=C2C(=C1)C(=CN2)C[C@@H](C(=O)O)N	InChI=1S/C11H12N2O2/c12-9(11(14)15)5-7-6-13-10-4-2-1-3-8(7)10/h1-4,6,9,13H,5,12H2,(H,14,15)/t9-/m0/s1	N/A	3	Positive	UPDATE-SINGLE-ANNOTATED-BRONZE	Bronze	44	specs_ms.pklbin	lib-00017.mgf	0.768071	GNPS-NIST14-MATCHES	12475.9	18.1376	68338.4	6	14.016	205.097	219.113	0	spectra/specs_ms.pklbin44	1		216	30170	C11H12N2O2	QIVBCDIJIAJPQS-VIFPVBQESA-N	QIVBCDIJIAJPQS	Organoheterocyclic compounds	Indoles and derivatives	Indolyl carboxylic acids and derivatives	Small peptides	Aminoacids	Amino acids and Peptides|Shikimates and Phenylpropanoids	specs_ms.pklbin
CCMSLIB00004709278	(5E,8Z)-4,7-dihydroxy-2-methyl-2,3,4,7-tetrahydrooxecin-10-one	N/A	ESI-QFT	isolated	MoNA	MoNA:VF-NPL-QEHF018215	[M+H]+	199.096	0	1	N/A	N/A	CC1CC(O)/C=C/C(O)/C=C\C(=O)O1	InChI=1S/C10H14O4/c1-7-6-9(12)3-2-8(11)4-5-10(13)14-7/h2-5,7-9,11-12H,6H2,1H3/b3-2+,5-4-	N/A	3	positive	UPDATE-SINGLE-ANNOTATED-BRONZE	Bronze	34	specs_ms.pklbin	lib-00003.mgf	0.763163	MONA	2915.97	18.6916	60317.7	7	12.009	199.096	211.105	1	spectra/specs_ms.pklbin34	1		1	5	C10H14O4	MKPZLFSGCUYQEY-IAROGAJJSA-N	MKPZLFSGCUYQEY	N/A	N/A	N/A	Macrolides	Macrolide lactones	Polyketides	specs_ms.pklbin
CCMSLIB00000217194	Massbank:KO002351 Amifostine	ESI	LC-ESI-QQ	Isolated	Putative Massbank Match	Massbank	[M+H]+	215	0	1	20537-88-6	N/A	NCCCNCCSP(O)(O)=O	1S/C5H15N2O3PS/c6-2-1-3-7-4-5-12-11(8,9)10/h7H,1-6H2,(H2,8,9,10)	N/A	3	Positive	UPDATE-SINGLE-ANNOTATED-BRONZE	Bronze	99	specs_ms.pklbin	lib-00046.mgf	0.761721	MASSBANK	94453.5	5.85844	313944	6	67.498	215	282.498	1	spectra/specs_ms.pklbin99	1		0	0	C5H15N2O3PS	JKOQGQFVAUAYPM-UHFFFAOYSA-N	JKOQGQFVAUAYPM	N/A	N/A	N/A	Ornithine alkaloids	Polyamines	Alkaloids	specs_ms.pklbin
CCMSLIB00010111053	N-(2-fluorophenyl)-2-[4-(N-methylcarbamoyl)-2-oxohydroquinolyl]acetamide CollisionEnergy:102040	LC-ESI	Orbitrap	Commercial	Trent Northen	JGI	M+Na	376.107	0	1	N/A	N/A	CN=C(O)c1cc(=O)n(CC(O)=Nc2ccccc2F)c2ccccc12	"InChI=1S/C19H16FN3O3/c1-21-19(26)13-10-18(25)23(16-9-5-2-6-12(13)16)11-17(24)22-15-8-4-3-7-14(15)20/h2-10H,11H2,1H3,(H,21,26)(H,22,24)"	N/A	3	Positive	UPDATE-SINGLE-ANNOTATED-BRONZE	Bronze	213	specs_ms.pklbin	lib-00011.mgf	0.760232	BERKELEY-LAB	4937.42	8.21058	74758	6	28.117	376.107	404.224	1	spectra/specs_ms.pklbin213	1		0	0	C19H16FN3O3	VANJWFFNBHWHQE-UHFFFAOYSA-N	VANJWFFNBHWHQE	Organoheterocyclic compounds	Quinolines and derivatives	Quinoline carboxamides	Anthranilic acid alkaloids	Quinoline alkaloids	Alkaloids	specs_ms.pklbin
CCMSLIB00000081034	B18A04a	LC-ESI	qTof	Commercial	Sirenas Marine Discovery	Sirenas Marine Discovery	M+H	265.216	0	1	N/A	N/A	N/A	N/A	N/A	3	Positive	UPDATE-SINGLE-ANNOTATED-BRONZE	Bronze	63	specs_ms.pklbin	lib-00030.mgf	0.757013	GNPS-FAULKNERLEGACY	19914.6	6.15556	90767.5	9	24.073	265.216	241.143	1	spectra/specs_ms.pklbin63	1		1	43	N/A	N/A	N/A	N/A	N/A	N/A	N/A	N/A	N/A	specs_ms.pklbin
CCMSLIB00010012010	(+)-catechin	LC-ESI	qTof	Commercial	Stephane GREFF	Stephane GREFF	M-H	289.072	290.079	1	154-23-4	9064	C1[C@@H]([C@H](OC2=CC(=CC(=C21)O)O)C3=CC(=C(C=C3)O)O)O	1S/C15H14O6/c16-8-4-11(18)9-6-13(20)15(21-14(9)5-8)7-1-2-10(17)12(19)3-7/h1-5,13,15-20H,6H2/t13-,15+/m0/s1	PFTAWBLQPZVEMU-DZGCQCFKSA-N	3	Negative	UPDATE-SINGLE-ANNOTATED-BRONZE	Bronze	75	specs_ms.pklbin	lib-00042.mgf	0.755769	GNPS-LIBRARY	999.999	6.82272	117316	7	33.9128	289.072	255.159	1	spectra/specs_ms.pklbin75	1		1	3	C15H14O6	PFTAWBLQPZVEMU-DZGCQCFKSA-N	PFTAWBLQPZVEMU	Phenylpropanoids and polyketides	Flavonoids	Flavans	Flavonoids	Flavan-3-ols	Shikimates and Phenylpropanoids	specs_ms.pklbin
CCMSLIB00010115890	8-isopentenylnaringenin CollisionEnergy:205060	LC-ESI	Orbitrap	Commercial	Trent Northen	JGI	M+H	341.138	0	1	N/A	N/A	CC(C)=CCc1c(O)cc(O)c2c1OC(c1ccc(O)cc1)CC2=O	"InChI=1S/C20H20O5/c1-11(2)3-8-14-15(22)9-16(23)19-17(24)10-18(25-20(14)19)12-4-6-13(21)7-5-12/h3-7,9,18,21-23H,8,10H2,1-2H3"	N/A	3	Positive	UPDATE-SINGLE-ANNOTATED-BRONZE	Bronze	192	specs_ms.pklbin	lib-00011.mgf	0.755394	BERKELEY-LAB	4930.79	47.5974	122235	6	41.699	341.138	382.837	0	spectra/specs_ms.pklbin192	1		0	0	C20H20O5	LPEPZZAVFJPLNZ-UHFFFAOYSA-N	LPEPZZAVFJPLNZ	Phenylpropanoids and polyketides	Flavonoids	Flavans	Flavonoids	Flavanones	Shikimates and Phenylpropanoids	specs_ms.pklbin
CCMSLIB00003136514	Spectral Match to Ile-Pro-Ile from NIST14	ESI	Q-TOF	Isolated	Data from Joshua Wollam	Data deposited by fevargas	M+H	342.239	0	1	90614485	N/A	N/A	N/A	N/A	3	Positive	UPDATE-SINGLE-ANNOTATED-BRONZE	Bronze	64	specs_ms.pklbin	lib-00017.mgf	0.754685	GNPS-NIST14-MATCHES	167911	14.3515	289467	7	99.067	342.239	243.172	1	spectra/specs_ms.pklbin64	1		50	3988	N/A	N/A	N/A	N/A	N/A	N/A	N/A	N/A	N/A	specs_ms.pklbin
CCMSLIB00003134790	Spectral Match to Ile-Met from NIST14	ESI	QqQ	Isolated	Data from Rob Knight	Data deposited by amelnik	M+H	263.141	0	1	N/A	N/A	N/A	N/A	N/A	3	Positive	UPDATE-SINGLE-ANNOTATED-BRONZE	Bronze	111	specs_ms.pklbin	lib-00017.mgf	0.753603	GNPS-NIST14-MATCHES	34946.3	14.4478	98631.6	6	25.954	263.141	289.095	1	spectra/specs_ms.pklbin111	1		41	2205	N/A	N/A	N/A	N/A	N/A	N/A	N/A	N/A	N/A	specs_ms.pklbin
CCMSLIB00006512969	Salvianolic acid F	ESI	Orbitrap	Commercial standard	BMDMS-NP	BMDMS-NP	[M+Na]+	337.06	314.079	1	N/A	N/A	O=C(O)C=CC1=CC=C(O)C(O)=C1C=CC2=CC=C(O)C(O)=C2	InChI=1S/C17H14O6/c18-13-6-2-10(9-15(13)20)1-5-12-11(4-8-16(21)22)3-7-14(19)17(12)23/h1-9,18-20,23H,(H,21,22)	N/A	1	Positive	UPDATE-SINGLE-ANNOTATED-GOLD	Gold	73	specs_ms.pklbin	lib-00039.mgf	0.751068	BMDMS-NP	121124	4.29857	245434	7	82.726	337.06	254.334	1	spectra/specs_ms.pklbin73	1		0	0	C17H14O6	PULWRMOKQNWQBD-UHFFFAOYSA-N	PULWRMOKQNWQBD	N/A	N/A	N/A	Stilbenoids|Lignans	Monomeric stilbenes|Neolignans|Stilbenolignans	Shikimates and Phenylpropanoids	specs_ms.pklbin
CCMSLIB00005723546	nonylphenazolone	LC-ESI	qTof	Crude	Tristan de Rond	tderond	M+H	300.196	299.189	1			O=C1/C(N=C(CCCCCCCCC)O1)=C/C2=CC=CC=C2	InChI=1S/C19H25NO2/c1-2-3-4-5-6-7-11-14-18-20-17(19(21)22-18)15-16-12-9-8-10-13-16/h8-10,12-13,15H,2-7,11,14H2,1H3/b17-15-		3	Positive	UPDATE-SINGLE-ANNOTATED-BRONZE	Bronze	85	specs_ms.pklbin	lib-00042.mgf	0.750834	GNPS-LIBRARY	22752.1	17.2991	108093	6	32.449	300.196	267.747	1	spectra/specs_ms.pklbin85	1		0	0	C19H25NO2	PQFDQAVNOYPOPD-ICFOKQHNSA-N	PQFDQAVNOYPOPD	Organic acids and derivatives	Carboxylic acids and derivatives	Amino acids, peptides, and analogues				specs_ms.pklbin
CCMSLIB00010123304	fMet CollisionEnergy:205060	LC-ESI	Orbitrap	Commercial	Trent Northen	JGI	M+Na	200.035	0	1	N/A	N/A	CSCCC(N=CO)C(=O)O	"InChI=1S/C6H11NO3S/c1-11-3-2-5(6(9)10)7-4-8/h4-5H,2-3H2,1H3,(H,7,8)(H,9,10)/t5-/m1/s1"	N/A	3	Positive	UPDATE-SINGLE-ANNOTATED-BRONZE	Bronze	8	specs_ms.pklbin	lib-00011.mgf	0.744494	BERKELEY-LAB	25605.5	51.735	135106	6	27.026	200.035	173.009	0	spectra/specs_ms.pklbin8	1		0	0	C6H11NO3S	PYUSHNKNPOHWEZ-UHFFFAOYSA-N	PYUSHNKNPOHWEZ	Organic acids and derivatives	Carboxylic acids and derivatives	Amino acids, peptides, and analogues			Amino acids and Peptides	specs_ms.pklbin
CCMSLIB00003134493	Spectral Match to Leu-Val-Lys from NIST14	ESI	Q-TOF	Isolated	Data from Chris Turck	Data deposited by fevargas	M+H	359.265	0	1	N/A	N/A	N/A	N/A	N/A	3	Positive	UPDATE-SINGLE-ANNOTATED-BRONZE	Bronze	223	specs_ms.pklbin	lib-00017.mgf	0.739845	GNPS-NIST14-MATCHES	10928.6	17.1187	189348	8	68.026	359.265	427.291	1	spectra/specs_ms.pklbin223	1		18	373	N/A	N/A	N/A	N/A	N/A	N/A	N/A	N/A	N/A	specs_ms.pklbin
CCMSLIB00005738181	Massbank:RP002703 Palmitoleoyl Ethanolamide|Palmitoleoyl-EA|(Z)-N-(2-hydroxyethyl)hexadec-9-enamide	ESI	qTof	Isolated	Massbank	Massbank	M+H	298.274	0	1	N/A	N/A	CCCCCC/C=C\CCCCCCCC(NCCO)=O	1S/C18H35NO2/c1-2-3-4-5-6-7-8-9-10-11-12-13-14-15-18(21)19-16-17-20/h7-8,20H,2-6,9-17H2,1H3,(H,19,21)/b8-7-	N/A	3	Positive	UPDATE-SINGLE-ANNOTATED-BRONZE	Bronze	138	specs_ms.pklbin	lib-00046.mgf	0.739265	MASSBANK	115765	2.58184	66774.3	6	19.917	298.274	318.191	1	spectra/specs_ms.pklbin138	1		0	0	C18H35NO2	WFRLANWAASSSFV-FPLPWBNLSA-N	WFRLANWAASSSFV	Organic nitrogen compounds	Organonitrogen compounds	Amines	Fatty amides	N-acyl ethanolamines (endocannabinoids)	Fatty acids	specs_ms.pklbin
CCMSLIB00003137412	Spectral Match to cis,cis-9,12-Octadecadien-1-ol from NIST14	ESI	HCD	Isolated	Data from P. Dorrestein R. Knight	Data deposited by aaksenov	M+H	267.269	0	1	506434	N/A	N/A	N/A	N/A	3	Positive	UPDATE-SINGLE-ANNOTATED-BRONZE	Bronze	141	specs_ms.pklbin	lib-00017.mgf	0.730136	GNPS-NIST14-MATCHES	4731.24	8.58642	205475	7	54.917	267.269	322.186	1	spectra/specs_ms.pklbin141	1		55	2494	N/A	N/A	N/A	N/A	N/A	N/A	N/A	N/A	N/A	specs_ms.pklbin
CCMSLIB00005763640	Massbank:LU139103 Testosterone propionate|[(8R,9S,10R,13S,14S,17S)-10,13-dimethyl-3-oxo-1,2,6,7,8,9,11,12,14,15,16,17-dodecahydrocyclopenta[a]phenanthren-17-yl] propanoate	ESI	Hybrid FT	Isolated	Massbank	Massbank	M+H	345.242	0	1	57-85-2	N/A	CCC(=O)O[C@H]1CC[C@H]2[C@@H]3CCC4=CC(=O)CC[C@]4(C)[C@H]3CC[C@]12C	1S/C22H32O3/c1-4-20(24)25-19-8-7-17-16-6-5-14-13-15(23)9-11-21(14,2)18(16)10-12-22(17,19)3/h13,16-19H,4-12H2,1-3H3/t16-,17-,18-,19-,21-,22-/m0/s1	N/A	3	Positive	UPDATE-SINGLE-ANNOTATED-BRONZE	Bronze	185	specs_ms.pklbin	lib-00046.mgf	0.727856	MASSBANK	123942	1.04472	94018.1	7	32.459	345.242	377.701	1	spectra/specs_ms.pklbin185	1		0	0	C22H32O3	PDMMFKSKQVNJMI-BLQWBTBKSA-N	PDMMFKSKQVNJMI	Lipids and lipid-like molecules	Steroids and steroid derivatives	Steroid esters	Steroids	Androstane steroids	Terpenoids	specs_ms.pklbin
CCMSLIB00003136121	Spectral Match to Ile-Pro-Ile from NIST14	ESI	QqQ	Isolated	Data from Pieter Dorrestein	Data deposited by lfnothias	M+H	342.239	0	1	90614485	N/A	N/A	N/A	N/A	3	Positive	UPDATE-SINGLE-ANNOTATED-BRONZE	Bronze	207	specs_ms.pklbin	lib-00017.mgf	0.725984	GNPS-NIST14-MATCHES	2957.01	38.3084	163634	6	56.002	342.239	398.241	1	spectra/specs_ms.pklbin207	1		50	3988	N/A	N/A	N/A	N/A	N/A	N/A	N/A	N/A	N/A	specs_ms.pklbin
CCMSLIB00010104701	2-[(2-ethoxyphenyl)methylene]benzo[b]thiophen-3-one CollisionEnergy:102040	LC-ESI	Orbitrap	Commercial	Trent Northen	JGI	M+H	283.079	0	1	N/A	N/A	CCOc1ccccc1C=C1Sc2ccccc2C1=O	"InChI=1S/C17H14O2S/c1-2-19-14-9-5-3-7-12(14)11-16-17(18)13-8-4-6-10-15(13)20-16/h3-11H,2H2,1H3/b16-11+"	N/A	3	Positive	UPDATE-SINGLE-ANNOTATED-BRONZE	Bronze	77	specs_ms.pklbin	lib-00011.mgf	0.725565	BERKELEY-LAB	18278.7	50.8064	84679.6	6	23.971	283.079	259.108	0	spectra/specs_ms.pklbin77	1		0	0	C17H14O2S	ZEQBDTYXHOFFAL-UHFFFAOYSA-N	ZEQBDTYXHOFFAL	N/A	N/A	N/A			Shikimates and Phenylpropanoids	specs_ms.pklbin
CCMSLIB00010107595	(2E)-3-(3-chlorophenyl)-1-(4-phenylphenyl)prop-2-en-1-one CollisionEnergy:102040	LC-ESI	Orbitrap	Commercial	Trent Northen	JGI	M+H	319.088	0	1	N/A	N/A	O=C(C=Cc1cccc(Cl)c1)c1ccc(-c2ccccc2)cc1	InChI=1S/C21H15ClO/c22-20-8-4-5-16(15-20)9-14-21(23)19-12-10-18(11-13-19)17-6-2-1-3-7-17/h1-15H/b14-9+	N/A	3	Positive	UPDATE-SINGLE-ANNOTATED-BRONZE	Bronze	121	specs_ms.pklbin	lib-00011.mgf	0.723897	BERKELEY-LAB	9629.06	15.7459	58498	7	18.666	319.088	300.422	1	spectra/specs_ms.pklbin121	1		0	0	C21H15ClO	YHFXVZDDZVJFAN-UHFFFAOYSA-N	YHFXVZDDZVJFAN	Phenylpropanoids and polyketides	Diarylheptanoids	Linear diarylheptanoids	Flavonoids	Chalcones	Shikimates and Phenylpropanoids	specs_ms.pklbin
CCMSLIB00010103045	4-Guanidinobutyric acid CollisionEnergy:102040	LC-ESI	Orbitrap	Commercial	Trent Northen	JGI	M+H	146.092	0	1	N/A	N/A	N=C(N)NCCCC(=O)O	"InChI=1S/C5H11N3O2/c6-5(7)8-3-1-2-4(9)10/h1-3H2,(H,9,10)(H4,6,7,8)"	N/A	3	Positive	UPDATE-SINGLE-ANNOTATED-BRONZE	Bronze	18	specs_ms.pklbin	lib-00011.mgf	0.722244	BERKELEY-LAB	30689.3	44.667	282117	6	41.215	146.092	187.307	0	spectra/specs_ms.pklbin18	1		0	0	C5H11N3O2	TUHVEAJXIMEOSA-UHFFFAOYSA-N	TUHVEAJXIMEOSA	Organic acids and derivatives	Carboxylic acids and derivatives	Amino acids, peptides, and analogues	Small peptides	Aminoacids	Amino acids and Peptides	specs_ms.pklbin
CCMSLIB00000080586	MLS001140241-01!	LC-ESI	qTof	NIH Natural Product Library	Dorrestein	VVP/LMS	M+H	515.229	514.222	1	N/A	N/A	CC(C)[C@H](NC(=O)[C@@H]1Cc2c([nH]c3ccccc23)C4N1C(=O)c5ccccc45)C(=O)N6CCC[C@@H]6C(=O)O	InChI=1S/C29H30N4O5/c1-15(2)23(28(36)32-13-7-12-21(32)29(37)38)31-26(34)22-14-19-16-8-5-6-11-20(16)30-24(19)25-17-9-3-4-10-18(17)27(35)33(22)25/h3-6,8-11,15,21-23,25,30H,7,12-14H2,1-2H3,(H,31,34)(H,37,38)/t21-,22+,23+,25?/m1/s1	N/A	1	Positive	UPDATE-SINGLE-ANNOTATED-GOLD	Gold	260	specs_ms.pklbin	lib-00009.mgf	0.722214	GNPS-NIH-NATURALPRODUCTSLIBRARY	1958.19	24.4948	15531	7	8.00201	515.229	507.227	1	spectra/specs_ms.pklbin260	1		0	0	C29H30N4O5	VWUWNUTZUMIYFS-ICIDBNQLSA-N	VWUWNUTZUMIYFS	Organic acids and derivatives	Carboxylic acids and derivatives	Amino acids, peptides, and analogues	Tryptophan alkaloids	Carboline alkaloids	Alkaloids	specs_ms.pklbin
CCMSLIB00006112553	DG(20:4_18:0)	LC-ESI	qTof	Lysate	N Auzeil		M+NH4	662.574	0	1						3	Positive	UPDATE-SINGLE-ANNOTATED-BRONZE	Bronze	301	specs_ms.pklbin	lib-00042.mgf	0.72218	GNPS-LIBRARY	2854.84	0.744727	27028	13	17.908	662.574	680.482	1	spectra/specs_ms.pklbin301	1		0	0	N/A	N/A	N/A	N/A	N/A	N/A	N/A	N/A	N/A	specs_ms.pklbin
CCMSLIB00003136514	Spectral Match to Ile-Pro-Ile from NIST14	ESI	Q-TOF	Isolated	Data from Joshua Wollam	Data deposited by fevargas	M+H	342.239	0	1	90614485	N/A	N/A	N/A	N/A	3	Positive	UPDATE-SINGLE-ANNOTATED-BRONZE	Bronze	168	specs_ms.pklbin	lib-00017.mgf	0.720264	GNPS-NIST14-MATCHES	17539.1	18.2102	52492.5	7	17.965	342.239	360.204	1	spectra/specs_ms.pklbin168	1		50	3988	N/A	N/A	N/A	N/A	N/A	N/A	N/A	N/A	N/A	specs_ms.pklbin
CCMSLIB00006124038	Uridine diphosphate glucose - 30.0 eV	ESI	Orbitrap	Isolated	PI	Data Collector	M-H	565.048	0	1		N/A	c1cn(c(=O)[nH]c1=O)[C@H]2[C@@H]([C@@H]([C@H](O2)COP(=O)(O)OP(=O)(O)O[C@@H]3[C@@H]([C@H]([C@@H]([C@H](O3)CO)O)O)O)O)O	InChI=1S/C15H24N2O17P2/c18-3-5-8(20)10(22)12(24)14(32-5)33-36(28,29)34-35(26,27)30-4-6-9(21)11(23)13(31-6)17-2-1-7(19)16-15(17)25/h1-2,5-6,8-14,18,20-24H,3-4H2,(H,26,27)(H,28,29)(H,16,19,25)/t5-,6-,8-,9-,10+,11-,12-,13-,14-/m1/s1	N/A	1	Negative	UPDATE-SINGLE-ANNOTATED-GOLD	Gold	286	specs_ms.pklbin	lib-00008.mgf	0.714415	BIRMINGHAM-UHPLC-MS-NEG	6949.62	17.0051	35682	7	20.162	565.048	585.21	1	spectra/specs_ms.pklbin286	1		0	0	C15H24N2O17P2	HSCJRCZFDFQWRP-JZMIEXBBSA-N	HSCJRCZFDFQWRP	Nucleosides, nucleotides, and analogues	Pyrimidine nucleotides	Pyrimidine nucleotide sugars	Aminosugars and aminoglycosides	Aminosugars	Carbohydrates	specs_ms.pklbin
CCMSLIB00005736699	Massbank:EQ304501 Cycloxydim|2-[(1E)-N-Ethoxybutanimidoyl]-3-hydroxy-5-(tetrahydro-2H-thiopyran-3-yl)-2-cyclohexen-1-one	ESI	Hybrid FT	Isolated	Massbank	Massbank	M+H	326.178	0	1	101205-02-1	N/A	CCC/C(=N\OCC)/C1=C(CC(CC1=O)C2CCCSC2)O	1S/C17H27NO3S/c1-3-6-14(18-21-4-2)17-15(19)9-13(10-16(17)20)12-7-5-8-22-11-12/h12-13,19H,3-11H2,1-2H3/b18-14+	N/A	3	Positive	UPDATE-SINGLE-ANNOTATED-BRONZE	Bronze	216	specs_ms.pklbin	lib-00046.mgf	0.713705	MASSBANK	8658.01	16.3888	254649	6	83.061	326.178	409.239	0	spectra/specs_ms.pklbin216	1		0	0	C17H27NO3S	GGWHBJGBERXSLL-NBVRZTHBSA-N	GGWHBJGBERXSLL	Organic oxygen compounds	Organooxygen compounds	Carbonyl compounds			Polyketides	specs_ms.pklbin
CCMSLIB00003138777	Spectral Match to (Z,E)-Tetradeca-9,12-dienol from NIST14	ESI	HCD	Isolated	Data from Wolfender/Litaudon	Data deposited by pmallard	M+H-H2O	193.196	0	1	51937009	N/A	N/A	N/A	N/A	3	Positive	UPDATE-SINGLE-ANNOTATED-BRONZE	Bronze	87	specs_ms.pklbin	lib-00017.mgf	0.713345	GNPS-NIST14-MATCHES	39195.4	6.30456	385324	6	74.443	193.196	267.639	1	spectra/specs_ms.pklbin87	1		37	1822	N/A	N/A	N/A	N/A	N/A	N/A	N/A	N/A	N/A	specs_ms.pklbin
CCMSLIB00010115029	"N-[3,5-bis(trifluoromethyl)phenyl]-2-(2-1,2,3,4-tetrahydroisoquinolyl)acetamid e CollisionEnergy:205060"	LC-ESI	Orbitrap	Commercial	Trent Northen	JGI	M-H	401.109	0	1	N/A	N/A	OC(CN1CCc2ccccc2C1)=Nc1cc(C(F)(F)F)cc(C(F)(F)F)c1	"InChI=1S/C19H16F6N2O/c20-18(21,22)14-7-15(19(23,24)25)9-16(8-14)26-17(28)11-27-6-5-12-3-1-2-4-13(12)10-27/h1-4,7-9H,5-6,10-11H2,(H,26,28)"	N/A	3	Negative	UPDATE-SINGLE-ANNOTATED-BRONZE	Bronze	228	specs_ms.pklbin	lib-00011.mgf	0.712554	BERKELEY-LAB	7553.57	16.073	94886.9	6	38.06	401.109	439.169	1	spectra/specs_ms.pklbin228	1		0	0	C19H16F6N2O	HRZSAFRGOHKALQ-UHFFFAOYSA-N	HRZSAFRGOHKALQ	Organic acids and derivatives	Carboxylic acids and derivatives	Amino acids, peptides, and analogues	Tyrosine alkaloids	Isoquinoline alkaloids	Alkaloids	specs_ms.pklbin
CCMSLIB00000076985	N-(2-methylphenyl)-2-(propylamino)propanamide	LC-ESI	qTof	Commercial	Dorrestein	Garg_Neha	[M+H]	221.166	220.158	1	N/A	N/A	N/A	CCCNC(C)C(=O)Nc1ccccc1C	N/A	1	Positive	UPDATE-SINGLE-ANNOTATED-GOLD	Gold	71	specs_ms.pklbin	lib-00004.mgf	0.712075	GNPS-NIH-CLINICALCOLLECTION2	5356.52	55.2279	129826	7	28.713	221.166	249.879	1	spectra/specs_ms.pklbin71	1		1	2	N/A	N/A	N/A	N/A	N/A	N/A	N/A	N/A	N/A	specs_ms.pklbin
CCMSLIB00003136729	Spectral Match to Leu-Val from NIST14	ESI	Q-TOF	Isolated	Data from Christopher A. Lowry	Data deposited by fevargas	2M+H	461.334	0	1	13588959	N/A	N/A	N/A	N/A	3	Positive	UPDATE-SINGLE-ANNOTATED-BRONZE	Bronze	251	specs_ms.pklbin	lib-00017.mgf	0.711675	GNPS-NIST14-MATCHES	8817.17	16.2718	56312.7	8	25.979	461.334	487.313	1	spectra/specs_ms.pklbin251	1		64	4570	N/A	N/A	N/A	N/A	N/A	N/A	N/A	N/A	N/A	specs_ms.pklbin
CCMSLIB00010104087	"(2E)-1-phenyl-3-(2,4,6-trimethylphenyl)prop-2-en-1-one CollisionEnergy:102040"	LC-ESI	Orbitrap	Commercial	Trent Northen	JGI	M+H	251.143	0	1	N/A	N/A	Cc1cc(C)c(C=CC(=O)c2ccccc2)c(C)c1	"InChI=1S/C18H18O/c1-13-11-14(2)17(15(3)12-13)9-10-18(19)16-7-5-4-6-8-16/h4-12H,1-3H3/b10-9+"	N/A	3	Positive	UPDATE-SINGLE-ANNOTATED-BRONZE	Bronze	65	specs_ms.pklbin	lib-00011.mgf	0.710719	BERKELEY-LAB	11258.6	95.0382	31946	7	8.02301	251.143	243.12	0	spectra/specs_ms.pklbin65	1		0	0	C18H18O	KPFVYLKSZJDQAE-UHFFFAOYSA-N	KPFVYLKSZJDQAE	Phenylpropanoids and polyketides	Linear 1,3-diarylpropanoids	Chalcones and dihydrochalcones	Flavonoids	Chalcones	Shikimates and Phenylpropanoids	specs_ms.pklbin
CCMSLIB00010107499	N-(4-{[5-((1E)-3-oxo-3-phenylprop-1-enyl)-2-methoxyphenyl]methoxy}phenyl)aceta mide CollisionEnergy:102040	LC-ESI	Orbitrap	Commercial	Trent Northen	JGI	M+Na	424.152	0	1	N/A	N/A	COc1ccc(C=CC(=O)c2ccccc2)cc1COc1ccc(N=C(C)O)cc1	"InChI=1S/C25H23NO4/c1-18(27)26-22-10-12-23(13-11-22)30-17-21-16-19(9-15-25(21)29-2)8-14-24(28)20-6-4-3-5-7-20/h3-16H,17H2,1-2H3,(H,26,27)/b14-8+"	N/A	3	Positive	UPDATE-SINGLE-ANNOTATED-BRONZE	Bronze	164	specs_ms.pklbin	lib-00011.mgf	0.710505	BERKELEY-LAB	84722.2	0.894727	164729	7	69.87	424.152	354.282	1	spectra/specs_ms.pklbin164	1		0	0	C25H23NO4	YHTHSMNIYZFRTF-UHFFFAOYSA-N	YHTHSMNIYZFRTF	Phenylpropanoids and polyketides	Linear 1,3-diarylpropanoids	Chalcones and dihydrochalcones	Flavonoids	Chalcones	Shikimates and Phenylpropanoids	specs_ms.pklbin
CCMSLIB00006373415	linoleic acid	ESI	Orbitrap	Commercial standard	BMDMS-NP	BMDMS-NP	[M+H]+	281.25	280.24	1	N/A	N/A	O=C(O)CCCCCCCC=CCC=CCCCCC	InChI=1S/C18H32O2/c1-2-3-4-5-6-7-8-9-10-11-12-13-14-15-16-17-18(19)20/h6-7,9-10H,2-5,8,11-17H2,1H3,(H,19,20)	N/A	1	Positive	UPDATE-SINGLE-ANNOTATED-GOLD	Gold	84	specs_ms.pklbin	lib-00039.mgf	0.708659	BMDMS-NP	21209.3	15.2275	53653.3	6	15.09	281.25	266.16	1	spectra/specs_ms.pklbin84	1		0	0	C18H32O2	OYHQOLUKZRVURQ-UHFFFAOYSA-N	OYHQOLUKZRVURQ	Lipids and lipid-like molecules	Fatty Acyls	Lineolic acids and derivatives	Fatty Acids and Conjugates	Unsaturated fatty acids	Fatty acids	specs_ms.pklbin
CCMSLIB00006120022	Glycodeoxycholic acid - 40.0 eV	ESI	Orbitrap	Isolated	PI	Data Collector	M-H	448.307	0	1		N/A	C[C@H](CCC(=O)NCC(=O)O)[C@H]1CC[C@@H]2[C@@]1([C@H](C[C@H]3[C@H]2CC[C@H]4[C@@]3(CC[C@H](C4)O)C)O)C	InChI=1S/C26H43NO5/c1-15(4-9-23(30)27-14-24(31)32)19-7-8-20-18-6-5-16-12-17(28)10-11-25(16,2)21(18)13-22(29)26(19,20)3/h15-22,28-29H,4-14H2,1-3H3,(H,27,30)(H,31,32)/t15-,16-,17-,18+,19-,20+,21+,22+,25+,26-/m1/s1	N/A	1	Negative	UPDATE-SINGLE-ANNOTATED-GOLD	Gold	231	specs_ms.pklbin	lib-00008.mgf	0.708238	BIRMINGHAM-UHPLC-MS-NEG	5923.22	14.4452	9125.32	6	4.09094	448.307	444.216	1	spectra/specs_ms.pklbin231	1		0	0	C26H43NO5	WVULKSPCQVQLCU-BUXLTGKBSA-N	WVULKSPCQVQLCU	Lipids and lipid-like molecules	Steroids and steroid derivatives	Bile acids, alcohols and derivatives	Steroids	Cholane steroids	Terpenoids	specs_ms.pklbin
CCMSLIB00010121483	"8-[2-(6-methyl(2H,3H-benzo[e]1,4-oxazaperhydroin-4-yl))-2-oxoethylthio]-9-(4-m ethylphenyl)hydropurin-6-one CollisionEnergy:205060"	LC-ESI	Orbitrap	Commercial	Trent Northen	JGI	M+Na	470.126	0	1	N/A	N/A	Cc1ccc(-n2c(SCC(=O)N3CCOc4ccc(C)cc43)nc3c(O)ncnc32)cc1	"InChI=1S/C23H21N5O3S/c1-14-3-6-16(7-4-14)28-21-20(22(30)25-13-24-21)26-23(28)32-12-19(29)27-9-10-31-18-8-5-15(2)11-17(18)27/h3-8,11,13H,9-10,12H2,1-2H3,(H,24,25,30)"	N/A	3	Positive	UPDATE-SINGLE-ANNOTATED-BRONZE	Bronze	273	specs_ms.pklbin	lib-00011.mgf	0.707423	BERKELEY-LAB	12738.2	15.4643	138576	7	65.148	470.126	535.274	1	spectra/specs_ms.pklbin273	1		0	0	C23H21N5O3S	FHRYOKXCAQIRCV-UHFFFAOYSA-N	FHRYOKXCAQIRCV	Organoheterocyclic compounds	Azoles	Imidazoles			Alkaloids	specs_ms.pklbin
CCMSLIB00000579738	"1,2,3,4-tetrahydroharmane-3-carboxylic acid"	LC-ESI	qTof	Commercial	CASMI	CASMI2016	M+H	231.114	0	1	N/A	73530	N/A	"InChI=1S/C13H14N2O2/c1-7-12-9(6-11(14-7)13(16)17)8-4-2-3-5-10(8)15-12/h2-5,7,11,14-15H,6H2,1H3,(H,16,17)"		1	Positive	UPDATE-SINGLE-ANNOTATED-GOLD	Gold	91	specs_ms.pklbin	lib-00001.mgf	0.70402	CASMI	17831.7	17.4453	181940	6	42.049	231.114	273.163	1	spectra/specs_ms.pklbin91	1		0	0	N/A	N/A	N/A	N/A	N/A	N/A	N/A	N/A	N/A	specs_ms.pklbin
CCMSLIB00000080326	"MLS001159037-01!N-[3-(2-oxopyrrolidin-1-yl)propyl]-2-(2,3,4,9-tetramethyl-7-oxofuro[2,3-f]chromen-8-yl)acetamide"	LC-ESI	qTof	NIH Natural Product Library	Dorrestein	VVP/LMS	M+H	425.208	424.2	1	N/A	N/A	Cc1oc2c(c1C)c(C)cc3oc(=O)c(CC(=O)NCCCN4CCCC4=O)c(C)c23	InChI=1S/C24H28N2O5/c1-13-11-18-22(23-21(13)14(2)16(4)30-23)15(3)17(24(29)31-18)12-19(27)25-8-6-10-26-9-5-7-20(26)28/h11H,5-10,12H2,1-4H3,(H,25,27)	N/A	1	Positive	UPDATE-SINGLE-ANNOTATED-GOLD	Gold	268	specs_ms.pklbin	lib-00009.mgf	0.701934	GNPS-NIH-NATURALPRODUCTSLIBRARY	14403.2	13.6698	234786	6	99.833	425.208	525.041	1	spectra/specs_ms.pklbin268	1		1	17	C24H28N2O5	HQJXKRZUFONNQA-UHFFFAOYSA-N	HQJXKRZUFONNQA	Phenylpropanoids and polyketides	Coumarins and derivatives	Furanocoumarins	Coumarins	Simple coumarins	Shikimates and Phenylpropanoids	specs_ms.pklbin
CCMSLIB00003137617	Spectral Match to Phe-Gly-Phe from NIST14	ESI	QqQ	Isolated	Data from Pieter Dorrestein	Data deposited by lfnothias	M+H	370.176	0	1	N/A	N/A	N/A	N/A	N/A	3	Positive	UPDATE-SINGLE-ANNOTATED-BRONZE	Bronze	131	specs_ms.pklbin	lib-00017.mgf	0.701609	GNPS-NIST14-MATCHES	2999.02	18.9297	164949	6	61.06	370.176	309.116	1	spectra/specs_ms.pklbin131	1		7	168	N/A	N/A	N/A	N/A	N/A	N/A	N/A	N/A	N/A	specs_ms.pklbin
CCMSLIB00003137659	Spectral Match to Leu-Pro from NIST14	ESI	qTof	Isolated	Data from Gabriel Haddad	Data deposited by mjmeehan	M+H	229.155	228.147	1	N/A	N/A	CC(C)C[C@@H](C(=O)N1CCC[C@H]1C(=O)O)N	InChI=1S/C11H20N2O3/c1-7(2)6-8(12)10(14)13-5-3-4-9(13)11(15)16/h7-9H,3-6,12H2,1-2H3,(H,15,16)/t8-,9-/m0/s1	N/A	3	Positive	UPDATE-SINGLE-ANNOTATED-BRONZE	Bronze	146	specs_ms.pklbin	lib-00017.mgf	0.701398	GNPS-NIST14-MATCHES	26835	17.0452	432279	7	99.059	229.155	328.214	1	spectra/specs_ms.pklbin146	1		30	2503	C11H20N2O3	VTJUNIYRYIAIHF-IUCAKERBSA-N	VTJUNIYRYIAIHF	Organic acids and derivatives	Carboxylic acids and derivatives	Amino acids, peptides, and analogues	Small peptides	Dipeptides	Amino acids and Peptides	specs_ms.pklbin

## Sheet: Sheet1
SpectrumID	Good Peak	Compound_Name [red font is in blanks yellow highlight is also in samples]	Ion_Source	Instrument	Compound_Source	PI	Data_Collector	Adduct	Precursor_MZ	ExactMass	Charge	CAS_Number	Pubmed_ID	Smiles	INCHI	INCHI_AUX	Library_Class	IonMode	UpdateWorkflowName	LibraryQualityString	#Scan#	SpectrumFile	LibraryName	MQScore	Organism	TIC_Query	RT_Query	MZErrorPPM	SharedPeaks	MassDiff	LibMZ	SpecMZ	SpecCharge	FileScanUniqueID	NumberHits	tags	MoleculeExplorerDatasets	MoleculeExplorerFiles	molecular_formula	InChIKey	InChIKey-Planar	superclass	class	subclass	npclassifier_superclass	npclassifier_class	npclassifier_pathway	internalFilename
CCMSLIB00003140141	0	Spectral Match to Phe-Pro from NIST14	ESI	QQQ	Isolated	Data from Christopher A. Lowry	Data deposited by fevargas	M+H	263.139	262.132	1	N/A	N/A	C1C[C@H](N(C1)C(=O)[C@H](CC2=CC=CC=C2)N)C(=O)O	InChI=1S/C14H18N2O3/c15-11(9-10-5-2-1-3-6-10)13(17)16-8-4-7-12(16)14(18)19/h1-3,5-6,11-12H,4,7-9,15H2,(H,18,19)/t11-,12-/m0/s1	N/A	3	Positive	UPDATE-SINGLE-ANNOTATED-BRONZE	Bronze	80	specs_ms.pklbin	lib-00017.mgf	0.975086	GNPS-NIST14-MATCHES	37626.9	15.7239	22.7311	6	0.00598145	263.139	263.145	1	spectra/specs_ms.pklbin80	1		74	4315	C14H18N2O3	WEQJQNWXCSUVMA-RYUDHWBXSA-N	WEQJQNWXCSUVMA	Organic acids and derivatives	Carboxylic acids and derivatives	Amino acids, peptides, and analogues	Small peptides	Dipeptides	Amino acids and Peptides	specs_ms.pklbin
CCMSLIB00003136514	1	Spectral Match to Ile-Pro-Ile from NIST14	ESI	Q-TOF	Isolated	Data from Joshua Wollam	Data deposited by fevargas	M+H	342.239	0	1	90614485	N/A	N/A	N/A	N/A	3	Positive	UPDATE-SINGLE-ANNOTATED-BRONZE	Bronze	165	specs_ms.pklbin	lib-00017.mgf	0.962726	GNPS-NIST14-MATCHES	18833.8	14.8696	40950.9	8	14.015	342.239	356.254	1	spectra/specs_ms.pklbin165	1		50	3988	N/A	N/A	N/A	N/A	N/A	N/A	N/A	N/A	N/A	specs_ms.pklbin
CCMSLIB00003136285	0	Spectral Match to (Z)-4-Decen-1-ol from NIST14	ESI	qTof	Isolated	Data from Piel	Data deposited by eriche	M+H	157.158	156.151	1	57074370	N/A	CCCCC/C=C\CCCO	InChI=1S/C10H20O/c1-2-3-4-5-6-7-8-9-10-11/h6-7,11H,2-5,8-10H2,1H3/b7-6-	N/A	3	Positive	UPDATE-SINGLE-ANNOTATED-BRONZE	Bronze	26	specs_ms.pklbin	lib-00017.mgf	0.961261	GNPS-NIST14-MATCHES	999.999	6.24797	254260	7	39.959	157.158	197.117	0	spectra/specs_ms.pklbin26	1		0	0	C10H20O	VUNFOJWKJSYIDH-SREVYHEPSA-N	VUNFOJWKJSYIDH	Lipids and lipid-like molecules	Fatty Acyls	Fatty alcohols	Fatty acyls	Fatty alcohols	Fatty acids	specs_ms.pklbin
CCMSLIB00003136607	0	Spectral Match to Ile-Leu from NIST14	ESI	QQQ	Isolated	Data from Pieter Dorrestein	Data deposited by lfnothias	M+H	245.186	244.179	1	N/A	N/A	CC[C@H](C)[C@@H](C(=O)N[C@@H](CC(C)C)C(=O)O)N	InChI=1S/C12H24N2O3/c1-5-8(4)10(13)11(15)14-9(12(16)17)6-7(2)3/h7-10H,5-6,13H2,1-4H3,(H,14,15)(H,16,17)/t8-,9-,10-/m0/s1	N/A	3	Positive	UPDATE-SINGLE-ANNOTATED-BRONZE	Bronze	69	specs_ms.pklbin	lib-00017.mgf	0.940648	GNPS-NIST14-MATCHES	18305.8	14.3303	101.939	6	0.0249939	245.186	245.211	0	spectra/specs_ms.pklbin69	1		47	2829	C12H24N2O3	JWBXCSQZLLIOCI-GUBZILKMSA-N	JWBXCSQZLLIOCI	Organic acids and derivatives	Carboxylic acids and derivatives	Amino acids, peptides, and analogues	Small peptides	Dipeptides	Amino acids and Peptides	specs_ms.pklbin
CCMSLIB00003137591	1	Spectral Match to PyroGlu-Phe from NIST14	ESI	Q-TOF	Isolated	Data from System Wide MS course	Data deposited by daniel	M+H	277.119	0	1	N/A	N/A	N/A	N/A	N/A	3	Positive	UPDATE-SINGLE-ANNOTATED-BRONZE	Bronze	115	specs_ms.pklbin	lib-00017.mgf	0.933563	GNPS-NIST14-MATCHES	28454.8	13.2098	50537.9	9	14.005	277.119	291.124	0	spectra/specs_ms.pklbin115	1		72	4217	N/A	N/A	N/A	N/A	N/A	N/A	N/A	N/A	N/A	specs_ms.pklbin
CCMSLIB00003137749	0	Spectral Match to Phe-Pro from NIST14	ESI	Q-TOF	Isolated	Data from Pieter Dorrestein	Data deposited by lfnothias	M+H-H2O	245.129	0	1	N/A	N/A	N/A	N/A	N/A	3	Positive	UPDATE-SINGLE-ANNOTATED-BRONZE	Bronze	66	specs_ms.pklbin	lib-00017.mgf	0.926628	GNPS-NIST14-MATCHES	148322	2.28909	273.331	6	0.0670013	245.129	245.196	1	spectra/specs_ms.pklbin66	1		74	4315	N/A	N/A	N/A	N/A	N/A	N/A	N/A	N/A	N/A	specs_ms.pklbin
CCMSLIB00003135959	0	Spectral Match to 1-Hexadecanoyl-sn-glycerol from NIST14	ESI	QqQ	Isolated	Data from Gabriel Haddad	Data deposited by mjmeehan	M+H	331.284	0	1	542449	N/A	N/A	N/A	N/A	3	Positive	UPDATE-SINGLE-ANNOTATED-BRONZE	Bronze	148	specs_ms.pklbin	lib-00017.mgf	0.919394	GNPS-NIST14-MATCHES	142397	14.3657	353.185	11	0.117004	331.284	331.401	1	spectra/specs_ms.pklbin148	1		135	8671	N/A	N/A	N/A	N/A	N/A	N/A	N/A	N/A	N/A	specs_ms.pklbin
CCMSLIB00006679473	0	RAC-GLYCEROL 1-MYRISTATE	ESI	Orbitrap	isolated	MoNA	MoNA:MoNA037353	M+H	303.253	0	1	N/A	N/A	CCCCCCCCCCCCCC(=O)OCC(CO)O	"InChI=1S/C17H34O4/c1-2-3-4-5-6-7-8-9-10-11-12-13-17(20)21-15-16(19)14-18/h16,18-19H,2-15H2,1H3"	N/A	3	positive	UPDATE-SINGLE-ANNOTATED-BRONZE	Bronze	167	specs_ms.pklbin	lib-00003.mgf	0.917796	MONA	85059.2	39.6081	185894	10	56.373	303.253	359.626	1	spectra/specs_ms.pklbin167	1		0	0	C17H34O4	DCBSHORRWZKAKO-UHFFFAOYSA-N	DCBSHORRWZKAKO	Lipids and lipid-like molecules	Glycerolipids	Monoradylglycerols	Glycerolipids	Monoacylglycerols	Fatty acids	specs_ms.pklbin
CCMSLIB00000211284	1	ReSpect:PM014404 Cyclo(Tyr-Leu)	ESI	Ion Trap	Isolated	Putative ReSpect Match	ReSpect	M+H	277	276.147	1	15266-87-2	18384195	CC(C)CC1C(=O)NC(C(=O)N1)CC2=CC=C(C=C2)O	InChI=1S/C15H20N2O3/c1-9(2)7-12-14(19)17-13(15(20)16-12)8-10-3-5-11(18)6-4-10/h3-6,9,12-13,18H,7-8H2,1-2H3,(H,16,20)(H,17,19)	N/A	3	Positive	UPDATE-SINGLE-ANNOTATED-BRONZE	Bronze	39	specs_ms.pklbin	lib-00040.mgf	0.914469	RESPECT	21635.9	21.934	230473	6	63.841	277	213.159	0	spectra/specs_ms.pklbin39	1		0	0	C15H20N2O3	GENSLUDVKWKQMX-UHFFFAOYSA-N	GENSLUDVKWKQMX	Organic acids and derivatives	Carboxylic acids and derivatives	Amino acids, peptides, and analogues	Peptide alkaloids|Small peptides	Dipeptides|Simple diketopiperazine alkaloids	Alkaloids|Amino acids and Peptides	specs_ms.pklbin
CCMSLIB00003136453	0	Spectral Match to Ile-Gly-Ile from NIST14	ESI	QqQ	Isolated	Data from Joshua Wollam	Data deposited by fevargas	M+H	302.207	0	1	N/A	N/A	N/A	N/A	N/A	3	Positive	UPDATE-SINGLE-ANNOTATED-BRONZE	Bronze	112	specs_ms.pklbin	lib-00017.mgf	0.912667	GNPS-NIST14-MATCHES	7890.26	16.3163	46375.5	8	14.015	302.207	288.192	1	spectra/specs_ms.pklbin112	1		41	2777	N/A	N/A	N/A	N/A	N/A	N/A	N/A	N/A	N/A	specs_ms.pklbin
CCMSLIB00003139735	0	Spectral Match to L-Alanyl-L-norleucine from NIST14	ESI	IT/ion trap	Isolated	Data from PDorrestein	Data deposited by amelnik	M+H-H2O	185.129	0	1	3303375	N/A	N/A	N/A	N/A	3	Positive	UPDATE-SINGLE-ANNOTATED-BRONZE	Bronze	7	specs_ms.pklbin	lib-00017.mgf	0.91021	GNPS-NIST14-MATCHES	3952.41	37.5732	75709.3	6	14.016	185.129	171.113	0	spectra/specs_ms.pklbin7	1		27	1921	N/A	N/A	N/A	N/A	N/A	N/A	N/A	N/A	N/A	specs_ms.pklbin
CCMSLIB00000578806	0	MassbankEU:ET131201 OCP_211.0633_14.3|4-(2-chlorophenyl)piperazin-2-one	ESI	LC-ESI-QFT	Isolated	Massbank EU	Massbank	[M+H]+	211.063	0	1	N/A	N/A	NA	N/A	N/A	3	Positive	UPDATE-SINGLE-ANNOTATED-BRONZE	Bronze	47	specs_ms.pklbin	lib-00031.mgf	0.905524	MASSBANKEU	12490.9	7.63293	66563	8	14.049	211.063	225.112	0	spectra/specs_ms.pklbin47	1		4	61	N/A	N/A	N/A	N/A	N/A	N/A	N/A	N/A	N/A	specs_ms.pklbin
CCMSLIB00000213686	0	Massbank:FIO00056 gamma-Dodecalactone	ESI	LC-ESI-QTOF	Isolated	Putative Massbank Match	Massbank	[M+H]+	199.17	0	1	2305-05-07	N/A	CCCCCCCCC(C1)OC(=O)C1	1S/C12H22O2/c1-2-3-4-5-6-7-8-11-9-10-12(13)14-11/h11H,2-10H2,1H3	N/A	3	Positive	UPDATE-SINGLE-ANNOTATED-BRONZE	Bronze	40	specs_ms.pklbin	lib-00046.mgf	0.898909	MASSBANK	101419	3.49795	81407.9	7	16.214	199.17	215.384	1	spectra/specs_ms.pklbin40	1		1	9	C12H22O2	WGPCZPLRVAWXPW-UHFFFAOYSA-N	WGPCZPLRVAWXPW	Organoheterocyclic compounds	Lactones	Gamma butyrolactones	Fatty esters	Lactones	Fatty acids	specs_ms.pklbin
CCMSLIB00010124438	0	Monomyristin CollisionEnergy:205060	LC-ESI	Orbitrap	Commercial	Trent Northen	JGI	M+H-H2O	285.242	0	1	N/A	N/A	CCCCCCCCCCCCCC(=O)OCC(O)CO	"InChI=1S/C17H34O4/c1-2-3-4-5-6-7-8-9-10-11-12-13-17(20)21-15-16(19)14-18/h16,18-19H,2-15H2,1H3"	N/A	3	Positive	UPDATE-SINGLE-ANNOTATED-BRONZE	Bronze	134	specs_ms.pklbin	lib-00011.mgf	0.889309	BERKELEY-LAB	66325.5	37.8578	98176.3	8	28.004	285.242	313.246	1	spectra/specs_ms.pklbin134	1		0	0	C17H34O4	DCBSHORRWZKAKO-UHFFFAOYSA-N	DCBSHORRWZKAKO	Lipids and lipid-like molecules	Glycerolipids	Monoradylglycerols	Glycerolipids	Monoacylglycerols	Fatty acids	specs_ms.pklbin
CCMSLIB00003139134	0	Spectral Match to Tyr-Pro from NIST14	ESI	QQQ	Isolated	Data from Christopher A. Lowry	Data deposited by fevargas	M+H	279.133	278.127	1	N/A	N/A	C1C[C@H](N(C1)C(=O)[C@H](CC2=CC=C(C=C2)O)N)C(=O)O	InChI=1S/C14H18N2O4/c15-11(8-9-3-5-10(17)6-4-9)13(18)16-7-1-2-12(16)14(19)20/h3-6,11-12,17H,1-2,7-8,15H2,(H,19,20)/t11-,12-/m0/s1	N/A	3	Positive	UPDATE-SINGLE-ANNOTATED-BRONZE	Bronze	116	specs_ms.pklbin	lib-00017.mgf	0.889019	GNPS-NIST14-MATCHES	73996.9	15.2205	50402.5	7	14.069	279.133	293.202	1	spectra/specs_ms.pklbin116	1		95	6541	C14H18N2O4	VNYDHJARLHNEGA-RYUDHWBXSA-N	VNYDHJARLHNEGA	Organic acids and derivatives	Carboxylic acids and derivatives	Amino acids, peptides, and analogues	Small peptides	Dipeptides	Amino acids and Peptides	specs_ms.pklbin
CCMSLIB00003138032	0	Spectral Match to Ser-Leu from NIST14	ESI	Q-TOF	Isolated	Data from Chris Turck	Data deposited by fevargas	M+H	219.134	0	1	6665163	N/A	N/A	N/A	N/A	3	Positive	UPDATE-SINGLE-ANNOTATED-BRONZE	Bronze	55	specs_ms.pklbin	lib-00017.mgf	0.888484	GNPS-NIST14-MATCHES	19744.9	17.3334	63956.3	6	14.015	219.134	233.149	1	spectra/specs_ms.pklbin55	1		26	1781	N/A	N/A	N/A	N/A	N/A	N/A	N/A	N/A	N/A	specs_ms.pklbin
CCMSLIB00003136046	0	Spectral Match to Gly-Leu from NIST14	ESI	QqQ	Isolated	Data from Karin	Data deposited by aaksenov	M+H	189.122	0	1	869192	N/A	N/A	N/A	N/A	3	Positive	UPDATE-SINGLE-ANNOTATED-BRONZE	Bronze	30	specs_ms.pklbin	lib-00017.mgf	0.886318	GNPS-NIST14-MATCHES	30989	16.3117	75184.3	6	14.219	189.122	203.341	1	spectra/specs_ms.pklbin30	1		38	3673	N/A	N/A	N/A	N/A	N/A	N/A	N/A	N/A	N/A	specs_ms.pklbin
CCMSLIB00003136121	0	Spectral Match to Ile-Pro-Ile from NIST14	ESI	QqQ	Isolated	Data from Pieter Dorrestein	Data deposited by lfnothias	M+H	342.239	0	1	90614485	N/A	N/A	N/A	N/A	3	Positive	UPDATE-SINGLE-ANNOTATED-BRONZE	Bronze	184	specs_ms.pklbin	lib-00017.mgf	0.880419	GNPS-NIST14-MATCHES	43025.3	12.802	99319.5	8	33.991	342.239	376.23	1	spectra/specs_ms.pklbin184	1		50	3988	N/A	N/A	N/A	N/A	N/A	N/A	N/A	N/A	N/A	specs_ms.pklbin
CCMSLIB00003135185	1	Spectral Match to 4-Hydroxynonenal from NIST14	ESI	qTof	Isolated	Data from Gabriel Haddad	Data deposited by mjmeehan	M+H	157.122	156.115	1	75899682	N/A	CCCCCC(/C=C/C=O)O	InChI=1S/C9H16O2/c1-2-3-4-6-9(11)7-5-8-10/h5,7-9,11H,2-4,6H2,1H3/b7-5+	N/A	3	Positive	UPDATE-SINGLE-ANNOTATED-BRONZE	Bronze	29	specs_ms.pklbin	lib-00017.mgf	0.878226	GNPS-NIST14-MATCHES	1000	164.666	267149	6	41.975	157.122	199.097	0	spectra/specs_ms.pklbin29	1		0	0	C9H16O2	JVJFIQYAHPMBBX-FNORWQNLSA-N	JVJFIQYAHPMBBX	Lipids and lipid-like molecules	Fatty Acyls	Fatty alcohols	Fatty acyls	Fatty aldehydes	Fatty acids	specs_ms.pklbin
CCMSLIB00000081171	1	cyclo-(Ala-4-hydroxy-Pro)	LC-ESI	Ion Trap	Crude	CCLiaw, YLYang	YLYang	M+H	185.091	185.093	1						3	Positive	UPDATE-SINGLE-ANNOTATED-BRONZE	Bronze	16	specs_ms.pklbin	lib-00042.mgf	0.870216	GNPS-LIBRARY	15105.7	22.5941	221.515	6	0.0410004	185.091	185.132	1	spectra/specs_ms.pklbin16	1		5	613	N/A	N/A	N/A	N/A	N/A	N/A	N/A	N/A	N/A	specs_ms.pklbin
CCMSLIB00003136514	1	Spectral Match to Ile-Pro-Ile from NIST14	ESI	Q-TOF	Isolated	Data from Joshua Wollam	Data deposited by fevargas	M+H	342.239	0	1	90614485	N/A	N/A	N/A	N/A	3	Positive	UPDATE-SINGLE-ANNOTATED-BRONZE	Bronze	230	specs_ms.pklbin	lib-00017.mgf	0.868466	GNPS-NIST14-MATCHES	23587.4	12.9694	289470	7	99.068	342.239	441.307	1	spectra/specs_ms.pklbin230	1		50	3988	N/A	N/A	N/A	N/A	N/A	N/A	N/A	N/A	N/A	specs_ms.pklbin
CCMSLIB00003139242	0	Spectral Match to 1-Dodecanamine from NIST14	ESI	Ion Trap	Isolated	Data from Zhang Lixin	Data deposited by mwang87	M+H	186.22	185.214	1	124221	N/A	CCCCCCCCCCCCN	InChI=1S/C12H27N/c1-2-3-4-5-6-7-8-9-10-11-12-13/h2-13H2,1H3	N/A	3	Positive	UPDATE-SINGLE-ANNOTATED-BRONZE	Bronze	88	specs_ms.pklbin	lib-00017.mgf	0.864867	GNPS-NIST14-MATCHES	26158.3	17.7495	452782	6	84.317	186.22	270.537	1	spectra/specs_ms.pklbin88	1		0	0	C12H27N	JRBPAEWTRLWTQC-UHFFFAOYSA-N	JRBPAEWTRLWTQC	Organic nitrogen compounds	Organonitrogen compounds	Amines	Fatty Acids and Conjugates|Fatty acyls	Amino fatty acids|Hydrocarbons	Fatty acids	specs_ms.pklbin
CCMSLIB00010109104	0	DEHP CollisionEnergy:102040	LC-ESI	Orbitrap	Commercial	Trent Northen	JGI	M+H	391.284	0	1	N/A	N/A	CCCCC(CC)COC(=O)c1ccccc1C(=O)OCC(CC)CCCC	"InChI=1S/C24H38O4/c1-5-9-13-19(7-3)17-27-23(25)21-15-11-12-16-22(21)24(26)28-18-20(8-4)14-10-6-2/h11-12,15-16,19-20H,5-10,13-14,17-18H2,1-4H3"	N/A	3	Positive	UPDATE-SINGLE-ANNOTATED-BRONZE	Bronze	200	specs_ms.pklbin	lib-00011.mgf	0.855112	BERKELEY-LAB	76593.8	1.19485	1934.63	6	0.756989	391.284	392.041	1	spectra/specs_ms.pklbin200	1		0	0	C24H38O4	BJQHLKABXJIVAM-UHFFFAOYSA-N	BJQHLKABXJIVAM	Benzenoids	Benzene and substituted derivatives	Benzoic acids and derivatives	Phenolic acids (C6-C1)	Shikimic acids and derivatives|Simple phenolic acids	Shikimates and Phenylpropanoids	specs_ms.pklbin
CCMSLIB00003137749	0	Spectral Match to Phe-Pro from NIST14	ESI	Q-TOF	Isolated	Data from Pieter Dorrestein	Data deposited by lfnothias	M+H-H2O	245.129	0	1	N/A	N/A	N/A	N/A	N/A	3	Positive	UPDATE-SINGLE-ANNOTATED-BRONZE	Bronze	78	specs_ms.pklbin	lib-00017.mgf	0.849829	GNPS-NIST14-MATCHES	207609	3.60033	64602.7	7	15.836	245.129	260.965	1	spectra/specs_ms.pklbin78	1		74	4315	N/A	N/A	N/A	N/A	N/A	N/A	N/A	N/A	N/A	specs_ms.pklbin
CCMSLIB00003139268	0	Spectral Match to Leu-Ile from NIST14	ESI	Q-TOF	Isolated	Data from Gabriel Haddad	Data deposited by mjmeehan	M+H	245.186	0	1	N/A	N/A	N/A	N/A	N/A	3	Positive	UPDATE-SINGLE-ANNOTATED-BRONZE	Bronze	42	specs_ms.pklbin	lib-00017.mgf	0.847411	GNPS-NIST14-MATCHES	42882.5	15.3659	114195	7	27.999	245.186	217.187	1	spectra/specs_ms.pklbin42	1		36	3276	N/A	N/A	N/A	N/A	N/A	N/A	N/A	N/A	N/A	specs_ms.pklbin
CCMSLIB00003138631	0	Spectral Match to Phe-Ile from NIST14	ESI	Q-TOF	Isolated	Data from Suryasarathi Dasgupta	Data deposited by fevargas	M+H	279.169	0	1	N/A	N/A	N/A	N/A	N/A	3	Positive	UPDATE-SINGLE-ANNOTATED-BRONZE	Bronze	54	specs_ms.pklbin	lib-00017.mgf	0.83973	GNPS-NIST14-MATCHES	15785.3	16.563	164922	6	46.041	279.169	233.128	1	spectra/specs_ms.pklbin54	1		17	1360	N/A	N/A	N/A	N/A	N/A	N/A	N/A	N/A	N/A	specs_ms.pklbin
CCMSLIB00010114542	0	stearic acid CollisionEnergy:102040	LC-ESI	Orbitrap	Commercial	Trent Northen	JGI	M+H-H2O	267.268	0	1	N/A	N/A	CCCCCCCCCCCCCCCCCC(=O)O	"InChI=1S/C18H36O2/c1-2-3-4-5-6-7-8-9-10-11-12-13-14-15-16-17-18(19)20/h2-17H2,1H3,(H,19,20)"	N/A	3	Positive	UPDATE-SINGLE-ANNOTATED-BRONZE	Bronze	60	specs_ms.pklbin	lib-00011.mgf	0.835629	BERKELEY-LAB	17329.5	14.8659	103170	7	27.574	267.268	239.694	1	spectra/specs_ms.pklbin60	1		0	0	C18H36O2	QIQXTHQIDYTFRH-UHFFFAOYSA-N	QIQXTHQIDYTFRH	Lipids and lipid-like molecules	Fatty Acyls	Fatty acids and conjugates	Fatty Acids and Conjugates	Unsaturated fatty acids	Fatty acids	specs_ms.pklbin
CCMSLIB00003137053	0	Spectral Match to trans,cis-3,6-Nonadien-1-ol from NIST14	ESI	Ion Trap	Isolated	Data from Pieter Dorrestein &amp; Lena Gerwick	Data deposited by smascuch	M+Na	163.11	140.12	1	56805233	N/A	CC/C=C/C/C=C/CCO	InChI=1S/C9H16O/c1-2-3-4-5-6-7-8-9-10/h3-4,6-7,10H,2,5,8-9H2,1H3/b4-3+,7-6+	N/A	3	Positive	UPDATE-SINGLE-ANNOTATED-BRONZE	Bronze	22	specs_ms.pklbin	lib-00017.mgf	0.833208	GNPS-NIST14-MATCHES	134010	4.65944	196248	7	32.01	163.11	195.12	0	spectra/specs_ms.pklbin22	1		0	0	C9H16O	PICGPEBVZGCYBV-FZWLCVONSA-N	PICGPEBVZGCYBV	Lipids and lipid-like molecules	Fatty Acyls	Fatty alcohols	Fatty acyls	Fatty alcohols	Fatty acids	specs_ms.pklbin
CCMSLIB00005723872	1	h_13_stanozolol_3'OH	ESI	qTof	Commercial	Mehdi Beniddir	Anis Elloumi	2M+H	689.5	344.246	1			C[C@](O)(CC1)[C@@]2(C)[C@@H]1[C@H](CC[C@@H]3[C@]4(C)CC5=C(O)NN=C5C3)[C@@H]4CC2	InChI=1S/C21H32N2O2/c1-19-11-14-17(22-23-18(14)24)10-12(19)4-5-13-15(19)6-8-20(2)16(13)7-9-21(20,3)25/h12-13,15-16,25H,4-11H2,1-3H3,(H2,22,23,24)/t12-,13+,15-,16-,19-,20+,21-/m0/s1	N/A	1	Positive	UPDATE-SINGLE-ANNOTATED-GOLD	Gold	307	specs_ms.pklbin	lib-00042.mgf	0.829958	GNPS-LIBRARY	5856.27	18.4591	31625.9	7	21.806	689.5	711.306	1	spectra/specs_ms.pklbin307	1		0	0	C21H32N2O2	SWPAIUOYLTYQKK-BPUCSHBZSA-N	SWPAIUOYLTYQKK	Lipids and lipid-like molecules	Steroids and steroid derivatives	Estrane steroids	Steroids	Androstane steroids	Terpenoids	specs_ms.pklbin
CCMSLIB00003136514	0	Spectral Match to Ile-Pro-Ile from NIST14	ESI	Q-TOF	Isolated	Data from Joshua Wollam	Data deposited by fevargas	M+H	342.239	0	1	90614485	N/A	N/A	N/A	N/A	3	Positive	UPDATE-SINGLE-ANNOTATED-BRONZE	Bronze	156	specs_ms.pklbin	lib-00017.mgf	0.829922	GNPS-NIST14-MATCHES	19207.1	16.3842	23.4518	8	0.00802612	342.239	342.231	1	spectra/specs_ms.pklbin156	1		50	3988	N/A	N/A	N/A	N/A	N/A	N/A	N/A	N/A	N/A	specs_ms.pklbin
CCMSLIB00003138245	0	Spectral Match to PyroGlu-Pro from NIST14	ESI	qTof	Isolated	Data from Wiemann	Data deposited by pwiemann	M+H	227.103	226.095	1	N/A	N/A	C1CC(N(C1)C(=O)C2CCC(=O)N2)C(=O)O	InChI=1S/C10H14N2O4/c13-8-4-3-6(11-8)9(14)12-5-1-2-7(12)10(15)16/h6-7H,1-5H2,(H,11,13)(H,15,16)	N/A	3	Positive	UPDATE-SINGLE-ANNOTATED-BRONZE	Bronze	62	specs_ms.pklbin	lib-00017.mgf	0.826413	GNPS-NIST14-MATCHES	72096.9	16.2401	61100.1	6	13.876	227.103	240.979	0	spectra/specs_ms.pklbin62	1		32	1456	C10H14N2O4	PFEJJYZYEFRQEA-UHFFFAOYSA-N	PFEJJYZYEFRQEA	Organic acids and derivatives	Carboxylic acids and derivatives	Amino acids, peptides, and analogues	Small peptides	Dipeptides	Amino acids and Peptides	specs_ms.pklbin
CCMSLIB00010114542	0	stearic acid CollisionEnergy:102040	LC-ESI	Orbitrap	Commercial	Trent Northen	JGI	M+H-H2O	267.268	0	1	N/A	N/A	CCCCCCCCCCCCCCCCCC(=O)O	"InChI=1S/C18H36O2/c1-2-3-4-5-6-7-8-9-10-11-12-13-14-15-16-17-18(19)20/h2-17H2,1H3,(H,19,20)"	N/A	3	Positive	UPDATE-SINGLE-ANNOTATED-BRONZE	Bronze	154	specs_ms.pklbin	lib-00011.mgf	0.821495	BERKELEY-LAB	13788.2	53.1377	277590	6	74.191	267.268	341.459	1	spectra/specs_ms.pklbin154	1		0	0	C18H36O2	QIQXTHQIDYTFRH-UHFFFAOYSA-N	QIQXTHQIDYTFRH	Lipids and lipid-like molecules	Fatty Acyls	Fatty acids and conjugates	Fatty Acids and Conjugates	Unsaturated fatty acids	Fatty acids	specs_ms.pklbin
CCMSLIB00003139919	1	Spectral Match to Leu-Pro-Lys from NIST14	ESI	Q-TOF	Isolated	Data from Pieter Dorrestein	Data deposited by lfnothias	M+H	357.249	0	1	N/A	N/A	N/A	N/A	N/A	3	Positive	UPDATE-SINGLE-ANNOTATED-BRONZE	Bronze	239	specs_ms.pklbin	lib-00017.mgf	0.821385	GNPS-NIST14-MATCHES	11894.1	13.3365	268883	8	96.058	357.249	453.307	1	spectra/specs_ms.pklbin239	1		2	19	N/A	N/A	N/A	N/A	N/A	N/A	N/A	N/A	N/A	specs_ms.pklbin
CCMSLIB00003139041	0	Spectral Match to (Z,E)-Tetradeca-9,12-dienol from NIST14	ESI	qTof	Isolated	Data from Joshua Wollam	Data deposited by fevargas	M+H	211.205	210.198	1	51937009	N/A	C/C=C\C/C=C/CCCCCCCCO	InChI=1S/C14H26O/c1-2-3-4-5-6-7-8-9-10-11-12-13-14-15/h2-3,5-6,15H,4,7-14H2,1H3/b3-2-,6-5+	N/A	3	Positive	UPDATE-SINGLE-ANNOTATED-BRONZE	Bronze	132	specs_ms.pklbin	lib-00017.mgf	0.821133	GNPS-NIST14-MATCHES	11049.7	17.0797	471457	8	99.574	211.205	310.779	0	spectra/specs_ms.pklbin132	1		37	1822	C14H26O	IHRPKOQVBCPMQH-NDEAWQBTSA-N	IHRPKOQVBCPMQH	Lipids and lipid-like molecules	Fatty Acyls	Fatty alcohols	Fatty acyls	Fatty alcohols	Fatty acids	specs_ms.pklbin
CCMSLIB00000007135	0	cyclo(L-Phe-D-Pro)	DI-ESI	qTof	Isolated	Keyzers	R Keyzers	M+H	245.128	244.121	1	32021-26-4	N/A	N/A	N/A	N/A	3	Positive	UPDATE-SINGLE-ANNOTATED-BRONZE	Bronze	31	specs_ms.pklbin	lib-00042.mgf	0.820962	GNPS-LIBRARY	6936.88	62.0659	147009	6	36.036	245.128	209.092	0	spectra/specs_ms.pklbin31	1		10	195	N/A	N/A	N/A	N/A	N/A	N/A	N/A	N/A	N/A	specs_ms.pklbin
CCMSLIB00003134913	0	Spectral Match to Val-Pro from NIST14	ESI	Q-TOF	Isolated	Data from Gabriel Haddad	Data deposited by mjmeehan	M+H	215.139	0	1	N/A	N/A	N/A	N/A	N/A	3	Positive	UPDATE-SINGLE-ANNOTATED-BRONZE	Bronze	83	specs_ms.pklbin	lib-00017.mgf	0.815202	GNPS-NIST14-MATCHES	12990.1	18.7272	232315	6	49.98	215.139	265.119	0	spectra/specs_ms.pklbin83	1		12	1396	N/A	N/A	N/A	N/A	N/A	N/A	N/A	N/A	N/A	specs_ms.pklbin
CCMSLIB00005463618	0	3-METHYL-2-OXOVALERATE	ESI	Orbitrap	Commercial	Dorrestein	Fernando Vargas	2M+Na	283.115	130.063	1	1460-34-0	na	CCC(C)C(=O)C(O)=O	"InChI=1S/C6H10O3/c1-3-4(2)5(7)6(8)9/h4H,3H2,1-2H3,(H,8,9)"	N/A	1	Positive	UPDATE-SINGLE-ANNOTATED-GOLD	Gold	155	specs_ms.pklbin	lib-00029.mgf	0.814213	GNPS-MSMLS	11837.7	8.53742	205150	9	58.081	283.115	341.196	1	spectra/specs_ms.pklbin155	1		0	0	C6H10O3	JVQYSWDUAOAHFM-UHFFFAOYSA-N	JVQYSWDUAOAHFM	Organic acids and derivatives	Keto acids and derivatives	Short-chain keto acids and derivatives	Fatty Acids and Conjugates	Branched fatty acids	Fatty acids	specs_ms.pklbin
CCMSLIB00003136121	1	Spectral Match to Ile-Pro-Ile from NIST14	ESI	QqQ	Isolated	Data from Pieter Dorrestein	Data deposited by lfnothias	M+H	342.239	0	1	90614485	N/A	N/A	N/A	N/A	3	Positive	UPDATE-SINGLE-ANNOTATED-BRONZE	Bronze	206	specs_ms.pklbin	lib-00017.mgf	0.813028	GNPS-NIST14-MATCHES	11711.2	15.5459	163622	6	55.998	342.239	398.237	1	spectra/specs_ms.pklbin206	1		50	3988	N/A	N/A	N/A	N/A	N/A	N/A	N/A	N/A	N/A	specs_ms.pklbin
CCMSLIB00005463618	0	3-METHYL-2-OXOVALERATE	ESI	Orbitrap	Commercial	Dorrestein	Fernando Vargas	2M+Na	283.115	130.063	1	1460-34-0	na	CCC(C)C(=O)C(O)=O	"InChI=1S/C6H10O3/c1-3-4(2)5(7)6(8)9/h4H,3H2,1-2H3,(H,8,9)"	N/A	1	Positive	UPDATE-SINGLE-ANNOTATED-GOLD	Gold	107	specs_ms.pklbin	lib-00029.mgf	0.812731	GNPS-MSMLS	1905.83	8.28943	7255.06	8	2.05402	283.115	285.169	1	spectra/specs_ms.pklbin107	1		0	0	C6H10O3	JVQYSWDUAOAHFM-UHFFFAOYSA-N	JVQYSWDUAOAHFM	Organic acids and derivatives	Keto acids and derivatives	Short-chain keto acids and derivatives	Fatty Acids and Conjugates	Branched fatty acids	Fatty acids	specs_ms.pklbin
CCMSLIB00003139268	1	Spectral Match to Leu-Ile from NIST14	ESI	Q-TOF	Isolated	Data from Gabriel Haddad	Data deposited by mjmeehan	M+H	245.186	0	1	N/A	N/A	N/A	N/A	N/A	3	Positive	UPDATE-SINGLE-ANNOTATED-BRONZE	Bronze	117	specs_ms.pklbin	lib-00017.mgf	0.809626	GNPS-NIST14-MATCHES	18136.5	14.7943	196541	7	48.189	245.186	293.375	0	spectra/specs_ms.pklbin117	1		36	3276	N/A	N/A	N/A	N/A	N/A	N/A	N/A	N/A	N/A	specs_ms.pklbin
CCMSLIB00010113834	0	"(2-chlorophenyl)methyl 3,4,5-trimethoxybenzoate CollisionEnergy:102040"	LC-ESI	Orbitrap	Commercial	Trent Northen	JGI	M+H	337.084	0	1	N/A	N/A	COc1cc(C(=O)OCc2ccccc2Cl)cc(OC)c1OC	"InChI=1S/C17H17ClO5/c1-20-14-8-12(9-15(21-2)16(14)22-3)17(19)23-10-11-6-4-5-7-13(11)18/h4-9H,10H2,1-3H3"	N/A	3	Positive	UPDATE-SINGLE-ANNOTATED-BRONZE	Bronze	74	specs_ms.pklbin	lib-00011.mgf	0.807456	BERKELEY-LAB	13234.2	16.8426	243482	6	82.074	337.084	255.01	0	spectra/specs_ms.pklbin74	1		0	0	C17H17ClO5	QGXOXYVBMZXFJA-UHFFFAOYSA-N	QGXOXYVBMZXFJA	Benzenoids	Benzene and substituted derivatives	Benzoic acids and derivatives	Phenolic acids (C6-C1)	Simple phenolic acids	Shikimates and Phenylpropanoids	specs_ms.pklbin
CCMSLIB00003135623	1	Spectral Match to Antimycin A4 from NIST14	ESI	IT/ion trap	Isolated	Data from Dr. Katherine R. Duncan	Data deposited by kduncan	M+H	507.233	0	1	27220593	N/A	N/A	N/A	N/A	3	Positive	UPDATE-SINGLE-ANNOTATED-BRONZE	Bronze	244	specs_ms.pklbin	lib-00017.mgf	0.804002	GNPS-NIST14-MATCHES	6855.67	16.2194	80899.7	6	41.035	507.233	466.198	1	spectra/specs_ms.pklbin244	1		1	4	N/A	N/A	N/A	N/A	N/A	N/A	N/A	N/A	N/A	specs_ms.pklbin
CCMSLIB00003136637	0	Spectral Match to Val-Leu from NIST14	ESI	QQQ	Isolated	Data from Pieter Dorrestein	Data deposited by lfnothias	M+H	231.171	230.163	1	3989977	N/A	CC(C)C[C@@H](C(=O)O)NC(=O)[C@H](C(C)C)N	InChI=1S/C11H22N2O3/c1-6(2)5-8(11(15)16)13-10(14)9(12)7(3)4/h6-9H,5,12H2,1-4H3,(H,13,14)(H,15,16)/t8-,9-/m0/s1	N/A	3	Positive	UPDATE-SINGLE-ANNOTATED-BRONZE	Bronze	25	specs_ms.pklbin	lib-00017.mgf	0.803682	GNPS-NIST14-MATCHES	217889	3.26233	147268	6	34.044	231.171	197.127	1	spectra/specs_ms.pklbin25	1		37	952	C11H22N2O3	XCTHZFGSVQBHBW-IUCAKERBSA-N	XCTHZFGSVQBHBW	Organic acids and derivatives	Carboxylic acids and derivatives	Amino acids, peptides, and analogues	Small peptides	Dipeptides	Amino acids and Peptides	specs_ms.pklbin
CCMSLIB00005884728	0	N-AMIDINO-L-ASPARTATE - 70.0 eV	ESI	Orbitrap	Isolated	Madeleine Ernst	Anna Abrahamsson	M+H	176.067	0	1	6133-30-8	N/A	NC(=N)N[C@@H](CC(O)=O)C(O)=O	InChI=1S/C5H9N3O4/c6-5(7)8-2(4(11)12)1-3(9)10/h2H,1H2,(H,9,10)(H,11,12)(H4,6,7,8)/t2-/m0/s1	N/A	1	Positive	UPDATE-SINGLE-ANNOTATED-GOLD	Gold	36	specs_ms.pklbin	lib-00042.mgf	0.802521	GNPS-LIBRARY	87988.1	57.6926	199174	6	35.068	176.067	211.135	1	spectra/specs_ms.pklbin36	1		0	0	C5H9N3O4	VVHOUVWJCQOYGG-REOHCLBHSA-N	VVHOUVWJCQOYGG	Organic acids and derivatives	Carboxylic acids and derivatives	Amino acids, peptides, and analogues	Small peptides	Aminoacids	Amino acids and Peptides	specs_ms.pklbin
CCMSLIB00003135493	0	Spectral Match to 9-Octadecenamide, (Z)- from NIST14	ESI	qTof	Isolated	Data from Wolfender/Litaudon	Data deposited by pmallard	M+H	282.279	281.272	1	301020	N/A	CCCCCCCC/C=C\CCCCCCCC(=O)N	InChI=1S/C18H35NO/c1-2-3-4-5-6-7-8-9-10-11-12-13-14-15-16-17-18(19)20/h9-10H,2-8,11-17H2,1H3,(H2,19,20)/b10-9-	N/A	3	Positive	UPDATE-SINGLE-ANNOTATED-BRONZE	Bronze	153	specs_ms.pklbin	lib-00017.mgf	0.79562	GNPS-NIST14-MATCHES	6188.66	6.67372	199930	7	56.436	282.279	338.715	1	spectra/specs_ms.pklbin153	1		157	10649	C18H35NO	FATBGEAMYMYZAF-KTKRTIGZSA-N	FATBGEAMYMYZAF	Lipids and lipid-like molecules	Fatty Acyls	Fatty amides	Fatty amides	Primary amides	Fatty acids	specs_ms.pklbin
CCMSLIB00000854070	0	NCGC00385600-01_C13H22O3_2-Cyclohexen-1-one, 4-hydroxy-4-(3-hydroxybutyl)-3,5,5-trimethyl-	LC-ESI	Maxis II HD Q-TOF Bruker	isolated	Jadhav/Dorrestein	lfnothias	M+H	227.164	226.157	1	n/a	n/a	CC(O)CCC1(O)\C(=C/C(=O)CC1(C)C)C	InChI=1S/C13H22O3/c1-9-7-11(15)8-12(3,4)13(9,16)6-5-10(2)14/h7,10,14,16H,5-6,8H2,1-4H3	N/A	1	positive	UPDATE-SINGLE-ANNOTATED-GOLD	Gold	32	specs_ms.pklbin	lib-00047.mgf	0.793727	GNPS-NIH-NATURALPRODUCTSLIBRARY_ROUND2_POSITIVE	3730.37	87.2992	79444.8	6	18.047	227.164	209.117	0	spectra/specs_ms.pklbin32	1		3	61	C13H22O3	CWOFGGNDZOPNFG-UHFFFAOYSA-N	CWOFGGNDZOPNFG	Lipids and lipid-like molecules	Prenol lipids	Sesquiterpenoids	Apocarotenoids	Apocarotenoids(Îµ-)	Terpenoids	specs_ms.pklbin
CCMSLIB00000847567	0	NCGC00380745-01!(5E)-2-heptyl-3,4,7-trihydroxy-2,3,4,7,8,9-hexahydrooxecin-10-one	LC-ESI	Maxis II HD Q-TOF Bruker	isolated	Jadhav/Dorrestein	lfnothias	M-H2O+H	283.19	300.194	1	n/a	n/a	CCCCCCCC1OC(=O)CCC(O)\C=C\C(O)C1O	InChI=1S/C16H28O5/c1-2-3-4-5-6-7-14-16(20)13(18)10-8-12(17)9-11-15(19)21-14/h8,10,12-14,16-18,20H,2-7,9,11H2,1H3/b10-8+	N/A	1	positive	UPDATE-SINGLE-ANNOTATED-GOLD	Gold	123	specs_ms.pklbin	lib-00047.mgf	0.788253	GNPS-NIH-NATURALPRODUCTSLIBRARY_ROUND2_POSITIVE	1000	177.389	63473.3	6	17.975	283.19	301.165	1	spectra/specs_ms.pklbin123	1		3	11	C16H28O5	NGMQJZCKXKTQID-CSKARUKUSA-N	NGMQJZCKXKTQID	N/A	N/A	N/A	Macrolides	Macrolide lactones	Polyketides	specs_ms.pklbin
CCMSLIB00006126291	0	(E)-3,4,5-Trimethoxycinnamic acid - 30.0 eV	ESI	Orbitrap	Isolated	PI	Data Collector	M-H	237.077	0	1		N/A	COc1cc(cc(c1OC)OC)/C=C/C(=O)O	InChI=1S/C12H14O5/c1-15-9-6-8(4-5-11(13)14)7-10(16-2)12(9)17-3/h4-7H,1-3H3,(H,13,14)/b5-4+	N/A	1	Negative	UPDATE-SINGLE-ANNOTATED-GOLD	Gold	50	specs_ms.pklbin	lib-00008.mgf	0.786014	BIRMINGHAM-UHPLC-MS-NEG	169633	2.47934	41858.5	6	9.92368	237.077	227.153	1	spectra/specs_ms.pklbin50	1		0	0	C12H14O5	YTFVRYKNXDADBI-SNAWJCMRSA-N	YTFVRYKNXDADBI	Phenylpropanoids and polyketides	Cinnamic acids and derivatives	Hydroxycinnamic acids and derivatives	Phenylpropanoids (C6-C3)	Cinnamic acids and derivatives	Shikimates and Phenylpropanoids	specs_ms.pklbin
CCMSLIB00004706026	0	Sarmentoside B	N/A	ESI-QFT	isolated	MoNA	MoNA:VF-NPL-QEHF014963	[M+H]+	665.317	0	1	N/A	N/A	COC1C(O)C(O[C@H]2CC[C@]3(C=O)C4C(CC[C@]3(O)C2)[C@@]2(O)CC[C@H](C3=CC(=O)OC3)[C@@]2(C)C[C@H]4OC(C)=O)OC(C)C1OC(C)=O	InChI=1S/C34H48O13/c1-17-28(46-19(3)37)29(42-5)27(39)30(44-17)47-21-6-9-32(16-35)26-23(7-10-33(32,40)13-21)34(41)11-8-22(20-12-25(38)43-15-20)31(34,4)14-24(26)45-18(2)36/h12,16-17,21-24,26-30,39-41H,6-11,13-15H2,1-5H3/t17?,21-,22+,23?,24+,26?,27?,28?,29?,30?,31+,32-,33-,34-/m0/s1	N/A	3	positive	UPDATE-SINGLE-ANNOTATED-BRONZE	Bronze	298	specs_ms.pklbin	lib-00003.mgf	0.78502	MONA	137534	0.591352	3396.89	8	2.26001	665.317	663.057	1	spectra/specs_ms.pklbin298	1		0	0	C34H48O13	JJSVXWKQLGHFES-QGZYWIHFSA-N	JJSVXWKQLGHFES	Lipids and lipid-like molecules	Steroids and steroid derivatives	Steroid lactones	Steroids	Cardenolides	Terpenoids	specs_ms.pklbin
CCMSLIB00003136638	1	Spectral Match to Leu-Leu from NIST14	ESI	qTof	Isolated	Data from Christopher A. Lowry	Data deposited by fevargas	2M+H	489.364	244.179	1	3303319	N/A	CC(C)C[C@@H](C(=O)N[C@@H](CC(C)C)C(=O)O)N	InChI=1S/C12H24N2O3/c1-7(2)5-9(13)11(15)14-10(12(16)17)6-8(3)4/h7-10H,5-6,13H2,1-4H3,(H,14,15)(H,16,17)/t9-,10-/m0/s1	N/A	3	Positive	UPDATE-SINGLE-ANNOTATED-BRONZE	Bronze	246	specs_ms.pklbin	lib-00017.mgf	0.782167	GNPS-NIST14-MATCHES	12862	14.1223	32875.3	6	16.088	489.364	473.276	1	spectra/specs_ms.pklbin246	1		62	3467	C12H24N2O3	LCPYQJIKPJDLLB-UWVGGRQHSA-N	LCPYQJIKPJDLLB	Organic acids and derivatives	Carboxylic acids and derivatives	Amino acids, peptides, and analogues	Small peptides	Dipeptides	Amino acids and Peptides	specs_ms.pklbin
CCMSLIB00005463912	0	GLYCEROL-MYRISTATE	ESI	Orbitrap	Commercial	Dorrestein	Kelly Weldon	M-H2O+H	285.242	302.246	1	589-68-4	79050	CCCCCCCCCCCCCC(=O)OCC(CO)O	InChI=1S/C17H34O4/c1-2-3-4-5-6-7-8-9-10-11-12-13-17(20)21-15-16(19)14-18/h16,18-19H,2-15H2,1H3	N/A	1	Positive	UPDATE-SINGLE-ANNOTATED-GOLD	Gold	166	specs_ms.pklbin	lib-00029.mgf	0.780317	GNPS-MSMLS	22238.6	15.0696	259467	9	74.011	285.242	359.253	1	spectra/specs_ms.pklbin166	1		0	0	C17H34O4	DCBSHORRWZKAKO-UHFFFAOYSA-N	DCBSHORRWZKAKO	Lipids and lipid-like molecules	Glycerolipids	Monoradylglycerols	Glycerolipids	Monoacylglycerols	Fatty acids	specs_ms.pklbin
CCMSLIB00000007047	1	cyclo(L-Leu-L-Pro)	DI-ESI	qTof	Isolated	Keyzers	R Keyzers	M+H	211.145	210.137	1	2873-36-1	N/A	CC(C)C[C@H]1C(=O)N2CCC[C@H]2C(=O)N1	InChI=1S/C11H18N2O2/c1-7(2)6-8-11(15)13-5-3-4-9(13)10(14)12-8/h7-9H,3-6H2,1-2H3,(H,12,14)/t8-,9-/m0/s1	N/A	3	Positive	UPDATE-SINGLE-ANNOTATED-BRONZE	Bronze	35	specs_ms.pklbin	lib-00042.mgf	0.780211	GNPS-LIBRARY	34816	16.5999	23.6313	7	0.00498962	211.145	211.15	1	spectra/specs_ms.pklbin35	1		13	447	C11H18N2O2	SZJNCZMRZAUNQT-IUCAKERBSA-N	SZJNCZMRZAUNQT	Organic acids and derivatives	Carboxylic acids and derivatives	Amino acids, peptides, and analogues	Small peptides	Dipeptides	Amino acids and Peptides	specs_ms.pklbin
CCMSLIB00000211365	0	Massbank:EA281501 Neotame| (3S)-3-(3,3-dimethylbutylamino)-4-[[(2S)-1-methoxy-1-oxidanylidene-3-phenyl-propan-2-yl]amino]-4-oxidanylidene-butanoic acid	ESI	LC-ESI-ITFT	Isolated	Putative Massbank Match	Massbank	[M+H]+	379.223	0	1	165450-17-9	N/A	CC(C)(C)CCN[C@@H](CC(=O)O)C(=O)N[C@@H](CC1=CC=CC=C1)C(=O)OC	1S/C20H30N2O5/c1-20(2,3)10-11-21-15(13-17(23)24)18(25)22-16(19(26)27-4)12-14-8-6-5-7-9-14/h5-9,15-16,21H,10-13H2,1-4H3,(H,22,25)(H,23,24)/t15-,16-/m0/s1	N/A	3	Positive	UPDATE-SINGLE-ANNOTATED-BRONZE	Bronze	127	specs_ms.pklbin	lib-00046.mgf	0.776869	MASSBANK	2942.19	20.4263	195310	6	74.066	379.223	305.157	0	spectra/specs_ms.pklbin127	1		0	0	C20H30N2O5	HLIAVLHNDJUHFG-HOTGVXAUSA-N	HLIAVLHNDJUHFG	Organic acids and derivatives	Carboxylic acids and derivatives	Amino acids, peptides, and analogues	Small peptides	Tripeptides	Amino acids and Peptides	specs_ms.pklbin
CCMSLIB00003136170	0	Spectral Match to Glu-Pro from NIST14	ESI	QQQ	Isolated	Data from Rob Knight	Data deposited by amelnik	M+H	245.113	244.106	1	N/A	N/A	C1C[C@H](N(C1)C(=O)[C@H](CCC(=O)O)N)C(=O)O	InChI=1S/C10H16N2O5/c11-6(3-4-8(13)14)9(15)12-5-1-2-7(12)10(16)17/h6-7H,1-5,11H2,(H,13,14)(H,16,17)/t6-,7-/m0/s1	N/A	3	Positive	UPDATE-SINGLE-ANNOTATED-BRONZE	Bronze	90	specs_ms.pklbin	lib-00017.mgf	0.776098	GNPS-NIST14-MATCHES	7994.02	16.859	114360	8	28.031	245.113	273.144	0	spectra/specs_ms.pklbin90	1		5	117	C10H16N2O5	YBTCBQBIJKGSJP-BQBZGAKWSA-N	YBTCBQBIJKGSJP	Organic acids and derivatives	Carboxylic acids and derivatives	Amino acids, peptides, and analogues	Small peptides	Dipeptides	Amino acids and Peptides	specs_ms.pklbin
CCMSLIB00003139268	0	Spectral Match to Leu-Ile from NIST14	ESI	Q-TOF	Isolated	Data from Gabriel Haddad	Data deposited by mjmeehan	M+H	245.186	0	1	N/A	N/A	N/A	N/A	N/A	3	Positive	UPDATE-SINGLE-ANNOTATED-BRONZE	Bronze	76	specs_ms.pklbin	lib-00017.mgf	0.774922	GNPS-NIST14-MATCHES	136236	63.0931	50586	7	12.403	245.186	257.589	0	spectra/specs_ms.pklbin76	1		36	3276	N/A	N/A	N/A	N/A	N/A	N/A	N/A	N/A	N/A	specs_ms.pklbin
CCMSLIB00010125318	0	"1-[4-(3,4-dichlorophenyl)-6-(trifluoromethyl)pyrimidin-2-yl]pyrrolidine-2-carb oxylic acid CollisionEnergy:205060"	LC-ESI	Orbitrap	Commercial	Trent Northen	JGI	M+H	406.033	0	1	N/A	N/A	O=C(O)C1CCCN1c1nc(-c2ccc(Cl)c(Cl)c2)cc(C(F)(F)F)n1	"InChI=1S/C16H12Cl2F3N3O2/c17-9-4-3-8(6-10(9)18)11-7-13(16(19,20)21)23-15(22-11)24-5-1-2-12(24)14(25)26/h3-4,6-7,12H,1-2,5H2,(H,25,26)"	N/A	3	Positive	UPDATE-SINGLE-ANNOTATED-BRONZE	Bronze	225	specs_ms.pklbin	lib-00011.mgf	0.773559	BERKELEY-LAB	2915.72	8.36158	64583.5	6	26.223	406.033	432.256	1	spectra/specs_ms.pklbin225	1		0	0	C16H12Cl2F3N3O2	ZLTJKENLHFHCGO-UHFFFAOYSA-N	ZLTJKENLHFHCGO	Organic acids and derivatives	Carboxylic acids and derivatives	Amino acids, peptides, and analogues			Alkaloids	specs_ms.pklbin
CCMSLIB00004702812	0	AZELAIC ACID	N/A	ESI-QFT	isolated	MoNA	MoNA:VF-NPL-QEHF011749	[M+K]+	227.068	0	1	N/A	N/A	O=C(O)CCCCCCCC(=O)O	InChI=1S/C9H16O4/c10-8(11)6-4-2-1-3-5-7-9(12)13/h1-7H2,(H,10,11)(H,12,13)	N/A	3	positive	UPDATE-SINGLE-ANNOTATED-BRONZE	Bronze	52	specs_ms.pklbin	lib-00003.mgf	0.773141	MONA	1000	47.8608	4967.7	6	1.12801	227.068	228.196	0	spectra/specs_ms.pklbin52	1		15	578	C9H16O4	BDJRBEYXGGNYIS-UHFFFAOYSA-N	BDJRBEYXGGNYIS	Lipids and lipid-like molecules	Fatty Acyls	Fatty acids and conjugates	Fatty Acids and Conjugates	Dicarboxylic acids	Fatty acids	specs_ms.pklbin
CCMSLIB00003138886	0	Spectral Match to 11-Deoxyprostaglandin F1.alpha. from NIST14	ESI	Ion Trap	Isolated	Data from Charles Ansong	Data deposited by alchemistmatt	M+H-H2O	323.256	340.261	1	37785981	N/A	CCCCCC(/C=C/[C@H]1CCC(C1CCCCCCC(=O)O)O)O	InChI=1S/C20H36O4/c1-2-3-6-9-17(21)14-12-16-13-15-19(22)18(16)10-7-4-5-8-11-20(23)24/h12,14,16-19,21-22H,2-11,13,15H2,1H3,(H,23,24)/b14-12+/t16-,17?,18?,19?/m0/s1	N/A	3	Positive	UPDATE-SINGLE-ANNOTATED-BRONZE	Bronze	194	specs_ms.pklbin	lib-00017.mgf	0.77301	GNPS-NIST14-MATCHES	19602.4	18.0361	191384	6	61.866	323.256	385.122	0	spectra/specs_ms.pklbin194	1		1	1	C20H36O4	HYBPXYQCXNOTFK-JTQMXRKOSA-N	HYBPXYQCXNOTFK	Lipids and lipid-like molecules	Fatty Acyls	Eicosanoids	Eicosanoids	Prostaglandins|Thromboxanes	Fatty acids	specs_ms.pklbin
CCMSLIB00000845527	0	NCGC00347554-03!(5-benzoyloxy-1,2,6-trihydroxycyclohex-3-en-1-yl)methyl benzoate	LC-ESI	Maxis II HD Q-TOF Bruker	isolated	Jadhav/Dorrestein	lfnothias	M-H2O+H	367.117	384.121	1	n/a	n/a	OC1C=CC(OC(=O)C2=CC=CC=C2)C(O)C1(O)COC(=O)C3=CC=CC=C3	InChI=1S/C21H20O7/c22-17-12-11-16(28-20(25)15-9-5-2-6-10-15)18(23)21(17,26)13-27-19(24)14-7-3-1-4-8-14/h1-12,16-18,22-23,26H,13H2	N/A	1	positive	UPDATE-SINGLE-ANNOTATED-GOLD	Gold	197	specs_ms.pklbin	lib-00047.mgf	0.771361	GNPS-NIH-NATURALPRODUCTSLIBRARY_ROUND2_POSITIVE	3843.67	54.7685	54582	7	20.038	367.117	387.155	0	spectra/specs_ms.pklbin197	1		2	12	C21H20O7	AWCUZBLYCWUTRL-UHFFFAOYSA-N	AWCUZBLYCWUTRL	Benzenoids	Benzene and substituted derivatives	Benzoic acids and derivatives	Phenolic acids (C6-C1)	Simple phenolic acids	Shikimates and Phenylpropanoids	specs_ms.pklbin
CCMSLIB00005763860	0	Massbank:LU068303 N-Dodecanoyl-N-methylglycine|N-Lauroylsarcosine|2-[dodecanoyl(methyl)amino]acetic acid	ESI	Hybrid FT	Isolated	Massbank	Massbank	M+H	272.222	0	1	97-78-9	N/A	CCCCCCCCCCCC(=O)N(C)CC(O)=O	1S/C15H29NO3/c1-3-4-5-6-7-8-9-10-11-12-14(17)16(2)13-15(18)19/h3-13H2,1-2H3,(H,18,19)	N/A	3	Positive	UPDATE-SINGLE-ANNOTATED-BRONZE	Bronze	144	specs_ms.pklbin	lib-00046.mgf	0.769409	MASSBANK	24695.4	0.592765	201913	6	54.965	272.222	327.187	1	spectra/specs_ms.pklbin144	1		0	0	C15H29NO3	BACYUWVYYTXETD-UHFFFAOYSA-N	BACYUWVYYTXETD	Organic acids and derivatives	Carboxylic acids and derivatives	Amino acids, peptides, and analogues	Fatty amides	N-acyl amines	Fatty acids	specs_ms.pklbin
CCMSLIB00003136514	1	Spectral Match to Ile-Pro-Ile from NIST14	ESI	Q-TOF	Isolated	Data from Joshua Wollam	Data deposited by fevargas	M+H	342.239	0	1	90614485	N/A	N/A	N/A	N/A	3	Positive	UPDATE-SINGLE-ANNOTATED-BRONZE	Bronze	214	specs_ms.pklbin	lib-00017.mgf	0.768086	GNPS-NIST14-MATCHES	1980.41	21.6927	181204	9	62.015	342.239	404.254	1	spectra/specs_ms.pklbin214	1		50	3988	N/A	N/A	N/A	N/A	N/A	N/A	N/A	N/A	N/A	specs_ms.pklbin
CCMSLIB00003135827	1	Spectral Match to L-Tryptophan from NIST14	LC-ESI	qTof	Isolated	Data from Rob Knight	Data deposited by amelnik	M+H	205.097	204.09	1	73223	N/A	C1=CC=C2C(=C1)C(=CN2)C[C@@H](C(=O)O)N	InChI=1S/C11H12N2O2/c12-9(11(14)15)5-7-6-13-10-4-2-1-3-8(7)10/h1-4,6,9,13H,5,12H2,(H,14,15)/t9-/m0/s1	N/A	3	Positive	UPDATE-SINGLE-ANNOTATED-BRONZE	Bronze	44	specs_ms.pklbin	lib-00017.mgf	0.768071	GNPS-NIST14-MATCHES	12475.9	18.1376	68338.4	6	14.016	205.097	219.113	0	spectra/specs_ms.pklbin44	1		216	30170	C11H12N2O2	QIVBCDIJIAJPQS-VIFPVBQESA-N	QIVBCDIJIAJPQS	Organoheterocyclic compounds	Indoles and derivatives	Indolyl carboxylic acids and derivatives	Small peptides	Aminoacids	Amino acids and Peptides|Shikimates and Phenylpropanoids	specs_ms.pklbin
CCMSLIB00004709278	0	(5E,8Z)-4,7-dihydroxy-2-methyl-2,3,4,7-tetrahydrooxecin-10-one	N/A	ESI-QFT	isolated	MoNA	MoNA:VF-NPL-QEHF018215	[M+H]+	199.096	0	1	N/A	N/A	CC1CC(O)/C=C/C(O)/C=C\C(=O)O1	InChI=1S/C10H14O4/c1-7-6-9(12)3-2-8(11)4-5-10(13)14-7/h2-5,7-9,11-12H,6H2,1H3/b3-2+,5-4-	N/A	3	positive	UPDATE-SINGLE-ANNOTATED-BRONZE	Bronze	34	specs_ms.pklbin	lib-00003.mgf	0.763163	MONA	2915.97	18.6916	60317.7	7	12.009	199.096	211.105	1	spectra/specs_ms.pklbin34	1		1	5	C10H14O4	MKPZLFSGCUYQEY-IAROGAJJSA-N	MKPZLFSGCUYQEY	N/A	N/A	N/A	Macrolides	Macrolide lactones	Polyketides	specs_ms.pklbin
CCMSLIB00000217194	0	Massbank:KO002351 Amifostine	ESI	LC-ESI-QQ	Isolated	Putative Massbank Match	Massbank	[M+H]+	215	0	1	20537-88-6	N/A	NCCCNCCSP(O)(O)=O	1S/C5H15N2O3PS/c6-2-1-3-7-4-5-12-11(8,9)10/h7H,1-6H2,(H2,8,9,10)	N/A	3	Positive	UPDATE-SINGLE-ANNOTATED-BRONZE	Bronze	99	specs_ms.pklbin	lib-00046.mgf	0.761721	MASSBANK	94453.5	5.85844	313944	6	67.498	215	282.498	1	spectra/specs_ms.pklbin99	1		0	0	C5H15N2O3PS	JKOQGQFVAUAYPM-UHFFFAOYSA-N	JKOQGQFVAUAYPM	N/A	N/A	N/A	Ornithine alkaloids	Polyamines	Alkaloids	specs_ms.pklbin
CCMSLIB00010111053	0	N-(2-fluorophenyl)-2-[4-(N-methylcarbamoyl)-2-oxohydroquinolyl]acetamide CollisionEnergy:102040	LC-ESI	Orbitrap	Commercial	Trent Northen	JGI	M+Na	376.107	0	1	N/A	N/A	CN=C(O)c1cc(=O)n(CC(O)=Nc2ccccc2F)c2ccccc12	"InChI=1S/C19H16FN3O3/c1-21-19(26)13-10-18(25)23(16-9-5-2-6-12(13)16)11-17(24)22-15-8-4-3-7-14(15)20/h2-10H,11H2,1H3,(H,21,26)(H,22,24)"	N/A	3	Positive	UPDATE-SINGLE-ANNOTATED-BRONZE	Bronze	213	specs_ms.pklbin	lib-00011.mgf	0.760232	BERKELEY-LAB	4937.42	8.21058	74758	6	28.117	376.107	404.224	1	spectra/specs_ms.pklbin213	1		0	0	C19H16FN3O3	VANJWFFNBHWHQE-UHFFFAOYSA-N	VANJWFFNBHWHQE	Organoheterocyclic compounds	Quinolines and derivatives	Quinoline carboxamides	Anthranilic acid alkaloids	Quinoline alkaloids	Alkaloids	specs_ms.pklbin
CCMSLIB00000081034	0	B18A04a	LC-ESI	qTof	Commercial	Sirenas Marine Discovery	Sirenas Marine Discovery	M+H	265.216	0	1	N/A	N/A	N/A	N/A	N/A	3	Positive	UPDATE-SINGLE-ANNOTATED-BRONZE	Bronze	63	specs_ms.pklbin	lib-00030.mgf	0.757013	GNPS-FAULKNERLEGACY	19914.6	6.15556	90767.5	9	24.073	265.216	241.143	1	spectra/specs_ms.pklbin63	1		1	43	N/A	N/A	N/A	N/A	N/A	N/A	N/A	N/A	N/A	specs_ms.pklbin
CCMSLIB00010012010	0	(+)-catechin	LC-ESI	qTof	Commercial	Stephane GREFF	Stephane GREFF	M-H	289.072	290.079	1	154-23-4	9064	C1[C@@H]([C@H](OC2=CC(=CC(=C21)O)O)C3=CC(=C(C=C3)O)O)O	1S/C15H14O6/c16-8-4-11(18)9-6-13(20)15(21-14(9)5-8)7-1-2-10(17)12(19)3-7/h1-5,13,15-20H,6H2/t13-,15+/m0/s1	PFTAWBLQPZVEMU-DZGCQCFKSA-N	3	Negative	UPDATE-SINGLE-ANNOTATED-BRONZE	Bronze	75	specs_ms.pklbin	lib-00042.mgf	0.755769	GNPS-LIBRARY	999.999	6.82272	117316	7	33.9128	289.072	255.159	1	spectra/specs_ms.pklbin75	1		1	3	C15H14O6	PFTAWBLQPZVEMU-DZGCQCFKSA-N	PFTAWBLQPZVEMU	Phenylpropanoids and polyketides	Flavonoids	Flavans	Flavonoids	Flavan-3-ols	Shikimates and Phenylpropanoids	specs_ms.pklbin
CCMSLIB00010115890	1	8-isopentenylnaringenin CollisionEnergy:205060	LC-ESI	Orbitrap	Commercial	Trent Northen	JGI	M+H	341.138	0	1	N/A	N/A	CC(C)=CCc1c(O)cc(O)c2c1OC(c1ccc(O)cc1)CC2=O	"InChI=1S/C20H20O5/c1-11(2)3-8-14-15(22)9-16(23)19-17(24)10-18(25-20(14)19)12-4-6-13(21)7-5-12/h3-7,9,18,21-23H,8,10H2,1-2H3"	N/A	3	Positive	UPDATE-SINGLE-ANNOTATED-BRONZE	Bronze	192	specs_ms.pklbin	lib-00011.mgf	0.755394	BERKELEY-LAB	4930.79	47.5974	122235	6	41.699	341.138	382.837	0	spectra/specs_ms.pklbin192	1		0	0	C20H20O5	LPEPZZAVFJPLNZ-UHFFFAOYSA-N	LPEPZZAVFJPLNZ	Phenylpropanoids and polyketides	Flavonoids	Flavans	Flavonoids	Flavanones	Shikimates and Phenylpropanoids	specs_ms.pklbin
CCMSLIB00003136514	0	Spectral Match to Ile-Pro-Ile from NIST14	ESI	Q-TOF	Isolated	Data from Joshua Wollam	Data deposited by fevargas	M+H	342.239	0	1	90614485	N/A	N/A	N/A	N/A	3	Positive	UPDATE-SINGLE-ANNOTATED-BRONZE	Bronze	64	specs_ms.pklbin	lib-00017.mgf	0.754685	GNPS-NIST14-MATCHES	167911	14.3515	289467	7	99.067	342.239	243.172	1	spectra/specs_ms.pklbin64	1		50	3988	N/A	N/A	N/A	N/A	N/A	N/A	N/A	N/A	N/A	specs_ms.pklbin
CCMSLIB00003134790	1	Spectral Match to Ile-Met from NIST14	ESI	QqQ	Isolated	Data from Rob Knight	Data deposited by amelnik	M+H	263.141	0	1	N/A	N/A	N/A	N/A	N/A	3	Positive	UPDATE-SINGLE-ANNOTATED-BRONZE	Bronze	111	specs_ms.pklbin	lib-00017.mgf	0.753603	GNPS-NIST14-MATCHES	34946.3	14.4478	98631.6	6	25.954	263.141	289.095	1	spectra/specs_ms.pklbin111	1		41	2205	N/A	N/A	N/A	N/A	N/A	N/A	N/A	N/A	N/A	specs_ms.pklbin
CCMSLIB00006512969	0	Salvianolic acid F	ESI	Orbitrap	Commercial standard	BMDMS-NP	BMDMS-NP	[M+Na]+	337.06	314.079	1	N/A	N/A	O=C(O)C=CC1=CC=C(O)C(O)=C1C=CC2=CC=C(O)C(O)=C2	InChI=1S/C17H14O6/c18-13-6-2-10(9-15(13)20)1-5-12-11(4-8-16(21)22)3-7-14(19)17(12)23/h1-9,18-20,23H,(H,21,22)	N/A	1	Positive	UPDATE-SINGLE-ANNOTATED-GOLD	Gold	73	specs_ms.pklbin	lib-00039.mgf	0.751068	BMDMS-NP	121124	4.29857	245434	7	82.726	337.06	254.334	1	spectra/specs_ms.pklbin73	1		0	0	C17H14O6	PULWRMOKQNWQBD-UHFFFAOYSA-N	PULWRMOKQNWQBD	N/A	N/A	N/A	Stilbenoids|Lignans	Monomeric stilbenes|Neolignans|Stilbenolignans	Shikimates and Phenylpropanoids	specs_ms.pklbin
CCMSLIB00005723546	0	nonylphenazolone	LC-ESI	qTof	Crude	Tristan de Rond	tderond	M+H	300.196	299.189	1			O=C1/C(N=C(CCCCCCCCC)O1)=C/C2=CC=CC=C2	InChI=1S/C19H25NO2/c1-2-3-4-5-6-7-11-14-18-20-17(19(21)22-18)15-16-12-9-8-10-13-16/h8-10,12-13,15H,2-7,11,14H2,1H3/b17-15-		3	Positive	UPDATE-SINGLE-ANNOTATED-BRONZE	Bronze	85	specs_ms.pklbin	lib-00042.mgf	0.750834	GNPS-LIBRARY	22752.1	17.2991	108093	6	32.449	300.196	267.747	1	spectra/specs_ms.pklbin85	1		0	0	C19H25NO2	PQFDQAVNOYPOPD-ICFOKQHNSA-N	PQFDQAVNOYPOPD	Organic acids and derivatives	Carboxylic acids and derivatives	Amino acids, peptides, and analogues				specs_ms.pklbin
CCMSLIB00010123304	0	fMet CollisionEnergy:205060	LC-ESI	Orbitrap	Commercial	Trent Northen	JGI	M+Na	200.035	0	1	N/A	N/A	CSCCC(N=CO)C(=O)O	"InChI=1S/C6H11NO3S/c1-11-3-2-5(6(9)10)7-4-8/h4-5H,2-3H2,1H3,(H,7,8)(H,9,10)/t5-/m1/s1"	N/A	3	Positive	UPDATE-SINGLE-ANNOTATED-BRONZE	Bronze	8	specs_ms.pklbin	lib-00011.mgf	0.744494	BERKELEY-LAB	25605.5	51.735	135106	6	27.026	200.035	173.009	0	spectra/specs_ms.pklbin8	1		0	0	C6H11NO3S	PYUSHNKNPOHWEZ-UHFFFAOYSA-N	PYUSHNKNPOHWEZ	Organic acids and derivatives	Carboxylic acids and derivatives	Amino acids, peptides, and analogues			Amino acids and Peptides	specs_ms.pklbin
CCMSLIB00003134493	1	Spectral Match to Leu-Val-Lys from NIST14	ESI	Q-TOF	Isolated	Data from Chris Turck	Data deposited by fevargas	M+H	359.265	0	1	N/A	N/A	N/A	N/A	N/A	3	Positive	UPDATE-SINGLE-ANNOTATED-BRONZE	Bronze	223	specs_ms.pklbin	lib-00017.mgf	0.739845	GNPS-NIST14-MATCHES	10928.6	17.1187	189348	8	68.026	359.265	427.291	1	spectra/specs_ms.pklbin223	1		18	373	N/A	N/A	N/A	N/A	N/A	N/A	N/A	N/A	N/A	specs_ms.pklbin
CCMSLIB00005738181	0	Massbank:RP002703 Palmitoleoyl Ethanolamide|Palmitoleoyl-EA|(Z)-N-(2-hydroxyethyl)hexadec-9-enamide	ESI	qTof	Isolated	Massbank	Massbank	M+H	298.274	0	1	N/A	N/A	CCCCCC/C=C\CCCCCCCC(NCCO)=O	1S/C18H35NO2/c1-2-3-4-5-6-7-8-9-10-11-12-13-14-15-18(21)19-16-17-20/h7-8,20H,2-6,9-17H2,1H3,(H,19,21)/b8-7-	N/A	3	Positive	UPDATE-SINGLE-ANNOTATED-BRONZE	Bronze	138	specs_ms.pklbin	lib-00046.mgf	0.739265	MASSBANK	115765	2.58184	66774.3	6	19.917	298.274	318.191	1	spectra/specs_ms.pklbin138	1		0	0	C18H35NO2	WFRLANWAASSSFV-FPLPWBNLSA-N	WFRLANWAASSSFV	Organic nitrogen compounds	Organonitrogen compounds	Amines	Fatty amides	N-acyl ethanolamines (endocannabinoids)	Fatty acids	specs_ms.pklbin
CCMSLIB00003137412	0	Spectral Match to cis,cis-9,12-Octadecadien-1-ol from NIST14	ESI	HCD	Isolated	Data from P. Dorrestein R. Knight	Data deposited by aaksenov	M+H	267.269	0	1	506434	N/A	N/A	N/A	N/A	3	Positive	UPDATE-SINGLE-ANNOTATED-BRONZE	Bronze	141	specs_ms.pklbin	lib-00017.mgf	0.730136	GNPS-NIST14-MATCHES	4731.24	8.58642	205475	7	54.917	267.269	322.186	1	spectra/specs_ms.pklbin141	1		55	2494	N/A	N/A	N/A	N/A	N/A	N/A	N/A	N/A	N/A	specs_ms.pklbin
CCMSLIB00005763640	0	Massbank:LU139103 Testosterone propionate|[(8R,9S,10R,13S,14S,17S)-10,13-dimethyl-3-oxo-1,2,6,7,8,9,11,12,14,15,16,17-dodecahydrocyclopenta[a]phenanthren-17-yl] propanoate	ESI	Hybrid FT	Isolated	Massbank	Massbank	M+H	345.242	0	1	57-85-2	N/A	CCC(=O)O[C@H]1CC[C@H]2[C@@H]3CCC4=CC(=O)CC[C@]4(C)[C@H]3CC[C@]12C	1S/C22H32O3/c1-4-20(24)25-19-8-7-17-16-6-5-14-13-15(23)9-11-21(14,2)18(16)10-12-22(17,19)3/h13,16-19H,4-12H2,1-3H3/t16-,17-,18-,19-,21-,22-/m0/s1	N/A	3	Positive	UPDATE-SINGLE-ANNOTATED-BRONZE	Bronze	185	specs_ms.pklbin	lib-00046.mgf	0.727856	MASSBANK	123942	1.04472	94018.1	7	32.459	345.242	377.701	1	spectra/specs_ms.pklbin185	1		0	0	C22H32O3	PDMMFKSKQVNJMI-BLQWBTBKSA-N	PDMMFKSKQVNJMI	Lipids and lipid-like molecules	Steroids and steroid derivatives	Steroid esters	Steroids	Androstane steroids	Terpenoids	specs_ms.pklbin
CCMSLIB00003136121	1	Spectral Match to Ile-Pro-Ile from NIST14	ESI	QqQ	Isolated	Data from Pieter Dorrestein	Data deposited by lfnothias	M+H	342.239	0	1	90614485	N/A	N/A	N/A	N/A	3	Positive	UPDATE-SINGLE-ANNOTATED-BRONZE	Bronze	207	specs_ms.pklbin	lib-00017.mgf	0.725984	GNPS-NIST14-MATCHES	2957.01	38.3084	163634	6	56.002	342.239	398.241	1	spectra/specs_ms.pklbin207	1		50	3988	N/A	N/A	N/A	N/A	N/A	N/A	N/A	N/A	N/A	specs_ms.pklbin
CCMSLIB00010104701	0	2-[(2-ethoxyphenyl)methylene]benzo[b]thiophen-3-one CollisionEnergy:102040	LC-ESI	Orbitrap	Commercial	Trent Northen	JGI	M+H	283.079	0	1	N/A	N/A	CCOc1ccccc1C=C1Sc2ccccc2C1=O	"InChI=1S/C17H14O2S/c1-2-19-14-9-5-3-7-12(14)11-16-17(18)13-8-4-6-10-15(13)20-16/h3-11H,2H2,1H3/b16-11+"	N/A	3	Positive	UPDATE-SINGLE-ANNOTATED-BRONZE	Bronze	77	specs_ms.pklbin	lib-00011.mgf	0.725565	BERKELEY-LAB	18278.7	50.8064	84679.6	6	23.971	283.079	259.108	0	spectra/specs_ms.pklbin77	1		0	0	C17H14O2S	ZEQBDTYXHOFFAL-UHFFFAOYSA-N	ZEQBDTYXHOFFAL	N/A	N/A	N/A			Shikimates and Phenylpropanoids	specs_ms.pklbin
CCMSLIB00010107595	1	(2E)-3-(3-chlorophenyl)-1-(4-phenylphenyl)prop-2-en-1-one CollisionEnergy:102040	LC-ESI	Orbitrap	Commercial	Trent Northen	JGI	M+H	319.088	0	1	N/A	N/A	O=C(C=Cc1cccc(Cl)c1)c1ccc(-c2ccccc2)cc1	InChI=1S/C21H15ClO/c22-20-8-4-5-16(15-20)9-14-21(23)19-12-10-18(11-13-19)17-6-2-1-3-7-17/h1-15H/b14-9+	N/A	3	Positive	UPDATE-SINGLE-ANNOTATED-BRONZE	Bronze	121	specs_ms.pklbin	lib-00011.mgf	0.723897	BERKELEY-LAB	9629.06	15.7459	58498	7	18.666	319.088	300.422	1	spectra/specs_ms.pklbin121	1		0	0	C21H15ClO	YHFXVZDDZVJFAN-UHFFFAOYSA-N	YHFXVZDDZVJFAN	Phenylpropanoids and polyketides	Diarylheptanoids	Linear diarylheptanoids	Flavonoids	Chalcones	Shikimates and Phenylpropanoids	specs_ms.pklbin
CCMSLIB00010103045	1	4-Guanidinobutyric acid CollisionEnergy:102040	LC-ESI	Orbitrap	Commercial	Trent Northen	JGI	M+H	146.092	0	1	N/A	N/A	N=C(N)NCCCC(=O)O	"InChI=1S/C5H11N3O2/c6-5(7)8-3-1-2-4(9)10/h1-3H2,(H,9,10)(H4,6,7,8)"	N/A	3	Positive	UPDATE-SINGLE-ANNOTATED-BRONZE	Bronze	18	specs_ms.pklbin	lib-00011.mgf	0.722244	BERKELEY-LAB	30689.3	44.667	282117	6	41.215	146.092	187.307	0	spectra/specs_ms.pklbin18	1		0	0	C5H11N3O2	TUHVEAJXIMEOSA-UHFFFAOYSA-N	TUHVEAJXIMEOSA	Organic acids and derivatives	Carboxylic acids and derivatives	Amino acids, peptides, and analogues	Small peptides	Aminoacids	Amino acids and Peptides	specs_ms.pklbin
CCMSLIB00000080586	1	MLS001140241-01!	LC-ESI	qTof	NIH Natural Product Library	Dorrestein	VVP/LMS	M+H	515.229	514.222	1	N/A	N/A	CC(C)[C@H](NC(=O)[C@@H]1Cc2c([nH]c3ccccc23)C4N1C(=O)c5ccccc45)C(=O)N6CCC[C@@H]6C(=O)O	InChI=1S/C29H30N4O5/c1-15(2)23(28(36)32-13-7-12-21(32)29(37)38)31-26(34)22-14-19-16-8-5-6-11-20(16)30-24(19)25-17-9-3-4-10-18(17)27(35)33(22)25/h3-6,8-11,15,21-23,25,30H,7,12-14H2,1-2H3,(H,31,34)(H,37,38)/t21-,22+,23+,25?/m1/s1	N/A	1	Positive	UPDATE-SINGLE-ANNOTATED-GOLD	Gold	260	specs_ms.pklbin	lib-00009.mgf	0.722214	GNPS-NIH-NATURALPRODUCTSLIBRARY	1958.19	24.4948	15531	7	8.00201	515.229	507.227	1	spectra/specs_ms.pklbin260	1		0	0	C29H30N4O5	VWUWNUTZUMIYFS-ICIDBNQLSA-N	VWUWNUTZUMIYFS	Organic acids and derivatives	Carboxylic acids and derivatives	Amino acids, peptides, and analogues	Tryptophan alkaloids	Carboline alkaloids	Alkaloids	specs_ms.pklbin
CCMSLIB00006112553	0	DG(20:4_18:0)	LC-ESI	qTof	Lysate	N Auzeil		M+NH4	662.574	0	1						3	Positive	UPDATE-SINGLE-ANNOTATED-BRONZE	Bronze	301	specs_ms.pklbin	lib-00042.mgf	0.72218	GNPS-LIBRARY	2854.84	0.744727	27028	13	17.908	662.574	680.482	1	spectra/specs_ms.pklbin301	1		0	0	N/A	N/A	N/A	N/A	N/A	N/A	N/A	N/A	N/A	specs_ms.pklbin
CCMSLIB00003136514	1	Spectral Match to Ile-Pro-Ile from NIST14	ESI	Q-TOF	Isolated	Data from Joshua Wollam	Data deposited by fevargas	M+H	342.239	0	1	90614485	N/A	N/A	N/A	N/A	3	Positive	UPDATE-SINGLE-ANNOTATED-BRONZE	Bronze	168	specs_ms.pklbin	lib-00017.mgf	0.720264	GNPS-NIST14-MATCHES	17539.1	18.2102	52492.5	7	17.965	342.239	360.204	1	spectra/specs_ms.pklbin168	1		50	3988	N/A	N/A	N/A	N/A	N/A	N/A	N/A	N/A	N/A	specs_ms.pklbin
CCMSLIB00006124038	0	Uridine diphosphate glucose - 30.0 eV	ESI	Orbitrap	Isolated	PI	Data Collector	M-H	565.048	0	1		N/A	c1cn(c(=O)[nH]c1=O)[C@H]2[C@@H]([C@@H]([C@H](O2)COP(=O)(O)OP(=O)(O)O[C@@H]3[C@@H]([C@H]([C@@H]([C@H](O3)CO)O)O)O)O)O	InChI=1S/C15H24N2O17P2/c18-3-5-8(20)10(22)12(24)14(32-5)33-36(28,29)34-35(26,27)30-4-6-9(21)11(23)13(31-6)17-2-1-7(19)16-15(17)25/h1-2,5-6,8-14,18,20-24H,3-4H2,(H,26,27)(H,28,29)(H,16,19,25)/t5-,6-,8-,9-,10+,11-,12-,13-,14-/m1/s1	N/A	1	Negative	UPDATE-SINGLE-ANNOTATED-GOLD	Gold	286	specs_ms.pklbin	lib-00008.mgf	0.714415	BIRMINGHAM-UHPLC-MS-NEG	6949.62	17.0051	35682	7	20.162	565.048	585.21	1	spectra/specs_ms.pklbin286	1		0	0	C15H24N2O17P2	HSCJRCZFDFQWRP-JZMIEXBBSA-N	HSCJRCZFDFQWRP	Nucleosides, nucleotides, and analogues	Pyrimidine nucleotides	Pyrimidine nucleotide sugars	Aminosugars and aminoglycosides	Aminosugars	Carbohydrates	specs_ms.pklbin
CCMSLIB00005736699	0	Massbank:EQ304501 Cycloxydim|2-[(1E)-N-Ethoxybutanimidoyl]-3-hydroxy-5-(tetrahydro-2H-thiopyran-3-yl)-2-cyclohexen-1-one	ESI	Hybrid FT	Isolated	Massbank	Massbank	M+H	326.178	0	1	101205-02-1	N/A	CCC/C(=N\OCC)/C1=C(CC(CC1=O)C2CCCSC2)O	1S/C17H27NO3S/c1-3-6-14(18-21-4-2)17-15(19)9-13(10-16(17)20)12-7-5-8-22-11-12/h12-13,19H,3-11H2,1-2H3/b18-14+	N/A	3	Positive	UPDATE-SINGLE-ANNOTATED-BRONZE	Bronze	216	specs_ms.pklbin	lib-00046.mgf	0.713705	MASSBANK	8658.01	16.3888	254649	6	83.061	326.178	409.239	0	spectra/specs_ms.pklbin216	1		0	0	C17H27NO3S	GGWHBJGBERXSLL-NBVRZTHBSA-N	GGWHBJGBERXSLL	Organic oxygen compounds	Organooxygen compounds	Carbonyl compounds			Polyketides	specs_ms.pklbin
CCMSLIB00003138777	0	Spectral Match to (Z,E)-Tetradeca-9,12-dienol from NIST14	ESI	HCD	Isolated	Data from Wolfender/Litaudon	Data deposited by pmallard	M+H-H2O	193.196	0	1	51937009	N/A	N/A	N/A	N/A	3	Positive	UPDATE-SINGLE-ANNOTATED-BRONZE	Bronze	87	specs_ms.pklbin	lib-00017.mgf	0.713345	GNPS-NIST14-MATCHES	39195.4	6.30456	385324	6	74.443	193.196	267.639	1	spectra/specs_ms.pklbin87	1		37	1822	N/A	N/A	N/A	N/A	N/A	N/A	N/A	N/A	N/A	specs_ms.pklbin
CCMSLIB00010115029	1	"N-[3,5-bis(trifluoromethyl)phenyl]-2-(2-1,2,3,4-tetrahydroisoquinolyl)acetamid e CollisionEnergy:205060"	LC-ESI	Orbitrap	Commercial	Trent Northen	JGI	M-H	401.109	0	1	N/A	N/A	OC(CN1CCc2ccccc2C1)=Nc1cc(C(F)(F)F)cc(C(F)(F)F)c1	"InChI=1S/C19H16F6N2O/c20-18(21,22)14-7-15(19(23,24)25)9-16(8-14)26-17(28)11-27-6-5-12-3-1-2-4-13(12)10-27/h1-4,7-9H,5-6,10-11H2,(H,26,28)"	N/A	3	Negative	UPDATE-SINGLE-ANNOTATED-BRONZE	Bronze	228	specs_ms.pklbin	lib-00011.mgf	0.712554	BERKELEY-LAB	7553.57	16.073	94886.9	6	38.06	401.109	439.169	1	spectra/specs_ms.pklbin228	1		0	0	C19H16F6N2O	HRZSAFRGOHKALQ-UHFFFAOYSA-N	HRZSAFRGOHKALQ	Organic acids and derivatives	Carboxylic acids and derivatives	Amino acids, peptides, and analogues	Tyrosine alkaloids	Isoquinoline alkaloids	Alkaloids	specs_ms.pklbin
CCMSLIB00000076985	0	N-(2-methylphenyl)-2-(propylamino)propanamide	LC-ESI	qTof	Commercial	Dorrestein	Garg_Neha	[M+H]	221.166	220.158	1	N/A	N/A	N/A	CCCNC(C)C(=O)Nc1ccccc1C	N/A	1	Positive	UPDATE-SINGLE-ANNOTATED-GOLD	Gold	71	specs_ms.pklbin	lib-00004.mgf	0.712075	GNPS-NIH-CLINICALCOLLECTION2	5356.52	55.2279	129826	7	28.713	221.166	249.879	1	spectra/specs_ms.pklbin71	1		1	2	N/A	N/A	N/A	N/A	N/A	N/A	N/A	N/A	N/A	specs_ms.pklbin
CCMSLIB00003136729	1	Spectral Match to Leu-Val from NIST14	ESI	Q-TOF	Isolated	Data from Christopher A. Lowry	Data deposited by fevargas	2M+H	461.334	0	1	13588959	N/A	N/A	N/A	N/A	3	Positive	UPDATE-SINGLE-ANNOTATED-BRONZE	Bronze	251	specs_ms.pklbin	lib-00017.mgf	0.711675	GNPS-NIST14-MATCHES	8817.17	16.2718	56312.7	8	25.979	461.334	487.313	1	spectra/specs_ms.pklbin251	1		64	4570	N/A	N/A	N/A	N/A	N/A	N/A	N/A	N/A	N/A	specs_ms.pklbin
CCMSLIB00010104087	0	"(2E)-1-phenyl-3-(2,4,6-trimethylphenyl)prop-2-en-1-one CollisionEnergy:102040"	LC-ESI	Orbitrap	Commercial	Trent Northen	JGI	M+H	251.143	0	1	N/A	N/A	Cc1cc(C)c(C=CC(=O)c2ccccc2)c(C)c1	"InChI=1S/C18H18O/c1-13-11-14(2)17(15(3)12-13)9-10-18(19)16-7-5-4-6-8-16/h4-12H,1-3H3/b10-9+"	N/A	3	Positive	UPDATE-SINGLE-ANNOTATED-BRONZE	Bronze	65	specs_ms.pklbin	lib-00011.mgf	0.710719	BERKELEY-LAB	11258.6	95.0382	31946	7	8.02301	251.143	243.12	0	spectra/specs_ms.pklbin65	1		0	0	C18H18O	KPFVYLKSZJDQAE-UHFFFAOYSA-N	KPFVYLKSZJDQAE	Phenylpropanoids and polyketides	Linear 1,3-diarylpropanoids	Chalcones and dihydrochalcones	Flavonoids	Chalcones	Shikimates and Phenylpropanoids	specs_ms.pklbin
CCMSLIB00010107499	0	N-(4-{[5-((1E)-3-oxo-3-phenylprop-1-enyl)-2-methoxyphenyl]methoxy}phenyl)aceta mide CollisionEnergy:102040	LC-ESI	Orbitrap	Commercial	Trent Northen	JGI	M+Na	424.152	0	1	N/A	N/A	COc1ccc(C=CC(=O)c2ccccc2)cc1COc1ccc(N=C(C)O)cc1	"InChI=1S/C25H23NO4/c1-18(27)26-22-10-12-23(13-11-22)30-17-21-16-19(9-15-25(21)29-2)8-14-24(28)20-6-4-3-5-7-20/h3-16H,17H2,1-2H3,(H,26,27)/b14-8+"	N/A	3	Positive	UPDATE-SINGLE-ANNOTATED-BRONZE	Bronze	164	specs_ms.pklbin	lib-00011.mgf	0.710505	BERKELEY-LAB	84722.2	0.894727	164729	7	69.87	424.152	354.282	1	spectra/specs_ms.pklbin164	1		0	0	C25H23NO4	YHTHSMNIYZFRTF-UHFFFAOYSA-N	YHTHSMNIYZFRTF	Phenylpropanoids and polyketides	Linear 1,3-diarylpropanoids	Chalcones and dihydrochalcones	Flavonoids	Chalcones	Shikimates and Phenylpropanoids	specs_ms.pklbin
CCMSLIB00006373415	1	linoleic acid	ESI	Orbitrap	Commercial standard	BMDMS-NP	BMDMS-NP	[M+H]+	281.25	280.24	1	N/A	N/A	O=C(O)CCCCCCCC=CCC=CCCCCC	InChI=1S/C18H32O2/c1-2-3-4-5-6-7-8-9-10-11-12-13-14-15-16-17-18(19)20/h6-7,9-10H,2-5,8,11-17H2,1H3,(H,19,20)	N/A	1	Positive	UPDATE-SINGLE-ANNOTATED-GOLD	Gold	84	specs_ms.pklbin	lib-00039.mgf	0.708659	BMDMS-NP	21209.3	15.2275	53653.3	6	15.09	281.25	266.16	1	spectra/specs_ms.pklbin84	1		0	0	C18H32O2	OYHQOLUKZRVURQ-UHFFFAOYSA-N	OYHQOLUKZRVURQ	Lipids and lipid-like molecules	Fatty Acyls	Lineolic acids and derivatives	Fatty Acids and Conjugates	Unsaturated fatty acids	Fatty acids	specs_ms.pklbin
CCMSLIB00006120022	1	Glycodeoxycholic acid - 40.0 eV	ESI	Orbitrap	Isolated	PI	Data Collector	M-H	448.307	0	1		N/A	C[C@H](CCC(=O)NCC(=O)O)[C@H]1CC[C@@H]2[C@@]1([C@H](C[C@H]3[C@H]2CC[C@H]4[C@@]3(CC[C@H](C4)O)C)O)C	InChI=1S/C26H43NO5/c1-15(4-9-23(30)27-14-24(31)32)19-7-8-20-18-6-5-16-12-17(28)10-11-25(16,2)21(18)13-22(29)26(19,20)3/h15-22,28-29H,4-14H2,1-3H3,(H,27,30)(H,31,32)/t15-,16-,17-,18+,19-,20+,21+,22+,25+,26-/m1/s1	N/A	1	Negative	UPDATE-SINGLE-ANNOTATED-GOLD	Gold	231	specs_ms.pklbin	lib-00008.mgf	0.708238	BIRMINGHAM-UHPLC-MS-NEG	5923.22	14.4452	9125.32	6	4.09094	448.307	444.216	1	spectra/specs_ms.pklbin231	1		0	0	C26H43NO5	WVULKSPCQVQLCU-BUXLTGKBSA-N	WVULKSPCQVQLCU	Lipids and lipid-like molecules	Steroids and steroid derivatives	Bile acids, alcohols and derivatives	Steroids	Cholane steroids	Terpenoids	specs_ms.pklbin
CCMSLIB00010121483	0	"8-[2-(6-methyl(2H,3H-benzo[e]1,4-oxazaperhydroin-4-yl))-2-oxoethylthio]-9-(4-m ethylphenyl)hydropurin-6-one CollisionEnergy:205060"	LC-ESI	Orbitrap	Commercial	Trent Northen	JGI	M+Na	470.126	0	1	N/A	N/A	Cc1ccc(-n2c(SCC(=O)N3CCOc4ccc(C)cc43)nc3c(O)ncnc32)cc1	"InChI=1S/C23H21N5O3S/c1-14-3-6-16(7-4-14)28-21-20(22(30)25-13-24-21)26-23(28)32-12-19(29)27-9-10-31-18-8-5-15(2)11-17(18)27/h3-8,11,13H,9-10,12H2,1-2H3,(H,24,25,30)"	N/A	3	Positive	UPDATE-SINGLE-ANNOTATED-BRONZE	Bronze	273	specs_ms.pklbin	lib-00011.mgf	0.707423	BERKELEY-LAB	12738.2	15.4643	138576	7	65.148	470.126	535.274	1	spectra/specs_ms.pklbin273	1		0	0	C23H21N5O3S	FHRYOKXCAQIRCV-UHFFFAOYSA-N	FHRYOKXCAQIRCV	Organoheterocyclic compounds	Azoles	Imidazoles			Alkaloids	specs_ms.pklbin
CCMSLIB00000579738	1	"1,2,3,4-tetrahydroharmane-3-carboxylic acid"	LC-ESI	qTof	Commercial	CASMI	CASMI2016	M+H	231.114	0	1	N/A	73530	N/A	"InChI=1S/C13H14N2O2/c1-7-12-9(6-11(14-7)13(16)17)8-4-2-3-5-10(8)15-12/h2-5,7,11,14-15H,6H2,1H3,(H,16,17)"		1	Positive	UPDATE-SINGLE-ANNOTATED-GOLD	Gold	91	specs_ms.pklbin	lib-00001.mgf	0.70402	CASMI	17831.7	17.4453	181940	6	42.049	231.114	273.163	1	spectra/specs_ms.pklbin91	1		0	0	N/A	N/A	N/A	N/A	N/A	N/A	N/A	N/A	N/A	specs_ms.pklbin
CCMSLIB00000080326	1	"MLS001159037-01!N-[3-(2-oxopyrrolidin-1-yl)propyl]-2-(2,3,4,9-tetramethyl-7-oxofuro[2,3-f]chromen-8-yl)acetamide"	LC-ESI	qTof	NIH Natural Product Library	Dorrestein	VVP/LMS	M+H	425.208	424.2	1	N/A	N/A	Cc1oc2c(c1C)c(C)cc3oc(=O)c(CC(=O)NCCCN4CCCC4=O)c(C)c23	InChI=1S/C24H28N2O5/c1-13-11-18-22(23-21(13)14(2)16(4)30-23)15(3)17(24(29)31-18)12-19(27)25-8-6-10-26-9-5-7-20(26)28/h11H,5-10,12H2,1-4H3,(H,25,27)	N/A	1	Positive	UPDATE-SINGLE-ANNOTATED-GOLD	Gold	268	specs_ms.pklbin	lib-00009.mgf	0.701934	GNPS-NIH-NATURALPRODUCTSLIBRARY	14403.2	13.6698	234786	6	99.833	425.208	525.041	1	spectra/specs_ms.pklbin268	1		1	17	C24H28N2O5	HQJXKRZUFONNQA-UHFFFAOYSA-N	HQJXKRZUFONNQA	Phenylpropanoids and polyketides	Coumarins and derivatives	Furanocoumarins	Coumarins	Simple coumarins	Shikimates and Phenylpropanoids	specs_ms.pklbin
CCMSLIB00003137617	0	Spectral Match to Phe-Gly-Phe from NIST14	ESI	QqQ	Isolated	Data from Pieter Dorrestein	Data deposited by lfnothias	M+H	370.176	0	1	N/A	N/A	N/A	N/A	N/A	3	Positive	UPDATE-SINGLE-ANNOTATED-BRONZE	Bronze	131	specs_ms.pklbin	lib-00017.mgf	0.701609	GNPS-NIST14-MATCHES	2999.02	18.9297	164949	6	61.06	370.176	309.116	1	spectra/specs_ms.pklbin131	1		7	168	N/A	N/A	N/A	N/A	N/A	N/A	N/A	N/A	N/A	specs_ms.pklbin
CCMSLIB00003137659	0	Spectral Match to Leu-Pro from NIST14	ESI	qTof	Isolated	Data from Gabriel Haddad	Data deposited by mjmeehan	M+H	229.155	228.147	1	N/A	N/A	CC(C)C[C@@H](C(=O)N1CCC[C@H]1C(=O)O)N	InChI=1S/C11H20N2O3/c1-7(2)6-8(12)10(14)13-5-3-4-9(13)11(15)16/h7-9H,3-6,12H2,1-2H3,(H,15,16)/t8-,9-/m0/s1	N/A	3	Positive	UPDATE-SINGLE-ANNOTATED-BRONZE	Bronze	146	specs_ms.pklbin	lib-00017.mgf	0.701398	GNPS-NIST14-MATCHES	26835	17.0452	432279	7	99.059	229.155	328.214	1	spectra/specs_ms.pklbin146	1		30	2503	C11H20N2O3	VTJUNIYRYIAIHF-IUCAKERBSA-N	VTJUNIYRYIAIHF	Organic acids and derivatives	Carboxylic acids and derivatives	Amino acids, peptides, and analogues	Small peptides	Dipeptides	Amino acids and Peptides	specs_ms.pklbin

## Sheet: filtering
SpectrumID	Good Peak	Compound_Name		Ion_Source	Instrument	Compound_Source	PI	Data_Collector	Adduct	Precursor_MZ	ExactMass	Charge	CAS_Number	Pubmed_ID	Smiles	INCHI	INCHI_AUX	Library_Class	IonMode	UpdateWorkflowName	LibraryQualityString	#Scan#	SpectrumFile	LibraryName	MQScore	Organism	TIC_Query	RT_Query	MZErrorPPM	SharedPeaks	MassDiff	LibMZ	SpecMZ	SpecCharge	FileScanUniqueID	NumberHits	tags	MoleculeExplorerDatasets	MoleculeExplorerFiles	molecular_formula	InChIKey	InChIKey-Planar	superclass	class	subclass	npclassifier_superclass	npclassifier_class	npclassifier_pathway	internalFilename
CCMSLIB00003136514	1	Spectral Match to Ile-Pro-Ile from NIST14		ESI	Q-TOF	Isolated	Data from Joshua Wollam	Data deposited by fevargas	M+H	342.239	0	1	90614485	N/A	N/A	N/A	N/A	3	Positive	UPDATE-SINGLE-ANNOTATED-BRONZE	Bronze	165	specs_ms.pklbin	lib-00017.mgf	0.962726	GNPS-NIST14-MATCHES	18833.8	14.8696	40950.9	8	14.015	342.239	356.254	1	spectra/specs_ms.pklbin165	1		50	3988	N/A	N/A	N/A	N/A	N/A	N/A	N/A	N/A	N/A	specs_ms.pklbin
CCMSLIB00003137591	1	Spectral Match to PyroGlu-Phe from NIST14	Active_B84-B85.mzML	ESI	Q-TOF	Isolated	Data from System Wide MS course	Data deposited by daniel	M+H	277.119	0	1	N/A	N/A	N/A	N/A	N/A	3	Positive	UPDATE-SINGLE-ANNOTATED-BRONZE	Bronze	115	specs_ms.pklbin	lib-00017.mgf	0.933563	GNPS-NIST14-MATCHES	28454.8	13.2098	50537.9	9	14.005	277.119	291.124	0	spectra/specs_ms.pklbin115	1		72	4217	N/A	N/A	N/A	N/A	N/A	N/A	N/A	N/A	N/A	specs_ms.pklbin
CCMSLIB00000211284	1	ReSpect:PM014404 Cyclo(Tyr-Leu)	Active_B84-B85.mzML	ESI	Ion Trap	Isolated	Putative ReSpect Match	ReSpect	M+H	277	276.147	1	15266-87-2	18384195	CC(C)CC1C(=O)NC(C(=O)N1)CC2=CC=C(C=C2)O	InChI=1S/C15H20N2O3/c1-9(2)7-12-14(19)17-13(15(20)16-12)8-10-3-5-11(18)6-4-10/h3-6,9,12-13,18H,7-8H2,1-2H3,(H,16,20)(H,17,19)	N/A	3	Positive	UPDATE-SINGLE-ANNOTATED-BRONZE	Bronze	39	specs_ms.pklbin	lib-00040.mgf	0.914469	RESPECT	21635.9	21.934	230473	6	63.841	277	213.159	0	spectra/specs_ms.pklbin39	1		0	0	C15H20N2O3	GENSLUDVKWKQMX-UHFFFAOYSA-N	GENSLUDVKWKQMX	Organic acids and derivatives	Carboxylic acids and derivatives	Amino acids, peptides, and analogues	Peptide alkaloids|Small peptides	Dipeptides|Simple diketopiperazine alkaloids	Alkaloids|Amino acids and Peptides	specs_ms.pklbin
CCMSLIB00003135185	1	Spectral Match to 4-Hydroxynonenal from NIST14	Active_A16-A17.mzML	ESI	qTof	Isolated	Data from Gabriel Haddad	Data deposited by mjmeehan	M+H	157.122	156.115	1	75899682	N/A	CCCCCC(/C=C/C=O)O	InChI=1S/C9H16O2/c1-2-3-4-6-9(11)7-5-8-10/h5,7-9,11H,2-4,6H2,1H3/b7-5+	N/A	3	Positive	UPDATE-SINGLE-ANNOTATED-BRONZE	Bronze	29	specs_ms.pklbin	lib-00017.mgf	0.878226	GNPS-NIST14-MATCHES	1000	164.666	267149	6	41.975	157.122	199.097	0	spectra/specs_ms.pklbin29	1		0	0	C9H16O2	JVJFIQYAHPMBBX-FNORWQNLSA-N	JVJFIQYAHPMBBX	Lipids and lipid-like molecules	Fatty Acyls	Fatty alcohols	Fatty acyls	Fatty aldehydes	Fatty acids	specs_ms.pklbin
CCMSLIB00000081171	1	cyclo-(Ala-4-hydroxy-Pro)	Active_B74-B75.mzML	LC-ESI	Ion Trap	Crude	CCLiaw, YLYang	YLYang	M+H	185.091	185.093	1						3	Positive	UPDATE-SINGLE-ANNOTATED-BRONZE	Bronze	16	specs_ms.pklbin	lib-00042.mgf	0.870216	GNPS-LIBRARY	15105.7	22.5941	221.515	6	0.0410004	185.091	185.132	1	spectra/specs_ms.pklbin16	1		5	613	N/A	N/A	N/A	N/A	N/A	N/A	N/A	N/A	N/A	specs_ms.pklbin
CCMSLIB00003136514	1	Spectral Match to Ile-Pro-Ile from NIST14		ESI	Q-TOF	Isolated	Data from Joshua Wollam	Data deposited by fevargas	M+H	342.239	0	1	90614485	N/A	N/A	N/A	N/A	3	Positive	UPDATE-SINGLE-ANNOTATED-BRONZE	Bronze	230	specs_ms.pklbin	lib-00017.mgf	0.868466	GNPS-NIST14-MATCHES	23587.4	12.9694	289470	7	99.068	342.239	441.307	1	spectra/specs_ms.pklbin230	1		50	3988	N/A	N/A	N/A	N/A	N/A	N/A	N/A	N/A	N/A	specs_ms.pklbin
CCMSLIB00005723872	1	h_13_stanozolol_3'OH	Active_B84-B85.mzML	ESI	qTof	Commercial	Mehdi Beniddir	Anis Elloumi	2M+H	689.5	344.246	1			C[C@](O)(CC1)[C@@]2(C)[C@@H]1[C@H](CC[C@@H]3[C@]4(C)CC5=C(O)NN=C5C3)[C@@H]4CC2	InChI=1S/C21H32N2O2/c1-19-11-14-17(22-23-18(14)24)10-12(19)4-5-13-15(19)6-8-20(2)16(13)7-9-21(20,3)25/h12-13,15-16,25H,4-11H2,1-3H3,(H2,22,23,24)/t12-,13+,15-,16-,19-,20+,21-/m0/s1	N/A	1	Positive	UPDATE-SINGLE-ANNOTATED-GOLD	Gold	307	specs_ms.pklbin	lib-00042.mgf	0.829958	GNPS-LIBRARY	5856.27	18.4591	31625.9	7	21.806	689.5	711.306	1	spectra/specs_ms.pklbin307	1		0	0	C21H32N2O2	SWPAIUOYLTYQKK-BPUCSHBZSA-N	SWPAIUOYLTYQKK	Lipids and lipid-like molecules	Steroids and steroid derivatives	Estrane steroids	Steroids	Androstane steroids	Terpenoids	specs_ms.pklbin
CCMSLIB00003139919	1	Spectral Match to Leu-Pro-Lys from NIST14	Active_B84-B85.mzML	ESI	Q-TOF	Isolated	Data from Pieter Dorrestein	Data deposited by lfnothias	M+H	357.249	0	1	N/A	N/A	N/A	N/A	N/A	3	Positive	UPDATE-SINGLE-ANNOTATED-BRONZE	Bronze	239	specs_ms.pklbin	lib-00017.mgf	0.821385	GNPS-NIST14-MATCHES	11894.1	13.3365	268883	8	96.058	357.249	453.307	1	spectra/specs_ms.pklbin239	1		2	19	N/A	N/A	N/A	N/A	N/A	N/A	N/A	N/A	N/A	specs_ms.pklbin
CCMSLIB00003136121	1	Spectral Match to Ile-Pro-Ile from NIST14		ESI	QqQ	Isolated	Data from Pieter Dorrestein	Data deposited by lfnothias	M+H	342.239	0	1	90614485	N/A	N/A	N/A	N/A	3	Positive	UPDATE-SINGLE-ANNOTATED-BRONZE	Bronze	206	specs_ms.pklbin	lib-00017.mgf	0.813028	GNPS-NIST14-MATCHES	11711.2	15.5459	163622	6	55.998	342.239	398.237	1	spectra/specs_ms.pklbin206	1		50	3988	N/A	N/A	N/A	N/A	N/A	N/A	N/A	N/A	N/A	specs_ms.pklbin
CCMSLIB00003139268	1	Spectral Match to Leu-Ile from NIST14		ESI	Q-TOF	Isolated	Data from Gabriel Haddad	Data deposited by mjmeehan	M+H	245.186	0	1	N/A	N/A	N/A	N/A	N/A	3	Positive	UPDATE-SINGLE-ANNOTATED-BRONZE	Bronze	117	specs_ms.pklbin	lib-00017.mgf	0.809626	GNPS-NIST14-MATCHES	18136.5	14.7943	196541	7	48.189	245.186	293.375	0	spectra/specs_ms.pklbin117	1		36	3276	N/A	N/A	N/A	N/A	N/A	N/A	N/A	N/A	N/A	specs_ms.pklbin
CCMSLIB00003135623	1	Spectral Match to Antimycin A4 from NIST14	Active_A16-A17.mzML	ESI	IT/ion trap	Isolated	Data from Dr. Katherine R. Duncan	Data deposited by kduncan	M+H	507.233	0	1	27220593	N/A	N/A	N/A	N/A	3	Positive	UPDATE-SINGLE-ANNOTATED-BRONZE	Bronze	244	specs_ms.pklbin	lib-00017.mgf	0.804002	GNPS-NIST14-MATCHES	6855.67	16.2194	80899.7	6	41.035	507.233	466.198	1	spectra/specs_ms.pklbin244	1		1	4	N/A	N/A	N/A	N/A	N/A	N/A	N/A	N/A	N/A	specs_ms.pklbin
CCMSLIB00003136638	1	Spectral Match to Leu-Leu from NIST14	Active_B84-B85.mzML	ESI	qTof	Isolated	Data from Christopher A. Lowry	Data deposited by fevargas	2M+H	489.364	244.179	1	3303319	N/A	CC(C)C[C@@H](C(=O)N[C@@H](CC(C)C)C(=O)O)N	InChI=1S/C12H24N2O3/c1-7(2)5-9(13)11(15)14-10(12(16)17)6-8(3)4/h7-10H,5-6,13H2,1-4H3,(H,14,15)(H,16,17)/t9-,10-/m0/s1	N/A	3	Positive	UPDATE-SINGLE-ANNOTATED-BRONZE	Bronze	246	specs_ms.pklbin	lib-00017.mgf	0.782167	GNPS-NIST14-MATCHES	12862	14.1223	32875.3	6	16.088	489.364	473.276	1	spectra/specs_ms.pklbin246	1		62	3467	C12H24N2O3	LCPYQJIKPJDLLB-UWVGGRQHSA-N	LCPYQJIKPJDLLB	Organic acids and derivatives	Carboxylic acids and derivatives	Amino acids, peptides, and analogues	Small peptides	Dipeptides	Amino acids and Peptides	specs_ms.pklbin
CCMSLIB00000007047	1	cyclo(L-Leu-L-Pro)	several	DI-ESI	qTof	Isolated	Keyzers	R Keyzers	M+H	211.145	210.137	1	2873-36-1	N/A	CC(C)C[C@H]1C(=O)N2CCC[C@H]2C(=O)N1	InChI=1S/C11H18N2O2/c1-7(2)6-8-11(15)13-5-3-4-9(13)10(14)12-8/h7-9H,3-6H2,1-2H3,(H,12,14)/t8-,9-/m0/s1	N/A	3	Positive	UPDATE-SINGLE-ANNOTATED-BRONZE	Bronze	35	specs_ms.pklbin	lib-00042.mgf	0.780211	GNPS-LIBRARY	34816	16.5999	23.6313	7	0.00498962	211.145	211.15	1	spectra/specs_ms.pklbin35	1		13	447	C11H18N2O2	SZJNCZMRZAUNQT-IUCAKERBSA-N	SZJNCZMRZAUNQT	Organic acids and derivatives	Carboxylic acids and derivatives	Amino acids, peptides, and analogues	Small peptides	Dipeptides	Amino acids and Peptides	specs_ms.pklbin
CCMSLIB00003136514	1	Spectral Match to Ile-Pro-Ile from NIST14		ESI	Q-TOF	Isolated	Data from Joshua Wollam	Data deposited by fevargas	M+H	342.239	0	1	90614485	N/A	N/A	N/A	N/A	3	Positive	UPDATE-SINGLE-ANNOTATED-BRONZE	Bronze	214	specs_ms.pklbin	lib-00017.mgf	0.768086	GNPS-NIST14-MATCHES	1980.41	21.6927	181204	9	62.015	342.239	404.254	1	spectra/specs_ms.pklbin214	1		50	3988	N/A	N/A	N/A	N/A	N/A	N/A	N/A	N/A	N/A	specs_ms.pklbin
CCMSLIB00003135827	1	Spectral Match to L-Tryptophan from NIST14	Active_B74-B75.mzML	LC-ESI	qTof	Isolated	Data from Rob Knight	Data deposited by amelnik	M+H	205.097	204.09	1	73223	N/A	C1=CC=C2C(=C1)C(=CN2)C[C@@H](C(=O)O)N	InChI=1S/C11H12N2O2/c12-9(11(14)15)5-7-6-13-10-4-2-1-3-8(7)10/h1-4,6,9,13H,5,12H2,(H,14,15)/t9-/m0/s1	N/A	3	Positive	UPDATE-SINGLE-ANNOTATED-BRONZE	Bronze	44	specs_ms.pklbin	lib-00017.mgf	0.768071	GNPS-NIST14-MATCHES	12475.9	18.1376	68338.4	6	14.016	205.097	219.113	0	spectra/specs_ms.pklbin44	1		216	30170	C11H12N2O2	QIVBCDIJIAJPQS-VIFPVBQESA-N	QIVBCDIJIAJPQS	Organoheterocyclic compounds	Indoles and derivatives	Indolyl carboxylic acids and derivatives	Small peptides	Aminoacids	Amino acids and Peptides|Shikimates and Phenylpropanoids	specs_ms.pklbin
CCMSLIB00010115890	1	8-isopentenylnaringenin CollisionEnergy:205060	Active_B84-B85.mzML	LC-ESI	Orbitrap	Commercial	Trent Northen	JGI	M+H	341.138	0	1	N/A	N/A	CC(C)=CCc1c(O)cc(O)c2c1OC(c1ccc(O)cc1)CC2=O	"InChI=1S/C20H20O5/c1-11(2)3-8-14-15(22)9-16(23)19-17(24)10-18(25-20(14)19)12-4-6-13(21)7-5-12/h3-7,9,18,21-23H,8,10H2,1-2H3"	N/A	3	Positive	UPDATE-SINGLE-ANNOTATED-BRONZE	Bronze	192	specs_ms.pklbin	lib-00011.mgf	0.755394	BERKELEY-LAB	4930.79	47.5974	122235	6	41.699	341.138	382.837	0	spectra/specs_ms.pklbin192	1		0	0	C20H20O5	LPEPZZAVFJPLNZ-UHFFFAOYSA-N	LPEPZZAVFJPLNZ	Phenylpropanoids and polyketides	Flavonoids	Flavans	Flavonoids	Flavanones	Shikimates and Phenylpropanoids	specs_ms.pklbin
CCMSLIB00003134790	1	Spectral Match to Ile-Met from NIST14	Active_B80-B81.mzML and Active_B74-B75.mzML	ESI	QqQ	Isolated	Data from Rob Knight	Data deposited by amelnik	M+H	263.141	0	1	N/A	N/A	N/A	N/A	N/A	3	Positive	UPDATE-SINGLE-ANNOTATED-BRONZE	Bronze	111	specs_ms.pklbin	lib-00017.mgf	0.753603	GNPS-NIST14-MATCHES	34946.3	14.4478	98631.6	6	25.954	263.141	289.095	1	spectra/specs_ms.pklbin111	1		41	2205	N/A	N/A	N/A	N/A	N/A	N/A	N/A	N/A	N/A	specs_ms.pklbin
CCMSLIB00003134493	1	Spectral Match to Leu-Val-Lys from NIST14	Active_B74-B75.mzML	ESI	Q-TOF	Isolated	Data from Chris Turck	Data deposited by fevargas	M+H	359.265	0	1	N/A	N/A	N/A	N/A	N/A	3	Positive	UPDATE-SINGLE-ANNOTATED-BRONZE	Bronze	223	specs_ms.pklbin	lib-00017.mgf	0.739845	GNPS-NIST14-MATCHES	10928.6	17.1187	189348	8	68.026	359.265	427.291	1	spectra/specs_ms.pklbin223	1		18	373	N/A	N/A	N/A	N/A	N/A	N/A	N/A	N/A	N/A	specs_ms.pklbin
CCMSLIB00003136121	1	Spectral Match to Ile-Pro-Ile from NIST14		ESI	QqQ	Isolated	Data from Pieter Dorrestein	Data deposited by lfnothias	M+H	342.239	0	1	90614485	N/A	N/A	N/A	N/A	3	Positive	UPDATE-SINGLE-ANNOTATED-BRONZE	Bronze	207	specs_ms.pklbin	lib-00017.mgf	0.725984	GNPS-NIST14-MATCHES	2957.01	38.3084	163634	6	56.002	342.239	398.241	1	spectra/specs_ms.pklbin207	1		50	3988	N/A	N/A	N/A	N/A	N/A	N/A	N/A	N/A	N/A	specs_ms.pklbin
CCMSLIB00010107595	1	(2E)-3-(3-chlorophenyl)-1-(4-phenylphenyl)prop-2-en-1-one CollisionEnergy:102040	Active_B84-B85.mzML	LC-ESI	Orbitrap	Commercial	Trent Northen	JGI	M+H	319.088	0	1	N/A	N/A	O=C(C=Cc1cccc(Cl)c1)c1ccc(-c2ccccc2)cc1	InChI=1S/C21H15ClO/c22-20-8-4-5-16(15-20)9-14-21(23)19-12-10-18(11-13-19)17-6-2-1-3-7-17/h1-15H/b14-9+	N/A	3	Positive	UPDATE-SINGLE-ANNOTATED-BRONZE	Bronze	121	specs_ms.pklbin	lib-00011.mgf	0.723897	BERKELEY-LAB	9629.06	15.7459	58498	7	18.666	319.088	300.422	1	spectra/specs_ms.pklbin121	1		0	0	C21H15ClO	YHFXVZDDZVJFAN-UHFFFAOYSA-N	YHFXVZDDZVJFAN	Phenylpropanoids and polyketides	Diarylheptanoids	Linear diarylheptanoids	Flavonoids	Chalcones	Shikimates and Phenylpropanoids	specs_ms.pklbin
CCMSLIB00010103045	1	4-Guanidinobutyric acid CollisionEnergy:102040	Active_B80-B81.mzML and Active_B74-B75.mzML	LC-ESI	Orbitrap	Commercial	Trent Northen	JGI	M+H	146.092	0	1	N/A	N/A	N=C(N)NCCCC(=O)O	"InChI=1S/C5H11N3O2/c6-5(7)8-3-1-2-4(9)10/h1-3H2,(H,9,10)(H4,6,7,8)"	N/A	3	Positive	UPDATE-SINGLE-ANNOTATED-BRONZE	Bronze	18	specs_ms.pklbin	lib-00011.mgf	0.722244	BERKELEY-LAB	30689.3	44.667	282117	6	41.215	146.092	187.307	0	spectra/specs_ms.pklbin18	1		0	0	C5H11N3O2	TUHVEAJXIMEOSA-UHFFFAOYSA-N	TUHVEAJXIMEOSA	Organic acids and derivatives	Carboxylic acids and derivatives	Amino acids, peptides, and analogues	Small peptides	Aminoacids	Amino acids and Peptides	specs_ms.pklbin
CCMSLIB00000080586	1	MLS001140241-01!	Active_B74-B75.mzML	LC-ESI	qTof	NIH Natural Product Library	Dorrestein	VVP/LMS	M+H	515.229	514.222	1	N/A	N/A	CC(C)[C@H](NC(=O)[C@@H]1Cc2c([nH]c3ccccc23)C4N1C(=O)c5ccccc45)C(=O)N6CCC[C@@H]6C(=O)O	InChI=1S/C29H30N4O5/c1-15(2)23(28(36)32-13-7-12-21(32)29(37)38)31-26(34)22-14-19-16-8-5-6-11-20(16)30-24(19)25-17-9-3-4-10-18(17)27(35)33(22)25/h3-6,8-11,15,21-23,25,30H,7,12-14H2,1-2H3,(H,31,34)(H,37,38)/t21-,22+,23+,25?/m1/s1	N/A	1	Positive	UPDATE-SINGLE-ANNOTATED-GOLD	Gold	260	specs_ms.pklbin	lib-00009.mgf	0.722214	GNPS-NIH-NATURALPRODUCTSLIBRARY	1958.19	24.4948	15531	7	8.00201	515.229	507.227	1	spectra/specs_ms.pklbin260	1		0	0	C29H30N4O5	VWUWNUTZUMIYFS-ICIDBNQLSA-N	VWUWNUTZUMIYFS	Organic acids and derivatives	Carboxylic acids and derivatives	Amino acids, peptides, and analogues	Tryptophan alkaloids	Carboline alkaloids	Alkaloids	specs_ms.pklbin
CCMSLIB00003136514	1	Spectral Match to Ile-Pro-Ile from NIST14		ESI	Q-TOF	Isolated	Data from Joshua Wollam	Data deposited by fevargas	M+H	342.239	0	1	90614485	N/A	N/A	N/A	N/A	3	Positive	UPDATE-SINGLE-ANNOTATED-BRONZE	Bronze	168	specs_ms.pklbin	lib-00017.mgf	0.720264	GNPS-NIST14-MATCHES	17539.1	18.2102	52492.5	7	17.965	342.239	360.204	1	spectra/specs_ms.pklbin168	1		50	3988	N/A	N/A	N/A	N/A	N/A	N/A	N/A	N/A	N/A	specs_ms.pklbin
CCMSLIB00010115029	1	"N-[3,5-bis(trifluoromethyl)phenyl]-2-(2-1,2,3,4-tetrahydroisoquinolyl)acetamid e CollisionEnergy:205060"	Active_A16-A17.mzML	LC-ESI	Orbitrap	Commercial	Trent Northen	JGI	M-H	401.109	0	1	N/A	N/A	OC(CN1CCc2ccccc2C1)=Nc1cc(C(F)(F)F)cc(C(F)(F)F)c1	"InChI=1S/C19H16F6N2O/c20-18(21,22)14-7-15(19(23,24)25)9-16(8-14)26-17(28)11-27-6-5-12-3-1-2-4-13(12)10-27/h1-4,7-9H,5-6,10-11H2,(H,26,28)"	N/A	3	Negative	UPDATE-SINGLE-ANNOTATED-BRONZE	Bronze	228	specs_ms.pklbin	lib-00011.mgf	0.712554	BERKELEY-LAB	7553.57	16.073	94886.9	6	38.06	401.109	439.169	1	spectra/specs_ms.pklbin228	1		0	0	C19H16F6N2O	HRZSAFRGOHKALQ-UHFFFAOYSA-N	HRZSAFRGOHKALQ	Organic acids and derivatives	Carboxylic acids and derivatives	Amino acids, peptides, and analogues	Tyrosine alkaloids	Isoquinoline alkaloids	Alkaloids	specs_ms.pklbin
CCMSLIB00003136729	1	Spectral Match to Leu-Val from NIST14	Active_B80-B81.mzML	ESI	Q-TOF	Isolated	Data from Christopher A. Lowry	Data deposited by fevargas	2M+H	461.334	0	1	13588959	N/A	N/A	N/A	N/A	3	Positive	UPDATE-SINGLE-ANNOTATED-BRONZE	Bronze	251	specs_ms.pklbin	lib-00017.mgf	0.711675	GNPS-NIST14-MATCHES	8817.17	16.2718	56312.7	8	25.979	461.334	487.313	1	spectra/specs_ms.pklbin251	1		64	4570	N/A	N/A	N/A	N/A	N/A	N/A	N/A	N/A	N/A	specs_ms.pklbin
CCMSLIB00006373415	1	linoleic acid	Active_B84-B85.mzML	ESI	Orbitrap	Commercial standard	BMDMS-NP	BMDMS-NP	[M+H]+	281.25	280.24	1	N/A	N/A	O=C(O)CCCCCCCC=CCC=CCCCCC	InChI=1S/C18H32O2/c1-2-3-4-5-6-7-8-9-10-11-12-13-14-15-16-17-18(19)20/h6-7,9-10H,2-5,8,11-17H2,1H3,(H,19,20)	N/A	1	Positive	UPDATE-SINGLE-ANNOTATED-GOLD	Gold	84	specs_ms.pklbin	lib-00039.mgf	0.708659	BMDMS-NP	21209.3	15.2275	53653.3	6	15.09	281.25	266.16	1	spectra/specs_ms.pklbin84	1		0	0	C18H32O2	OYHQOLUKZRVURQ-UHFFFAOYSA-N	OYHQOLUKZRVURQ	Lipids and lipid-like molecules	Fatty Acyls	Lineolic acids and derivatives	Fatty Acids and Conjugates	Unsaturated fatty acids	Fatty acids	specs_ms.pklbin
CCMSLIB00006120022	1	Glycodeoxycholic acid - 40.0 eV	Active_A16-A17.mzML	ESI	Orbitrap	Isolated	PI	Data Collector	M-H	448.307	0	1		N/A	C[C@H](CCC(=O)NCC(=O)O)[C@H]1CC[C@@H]2[C@@]1([C@H](C[C@H]3[C@H]2CC[C@H]4[C@@]3(CC[C@H](C4)O)C)O)C	InChI=1S/C26H43NO5/c1-15(4-9-23(30)27-14-24(31)32)19-7-8-20-18-6-5-16-12-17(28)10-11-25(16,2)21(18)13-22(29)26(19,20)3/h15-22,28-29H,4-14H2,1-3H3,(H,27,30)(H,31,32)/t15-,16-,17-,18+,19-,20+,21+,22+,25+,26-/m1/s1	N/A	1	Negative	UPDATE-SINGLE-ANNOTATED-GOLD	Gold	231	specs_ms.pklbin	lib-00008.mgf	0.708238	BIRMINGHAM-UHPLC-MS-NEG	5923.22	14.4452	9125.32	6	4.09094	448.307	444.216	1	spectra/specs_ms.pklbin231	1		0	0	C26H43NO5	WVULKSPCQVQLCU-BUXLTGKBSA-N	WVULKSPCQVQLCU	Lipids and lipid-like molecules	Steroids and steroid derivatives	Bile acids, alcohols and derivatives	Steroids	Cholane steroids	Terpenoids	specs_ms.pklbin
CCMSLIB00000579738	1	"1,2,3,4-tetrahydroharmane-3-carboxylic acid"	Active_B80-B81.mzML and Active_B74-B75.mzML	LC-ESI	qTof	Commercial	CASMI	CASMI2016	M+H	231.114	0	1	N/A	73530	N/A	"InChI=1S/C13H14N2O2/c1-7-12-9(6-11(14-7)13(16)17)8-4-2-3-5-10(8)15-12/h2-5,7,11,14-15H,6H2,1H3,(H,16,17)"		1	Positive	UPDATE-SINGLE-ANNOTATED-GOLD	Gold	91	specs_ms.pklbin	lib-00001.mgf	0.70402	CASMI	17831.7	17.4453	181940	6	42.049	231.114	273.163	1	spectra/specs_ms.pklbin91	1		0	0	N/A	N/A	N/A	N/A	N/A	N/A	N/A	N/A	N/A	specs_ms.pklbin
CCMSLIB00000080326	1	"MLS001159037-01!N-[3-(2-oxopyrrolidin-1-yl)propyl]-2-(2,3,4,9-tetramethyl-7-oxofuro[2,3-f]chromen-8-yl)acetamide"	Active_A16-A17.mzML	LC-ESI	qTof	NIH Natural Product Library	Dorrestein	VVP/LMS	M+H	425.208	424.2	1	N/A	N/A	Cc1oc2c(c1C)c(C)cc3oc(=O)c(CC(=O)NCCCN4CCCC4=O)c(C)c23	InChI=1S/C24H28N2O5/c1-13-11-18-22(23-21(13)14(2)16(4)30-23)15(3)17(24(29)31-18)12-19(27)25-8-6-10-26-9-5-7-20(26)28/h11H,5-10,12H2,1-4H3,(H,25,27)	N/A	1	Positive	UPDATE-SINGLE-ANNOTATED-GOLD	Gold	268	specs_ms.pklbin	lib-00009.mgf	0.701934	GNPS-NIH-NATURALPRODUCTSLIBRARY	14403.2	13.6698	234786	6	99.833	425.208	525.041	1	spectra/specs_ms.pklbin268	1		1	17	C24H28N2O5	HQJXKRZUFONNQA-UHFFFAOYSA-N	HQJXKRZUFONNQA	Phenylpropanoids and polyketides	Coumarins and derivatives	Furanocoumarins	Coumarins	Simple coumarins	Shikimates and Phenylpropanoids	specs_ms.pklbin

## Sheet: Notes
Yes to analog search, 10 min intensity, using blanks as group 6 filter
https://gnps.ucsd.edu/ProteoSAFe/status.jsp?task=9d69ba05968e42d69fefb304ec549b05

## Sheet: unique metabolites
Dereplicator Plus for unique metabolites
https://gnps.ucsd.edu/ProteoSAFe/status.jsp?task=2be1a45ba3af42cf9eb79ebc3c51351a
Halo-toxin|L-prolyl-L-phenylalanyl-L-prolylglycyl-L-prolyl-L-isoleucine|PFPGPI
PS(O-16:0/13:0)_1-hexadecyl-2-tridecanoyl-glycero-3-phosphoserine
Dereplicator for unique peptides
https://gnps.ucsd.edu/ProteoSAFe/status.jsp?task=be9302907d454ee88c1a0064105187c0
B_12489_B_12489C
Cordyheptapeptide_C_Cordyheptapeptide_C
Wewakazole_Wewakazole
Tolybyssidin_A
Cordyheptapeptide cytotoxic
https://pubs.acs.org/doi/full/10.1021/np300152d?casa_token=bPla51wtRpkAAAAA%3AKKeHEVok8AG618LYoSoYyh-ozYz_fycnuQBJYEt79MJBoyTP6ZHxxRNDxMLRD8raRWr-D2r5zPxCZUQ
Wewakazole cytotoxic
https://pubs.acs.org/doi/full/10.1021/acs.jnatprod.6b00051
Tolybyssidin antimicrobial
https://www.ncbi.nlm.nih.gov/pmc/articles/PMC9717611/
