# Supplementary material for: Interaction of Acinetobacter sp. RIT 592 induces the production of broad-spectrum antibiotics in Exiguobacterium sp. RIT 594
Source: Front Pharmacol. 2024 Aug 1;15:1456027. doi: 10.3389/fphar.2024.1456027 (PMC11324575; doi:10.3389/fphar.2024.1456027)
Supplement: Supplementary file 2 [file Table1.xlsx]

## Sheet: MOLECULAR-LIBRARYSEARCH-V2-f8d1
SpectrumID	Compound_Name	Ion_Source	Instrument	Compound_Source	PI	Data_Collector	Adduct	Precursor_MZ	ExactMass	Charge	CAS_Number	Pubmed_ID	Smiles	INCHI	INCHI_AUX	Library_Class	IonMode	UpdateWorkflowName	LibraryQualityString	#Scan#	SpectrumFile	LibraryName	MQScore	Organism	TIC_Query	RT_Query	MZErrorPPM	SharedPeaks	MassDiff	LibMZ	SpecMZ	SpecCharge	FileScanUniqueID	NumberHits	full_CCMS_path	tags	MoleculeExplorerDatasets	MoleculeExplorerFiles	InChIKey	InChIKey-Planar	superclass	class	subclass	npclassifier_superclass	npclassifier_class	npclassifier_pathway
CCMSLIB00003137650	Spectral Match to 9-Octadecenamide, (Z)- from NIST14	ESI	qTof	Isolated	Data from Wolfender/Litaudon	Data deposited by pmallard	M+H	282.28	281.272	1	301020	N/A	CCCCCCCC/C=C\CCCCCCCC(=O)N	InChI=1S/C18H35NO/c1-2-3-4-5-6-7-8-9-10-11-12-13-14-15-16-17-18(19)20/h9-10H,2-8,11-17H2,1H3,(H2,19,20)/b10-9-	N/A	3	Positive	UPDATE-SINGLE-ANNOTATED-BRONZE	Bronze	840	temp/spec-00004.mzML	lib-00017.mgf	0.9174	GNPS-NIST14-MATCHES	1223520	97.2544	2.919	9	0.000823975	282.28	282.279	1	temp/spec-00004.mzML840	1	eliborrego/Renata-new/Blank_B23.mzML		157	10649	FATBGEAMYMYZAF-KTKRTIGZSA-N	FATBGEAMYMYZAF	Lipids and lipid-like molecules	Fatty Acyls	Fatty amides	Fatty amides	Primary amides	Fatty acids
CCMSLIB00006416846	(4R,4aS,6R)-6-isopropenyl-4,4a-dimethyl-4,4a,5,6,7,8-hexahydro-2(3H)-naphthalenone	ESI	Orbitrap	Commercial standard	BMDMS-NP	BMDMS-NP	[M+H]+	219.18	218.167	1	N/A	N/A	O=C1C=C2CCC(C(=C)C)CC2(C)C(C)C1	InChI=1S/C15H22O/c1-10(2)12-5-6-13-8-14(16)7-11(3)15(13,4)9-12/h8,11-12H,1,5-7,9H2,2-4H3	N/A	1	Positive	UPDATE-SINGLE-ANNOTATED-GOLD	Gold	1340	temp/spec-00004.mzML	lib-00039.mgf	0.705971	BMDMS-NP	273115	169.792	72950.3	8	15.9892	219.18	235.169	1	temp/spec-00004.mzML1340	1	eliborrego/Renata-new/Blank_B23.mzML		0	0	WTOYNNBCKUYIKC-UHFFFAOYSA-N	WTOYNNBCKUYIKC	Lipids and lipid-like molecules	Prenol lipids	Sesquiterpenoids	Sesquiterpenoids	Eremophilane sesquiterpenoids	Terpenoids
CCMSLIB00005436153	DETHIOBIOTIN	ESI	Orbitrap	Commercial	Dorrestein	Fernando Vargas	M+Na	237.121	214.132	1	533-48-2	na	C[C@@H]1NC(=O)N[C@@H]1CCCCCC(O)=O	"InChI=1S/C10H18N2O3/c1-7-8(12-10(15)11-7)5-3-2-4-6-9(13)14/h7-8H,2-6H2,1H3,(H,13,14)(H2,11,12,15)/t7-,8+/m0/s1"	N/A	1	Positive	UPDATE-SINGLE-ANNOTATED-GOLD	Gold	1051	temp/spec-00005.mzML	lib-00042.mgf	0.812937	GNPS-LIBRARY	1009140	125.397	67571.3	10	16.0226	237.121	253.144	0	temp/spec-00005.mzML1051	1	eliborrego/Renata-new/Blank_B30-31.mzML		0	0	AUTOLBMXDDTRRT-JGVFFNPUSA-N	AUTOLBMXDDTRRT	Lipids and lipid-like molecules	Fatty Acyls	Fatty acids and conjugates	Histidine alkaloids	Imidazole alkaloids	Alkaloids
CCMSLIB00004706026	Sarmentoside B	N/A	ESI-QFT	isolated	MoNA	MoNA:VF-NPL-QEHF014963	[M+H]+	665.317	0	1	N/A	N/A	N/A	InChI=1S/C34H48O13/c1-17-28(46-19(3)37)29(42-5)27(39)30(44-17)47-21-6-9-32(16-35)26-23(7-10-33(32,40)13-21)34(41)11-8-22(20-12-25(38)43-15-20)31(34,4)14-24(26)45-18(2)36/h12,16-17,21-24,26-30,39-41H,6-11,13-15H2,1-5H3/t17?,21-,22+,23?,24+,26?,27?,28?,29?,30?,31+,32-,33-,34-/m0/s1	N/A	3	positive	UPDATE-SINGLE-ANNOTATED-BRONZE	Bronze	1373	temp/spec-00004.mzML	lib-00003.mgf	0.815179	MONA	2659590	174.659	2801.23	8	1.86371	665.317	663.453	1	temp/spec-00004.mzML1373	1	eliborrego/Renata-new/Blank_B23.mzML		0	0	JJSVXWKQLGHFES-QGZYWIHFSA-N	JJSVXWKQLGHFES	Lipids and lipid-like molecules	Steroids and steroid derivatives	Steroid lactones	N/A	N/A	N/A
CCMSLIB00003137053	Spectral Match to trans,cis-3,6-Nonadien-1-ol from NIST14	ESI	Ion Trap	Isolated	Data from Pieter Dorrestein &amp; Lena Gerwick	Data deposited by smascuch	M+Na	163.11	140.12	1	56805233	N/A	CC/C=C/C/C=C/CCO	InChI=1S/C9H16O/c1-2-3-4-5-6-7-8-9-10/h3-4,6-7,10H,2,5,8-9H2,1H3/b4-3+,7-6+	N/A	3	Positive	UPDATE-SINGLE-ANNOTATED-BRONZE	Bronze	1104	temp/spec-00001.mzML	lib-00017.mgf	0.838399	GNPS-NIST14-MATCHES	1529820	121.864	196205	7	32.003	163.11	195.113	0	temp/spec-00001.mzML1104	1	eliborrego/Renata-new/Active_B74-B75.mzML		0	0	PICGPEBVZGCYBV-FZWLCVONSA-N	PICGPEBVZGCYBV	Lipids and lipid-like molecules	Fatty Acyls	Fatty alcohols	Fatty acyls	Fatty alcohols	Fatty acids
CCMSLIB00003138886	Spectral Match to 11-Deoxyprostaglandin F1.alpha. from NIST14	ESI	Ion Trap	Isolated	Data from Charles Ansong	Data deposited by alchemistmatt	M+H-H2O	323.256	340.261	1	37785981	N/A	CCCCCC(/C=C/[C@H]1CCC(C1CCCCCCC(=O)O)O)O	InChI=1S/C20H36O4/c1-2-3-6-9-17(21)14-12-16-13-15-19(22)18(16)10-7-4-5-8-11-20(23)24/h12,14,16-19,21-22H,2-11,13,15H2,1H3,(H,23,24)/b14-12+/t16-,17?,18?,19?/m0/s1	N/A	3	Positive	UPDATE-SINGLE-ANNOTATED-BRONZE	Bronze	357	temp/spec-00003.mzML	lib-00017.mgf	0.838286	GNPS-NIST14-MATCHES	8261850	39.6741	191495	8	61.9018	323.256	385.158	1	temp/spec-00003.mzML357	1	eliborrego/Renata-new/Active_B84-B85.mzML		1	1	HYBPXYQCXNOTFK-JTQMXRKOSA-N	HYBPXYQCXNOTFK	Lipids and lipid-like molecules	Fatty Acyls	Eicosanoids	Eicosanoids	Prostaglandins|Thromboxanes	Fatty acids
CCMSLIB00003139268	Spectral Match to Leu-Ile from NIST14	ESI	Q-TOF	Isolated	Data from Gabriel Haddad	Data deposited by mjmeehan	M+H	245.186	0	1	N/A	N/A	N/A	N/A	N/A	3	Positive	UPDATE-SINGLE-ANNOTATED-BRONZE	Bronze	443	temp/spec-00004.mzML	lib-00017.mgf	0.888403	GNPS-NIST14-MATCHES	58394900	48.4802	114327	7	28.0313	245.186	217.155	1	temp/spec-00004.mzML443	1	eliborrego/Renata-new/Blank_B23.mzML		36	3276	N/A	N/A	N/A	N/A	N/A	N/A	N/A	N/A
CCMSLIB00003137597	Spectral Match to PyroGlu-Ile from NIST14	LC-ESI	qTof	Isolated	Data from Dr. Katherine R. Duncan	Data deposited by kduncan	M+H	243.134	0	1	N/A	N/A	O=C(N[C@H](C(O)=O)[C@@H](C)CC)[C@H]1NC(CC1)=O	InChI=1S/C11H18N2O4/c1-3-6(2)9(11(16)17)13-10(15)7-4-5-8(14)12-7/h6-7,9H,3-5H2,1-2H3,(H,12,14)(H,13,15)(H,16,17)/t6-,7-,9-/m0/s1	N/A	3	Positive	UPDATE-SINGLE-ANNOTATED-BRONZE	Bronze	534	temp/spec-00003.mzML	lib-00017.mgf	0.743946	GNPS-NIST14-MATCHES	22060700	57.1831	57645.4	8	14.0156	243.134	257.15	1	temp/spec-00003.mzML534	1	eliborrego/Renata-new/Active_B84-B85.mzML		35	3066	MKCVLTRITQNGQI-ZKWXMUAHSA-N	MKCVLTRITQNGQI	Organic acids and derivatives	Carboxylic acids and derivatives	Amino acids, peptides, and analogues	Small peptides	Dipeptides	Amino acids and Peptides
CCMSLIB00005884575	N-ACETYL-DL-GLUTAMIC ACID - 20.0 eV	ESI	Orbitrap	Isolated	Madeleine Ernst	Anna Abrahamsson	M+H	190.071	0	1	1188-37-0	N/A	CC(=O)NC(CCC(O)=O)C(O)=O	N/A	N/A	1	Positive	UPDATE-SINGLE-ANNOTATED-GOLD	Gold	857	temp/spec-00005.mzML	lib-00042.mgf	0.857738	GNPS-LIBRARY	7338900	100.755	110406	6	20.985	190.071	169.086	1	temp/spec-00005.mzML857	1	eliborrego/Renata-new/Blank_B30-31.mzML		0	0	RFMMMVDNIPUKGG-UHFFFAOYSA-N	RFMMMVDNIPUKGG	Organic acids and derivatives	Carboxylic acids and derivatives	Amino acids, peptides, and analogues	Small peptides	Dipeptides	Amino acids and Peptides
CCMSLIB00003139268	Spectral Match to Leu-Ile from NIST14	ESI	Q-TOF	Isolated	Data from Gabriel Haddad	Data deposited by mjmeehan	M+H	245.186	0	1	N/A	N/A	N/A	N/A	N/A	3	Positive	UPDATE-SINGLE-ANNOTATED-BRONZE	Bronze	1002	temp/spec-00003.mzML	lib-00017.mgf	0.7435	GNPS-NIST14-MATCHES	5062240	118.382	48794.1	6	11.9636	245.186	257.15	1	temp/spec-00003.mzML1002	1	eliborrego/Renata-new/Active_B84-B85.mzML		36	3276	N/A	N/A	N/A	N/A	N/A	N/A	N/A	N/A
CCMSLIB00003136376	Spectral Match to L-Carvone from NIST14	ESI	qTof	Isolated	Data from Pieter Dorrestein	Data deposited by lfnothias	M+H	151.112	150.105	1	6485401	N/A	CC1=CC[C@H](CC1=O)C(=C)C	InChI=1S/C10H14O/c1-7(2)9-5-4-8(3)10(11)6-9/h4,9H,1,5-6H2,2-3H3/t9-/m1/s1	N/A	3	Positive	UPDATE-SINGLE-ANNOTATED-BRONZE	Bronze	1415	temp/spec-00000.mzML	lib-00017.mgf	0.879588	GNPS-NIST14-MATCHES	6107660	177.703	118945	6	17.974	151.112	169.086	1	temp/spec-00000.mzML1415	1	eliborrego/Renata-new/Active_A16-A17.mzML		0	0	ULDHMXUKGWMISQ-SECBINFHSA-N	ULDHMXUKGWMISQ	Lipids and lipid-like molecules	Prenol lipids	Monoterpenoids	Monoterpenoids	Menthane monoterpenoids	Terpenoids
CCMSLIB00003136205	Spectral Match to Dioctyl phthalate from NIST14	ESI	qTof	Isolated	Data from Maria Maansson	Data deposited by marjo	M+H	391.285	390.277	1	117840	N/A	CCCCCCCCOC(=O)C1=CC=CC=C1C(=O)OCCCCCCCC	InChI=1S/C24H38O4/c1-3-5-7-9-11-15-19-27-23(25)21-17-13-14-18-22(21)24(26)28-20-16-12-10-8-6-4-2/h13-14,17-18H,3-12,15-16,19-20H2,1-2H3	N/A	3	Positive	UPDATE-SINGLE-ANNOTATED-BRONZE	Bronze	1098	temp/spec-00004.mzML	lib-00017.mgf	0.840336	GNPS-NIST14-MATCHES	544654	134.514	2410.07	7	0.943024	391.285	392.228	1	temp/spec-00004.mzML1098	1	eliborrego/Renata-new/Blank_B23.mzML		238	17737	MQIUGAXCHLFZKX-UHFFFAOYSA-N	MQIUGAXCHLFZKX	Benzenoids	Benzene and substituted derivatives	Benzoic acids and derivatives	Phenolic acids (C6-C1)	Shikimic acids and derivatives|Simple phenolic acids	Shikimates and Phenylpropanoids
CCMSLIB00003137910	Spectral Match to 1-Hexadecanoyl-sn-glycerol from NIST14	ESI	qTof	Isolated	Data from Piel	Data deposited by eriche	M+H	331.285	330.277	1	542449	N/A	CCCCCCCCCCCCCCCC(=O)OC[C@H](CO)O	InChI=1S/C19H38O4/c1-2-3-4-5-6-7-8-9-10-11-12-13-14-15-19(22)23-17-18(21)16-20/h18,20-21H,2-17H2,1H3/t18-/m0/s1	N/A	3	Positive	UPDATE-SINGLE-ANNOTATED-BRONZE	Bronze	229	temp/spec-00005.mzML	lib-00017.mgf	0.821594	GNPS-NIST14-MATCHES	1888090	26.6435	193715	7	64.1748	331.285	267.11	0	temp/spec-00005.mzML229	1	eliborrego/Renata-new/Blank_B30-31.mzML		135	8671	QHZLMUACJMDIAE-SFHVURJKSA-N	QHZLMUACJMDIAE	Lipids and lipid-like molecules	Glycerolipids	Monoradylglycerols	Glycerolipids	Monoacylglycerols	Fatty acids
CCMSLIB00005436149	3-METHYL-2-OXOVALERATE	ESI	Orbitrap	Commercial	Dorrestein	Fernando Vargas	2M+Na	283.115	130.063	1	1460-34-0	na	CCC(C)C(=O)C(O)=O	"InChI=1S/C6H10O3/c1-3-4(2)5(7)6(8)9/h4H,3H2,1-2H3,(H,8,9)"	N/A	1	Positive	UPDATE-SINGLE-ANNOTATED-GOLD	Gold	810	temp/spec-00005.mzML	lib-00042.mgf	0.705328	GNPS-LIBRARY	748092	94.6422	56358.8	8	15.956	283.115	267.159	1	temp/spec-00005.mzML810	1	eliborrego/Renata-new/Blank_B30-31.mzML		0	0	JVQYSWDUAOAHFM-UHFFFAOYSA-N	JVQYSWDUAOAHFM	Organic acids and derivatives	Keto acids and derivatives	Short-chain keto acids and derivatives	Fatty Acids and Conjugates	Branched fatty acids	Fatty acids
CCMSLIB00003136254	Spectral Match to 1-Hexadecanoyl-sn-glycerol from NIST14	ESI	Q-TOF	Isolated	Data from Gabriel Haddad	Data deposited by mjmeehan	M+H	331.284	0	1	542449	N/A	N/A	N/A	N/A	3	Positive	UPDATE-SINGLE-ANNOTATED-BRONZE	Bronze	111	temp/spec-00000.mzML	lib-00017.mgf	0.818978	GNPS-NIST14-MATCHES	3387060	15.0696	84614.7	9	28.0315	331.284	359.315	1	temp/spec-00000.mzML111	1	eliborrego/Renata-new/Active_A16-A17.mzML		135	8671	N/A	N/A	N/A	N/A	N/A	N/A	N/A	N/A
CCMSLIB00006126291	(E)-3,4,5-Trimethoxycinnamic acid - 30.0 eV	ESI	Orbitrap	Isolated	PI	Data Collector	M-H	237.077	0	1		N/A	COc1cc(cc(c1OC)OC)/C=C/C(=O)O	N/A	N/A	1	Negative	UPDATE-SINGLE-ANNOTATED-GOLD	Gold	840	temp/spec-00005.mzML	lib-00008.mgf	0.715975	BIRMINGHAM-UHPLC-MS-NEG	1861990	98.5703	41964.8	6	9.94887	237.077	227.128	1	temp/spec-00005.mzML840	1	eliborrego/Renata-new/Blank_B30-31.mzML		0	0	YTFVRYKNXDADBI-SNAWJCMRSA-N	YTFVRYKNXDADBI	Phenylpropanoids and polyketides	Cinnamic acids and derivatives	Hydroxycinnamic acids and derivatives	Phenylpropanoids (C6-C3)	Cinnamic acids and derivatives	Shikimates and Phenylpropanoids
CCMSLIB00003138951	Spectral Match to Ile-Leu from NIST14	ESI	QqQ	Isolated	Data from Pieter Dorrestein	Data deposited by lfnothias	M+H	245.186	0	1	N/A	N/A	N/A	N/A	N/A	3	Positive	UPDATE-SINGLE-ANNOTATED-BRONZE	Bronze	717	temp/spec-00004.mzML	lib-00017.mgf	0.912873	GNPS-NIST14-MATCHES	1145250	80.1415	0.124467	6	3.05176e-05	245.186	245.186	1	temp/spec-00004.mzML717	1	eliborrego/Renata-new/Blank_B23.mzML		47	2829	N/A	N/A	N/A	N/A	N/A	N/A	N/A	N/A
CCMSLIB00000007145	cyclo(L-Val-L-Pro)	DI-ESI	qTof	Isolated	Keyzers	R Keyzers	M+H	197.129	196.121	1	285-40-2	N/A	CC(C)[C@H]1C(=O)N2CCC[C@H]2C(=O)N1	InChI=1S/C10H16N2O2/c1-6(2)8-10(14)12-5-3-4-7(12)9(13)11-8/h6-8H,3-5H2,1-2H3,(H,11,13)/t7-,8-/m0/s1	N/A	3	Positive	UPDATE-SINGLE-ANNOTATED-BRONZE	Bronze	1161	temp/spec-00002.mzML	lib-00042.mgf	0.867098	GNPS-LIBRARY	7887470	136.479	53.4095	6	0.0105286	197.129	197.118	0	temp/spec-00002.mzML1161	1	eliborrego/Renata-new/Active_B80-B81.mzML		20	433	XLUAWXQORJEMBD-YUMQZZPRSA-N	XLUAWXQORJEMBD	Organic acids and derivatives	Carboxylic acids and derivatives	Amino acids, peptides, and analogues	Small peptides	Dipeptides	Amino acids and Peptides
CCMSLIB00010114693	(S)-(-)-Perillic acid CollisionEnergy:102040	LC-ESI	Orbitrap	Commercial	Trent Northen	JGI	M+H	167.107	0	1	N/A	N/A	C=C(C)C1CC=C(C(=O)O)CC1	"InChI=1S/C10H14O2/c1-7(2)8-3-5-9(6-4-8)10(11)12/h5,8H,1,3-4,6H2,2H3,(H,11,12)/t8-/m1/s1"	N/A	3	Positive	UPDATE-SINGLE-ANNOTATED-BRONZE	Bronze	129	temp/spec-00005.mzML	lib-00011.mgf	0.99715	BERKELEY-LAB	4050780	16.6047	564.214	6	0.0942841	167.107	167.013	0	temp/spec-00005.mzML129	1	eliborrego/Renata-new/Blank_B30-31.mzML		0	0	CDSMSBUVCWHORP-UHFFFAOYSA-N	CDSMSBUVCWHORP	Lipids and lipid-like molecules	Prenol lipids	Monoterpenoids	Monoterpenoids	Menthane monoterpenoids	Terpenoids
CCMSLIB00005729352	Massbank:KO000500 S-Citramalic acid|(2S)-2-Hydroxy-2-methylbutanedioate|L-(+)-2-Methylmalic acid|L-alpha-Hydroxypyrotartaric acid|L-Citramalic acid|(S)-2-Hydroxy-2-methylsuccinic acid|(S)-2-Methylmalate|(S)-2-Methylmal	ESI	QQQ	Isolated	Massbank	Massbank	M-H	147	0	1	6236-09-05	N/A	C[C@](CC(=O)O)(C(=O)O)O	1S/C5H8O5/c1-5(10,4(8)9)2-3(6)7/h10H,2H2,1H3,(H,6,7)(H,8,9)/t5-/m0/s1	N/A	3	Negative	UPDATE-SINGLE-ANNOTATED-BRONZE	Bronze	1212	temp/spec-00002.mzML	lib-00046.mgf	0.877685	MASSBANK	1098320	143.969	136143	6	20.013	147	167.013	0	temp/spec-00002.mzML1212	1	eliborrego/Renata-new/Active_B80-B81.mzML		0	0	XFTRTWQBIOMVPK-YFKPBYRVSA-N	XFTRTWQBIOMVPK	Lipids and lipid-like molecules	Fatty Acyls	Fatty acids and conjugates	Fatty Acids and Conjugates	Hydroxy fatty acids	Fatty acids
CCMSLIB00003139236	Spectral Match to N-Tetradecanoyl-L-homoserine Lactone from NIST14	ESI	IT/ion trap	Isolated	Data from Pieter Dorrestein	Data deposited by mwang87	211.2	211.207	0	1	202284875	N/A	N/A	N/A	N/A	3	Positive	UPDATE-SINGLE-ANNOTATED-BRONZE	Bronze	575	temp/spec-00000.mzML	lib-00017.mgf	0.779032	GNPS-NIST14-MATCHES	889731	63.1406	208100	7	43.9521	211.207	255.159	1	temp/spec-00000.mzML575	1	eliborrego/Renata-new/Active_A16-A17.mzML		7	530	N/A	N/A	N/A	N/A	N/A	N/A	N/A	N/A
CCMSLIB00005738181	Massbank:RP002703 Palmitoleoyl Ethanolamide|Palmitoleoyl-EA|(Z)-N-(2-hydroxyethyl)hexadec-9-enamide	ESI	qTof	Isolated	Massbank	Massbank	M+H	298.274	0	1	N/A	N/A	CCCCCC/C=C\CCCCCCCC(NCCO)=O	1S/C18H35NO2/c1-2-3-4-5-6-7-8-9-10-11-12-13-14-15-18(21)19-16-17-20/h7-8,20H,2-6,9-17H2,1H3,(H,19,21)/b8-7-	N/A	3	Positive	UPDATE-SINGLE-ANNOTATED-BRONZE	Bronze	1158	temp/spec-00002.mzML	lib-00046.mgf	0.728827	MASSBANK	349850	136.178	66775	7	19.9172	298.274	318.191	1	temp/spec-00002.mzML1158	1	eliborrego/Renata-new/Active_B80-B81.mzML		0	0	WFRLANWAASSSFV-FPLPWBNLSA-N	WFRLANWAASSSFV	Organic nitrogen compounds	Organonitrogen compounds	Amines	Fatty amides	N-acyl ethanolamines (endocannabinoids)	Fatty acids
CCMSLIB00000007145	cyclo(L-Val-L-Pro)	DI-ESI	qTof	Isolated	Keyzers	R Keyzers	M+H	197.129	196.121	1	285-40-2	N/A	CC(C)[C@H]1C(=O)N2CCC[C@H]2C(=O)N1	InChI=1S/C10H16N2O2/c1-6(2)8-10(14)12-5-3-4-7(12)9(13)11-8/h6-8H,3-5H2,1-2H3,(H,11,13)/t7-,8-/m0/s1	N/A	3	Positive	UPDATE-SINGLE-ANNOTATED-BRONZE	Bronze	767	temp/spec-00001.mzML	lib-00042.mgf	0.950995	GNPS-LIBRARY	64528300	81.5636	2.55437	10	0.00050354	197.129	197.128	1	temp/spec-00001.mzML767	1	eliborrego/Renata-new/Active_B74-B75.mzML		20	433	XLUAWXQORJEMBD-YUMQZZPRSA-N	XLUAWXQORJEMBD	Organic acids and derivatives	Carboxylic acids and derivatives	Amino acids, peptides, and analogues	Small peptides	Dipeptides	Amino acids and Peptides
CCMSLIB00005763860	Massbank:LU068303 N-Dodecanoyl-N-methylglycine|N-Lauroylsarcosine|2-[dodecanoyl(methyl)amino]acetic acid	ESI	Hybrid FT	Isolated	Massbank	Massbank	M+H	272.222	0	1	97-78-9	N/A	CCCCCCCCCCCC(=O)N(C)CC(O)=O	1S/C15H29NO3/c1-3-4-5-6-7-8-9-10-11-12-14(17)16(2)13-15(18)19/h3-13H2,1-2H3,(H,18,19)	N/A	3	Positive	UPDATE-SINGLE-ANNOTATED-BRONZE	Bronze	931	temp/spec-00004.mzML	lib-00046.mgf	0.756859	MASSBANK	739629	110.339	202422	6	55.1037	272.222	327.326	1	temp/spec-00004.mzML931	1	eliborrego/Renata-new/Blank_B23.mzML		0	0	BACYUWVYYTXETD-UHFFFAOYSA-N	BACYUWVYYTXETD	Organic acids and derivatives	Carboxylic acids and derivatives	Amino acids, peptides, and analogues	Fatty amides	N-acyl amines	Fatty acids
CCMSLIB00010104701	2-[(2-ethoxyphenyl)methylene]benzo[b]thiophen-3-one CollisionEnergy:102040	LC-ESI	Orbitrap	Commercial	Trent Northen	JGI	M+H	283.079	0	1	N/A	N/A	CCOc1ccccc1C=C1Sc2ccccc2C1=O	"InChI=1S/C17H14O2S/c1-2-19-14-9-5-3-7-12(14)11-16-17(18)13-8-4-6-10-15(13)20-16/h3-11H,2H2,1H3/b16-11+"	N/A	3	Positive	UPDATE-SINGLE-ANNOTATED-BRONZE	Bronze	1223	temp/spec-00001.mzML	lib-00011.mgf	0.703826	BERKELEY-LAB	701324	136.929	84680.2	6	23.9712	283.079	259.108	0	temp/spec-00001.mzML1223	1	eliborrego/Renata-new/Active_B74-B75.mzML		0	0	ZEQBDTYXHOFFAL-UHFFFAOYSA-N	ZEQBDTYXHOFFAL	N/A	N/A	N/A			Shikimates and Phenylpropanoids
CCMSLIB00003137776	Spectral Match to Phe-Pro from NIST14	ESI	Q-TOF	Isolated	Data from Pieter Dorrestein	Data deposited by lfnothias	M+H-H2O	245.129	0	1	N/A	N/A	N/A	N/A	N/A	3	Positive	UPDATE-SINGLE-ANNOTATED-BRONZE	Bronze	677	temp/spec-00002.mzML	lib-00017.mgf	0.802481	GNPS-NIST14-MATCHES	9546800	71.5706	65247.8	6	15.9941	245.129	261.123	1	temp/spec-00002.mzML677	1	eliborrego/Renata-new/Active_B80-B81.mzML		74	4315	N/A	N/A	N/A	N/A	N/A	N/A	N/A	N/A
CCMSLIB00003137975	Spectral Match to Ile-Tyr from NIST14	ESI	Q-TOF	Isolated	Data from Pieter Dorrestein	Data deposited by lfnothias	M+H	295.159	0	1	N/A	N/A	N/A	N/A	N/A	3	Positive	UPDATE-SINGLE-ANNOTATED-BRONZE	Bronze	1202	temp/spec-00001.mzML	lib-00017.mgf	0.73159	GNPS-NIST14-MATCHES	2084710	134.367	264279	6	78.0042	295.159	217.155	1	temp/spec-00001.mzML1202	1	eliborrego/Renata-new/Active_B74-B75.mzML		42	3449	N/A	N/A	N/A	N/A	N/A	N/A	N/A	N/A
CCMSLIB00003136708	Spectral Match to 13-Docosenamide, (Z)- from NIST14	ESI	HCD	Isolated	Data from Wolfender/Litaudon	Data deposited by pmallard	M+H	338.342	0	1	112845	N/A	N/A	N/A	N/A	3	Positive	UPDATE-SINGLE-ANNOTATED-BRONZE	Bronze	786	temp/spec-00000.mzML	lib-00017.mgf	0.730703	GNPS-NIST14-MATCHES	568997	90.7279	117840	6	39.8702	338.342	378.212	1	temp/spec-00000.mzML786	1	eliborrego/Renata-new/Active_A16-A17.mzML		345	29203	N/A	N/A	N/A	N/A	N/A	N/A	N/A	N/A
CCMSLIB00003135959	Spectral Match to 1-Hexadecanoyl-sn-glycerol from NIST14	ESI	QqQ	Isolated	Data from Gabriel Haddad	Data deposited by mjmeehan	M+H	331.284	0	1	542449	N/A	N/A	N/A	N/A	3	Positive	UPDATE-SINGLE-ANNOTATED-BRONZE	Bronze	807	temp/spec-00000.mzML	lib-00017.mgf	0.91191	GNPS-NIST14-MATCHES	924645	93.4478	0.368476	10	0.00012207	331.284	331.284	1	temp/spec-00000.mzML807	1	eliborrego/Renata-new/Active_A16-A17.mzML		135	8671	N/A	N/A	N/A	N/A	N/A	N/A	N/A	N/A
CCMSLIB00005775762	Massbank:AU287403 Daidzein|7-hydroxy-3-(4-hydroxyphenyl)chromen-4-one	ESI	qTof	Isolated	Massbank	Massbank	M+H	255.065	0	1	486-66-8	N/A	OC1=CC=C(C=C1)C1=COC2=C(C=CC(O)=C2)C1=O	1S/C15H10O4/c16-10-3-1-9(2-4-10)13-8-19-14-7-11(17)5-6-12(14)15(13)18/h1-8,16-17H	N/A	3	Positive	UPDATE-SINGLE-ANNOTATED-BRONZE	Bronze	1106	temp/spec-00003.mzML	lib-00046.mgf	0.88804	MASSBANK	589084	133.414	235089	7	59.9629	255.065	195.102	0	temp/spec-00003.mzML1106	1	eliborrego/Renata-new/Active_B84-B85.mzML		0	0	ZQSIJRDFPHDXIC-UHFFFAOYSA-N	ZQSIJRDFPHDXIC	Phenylpropanoids and polyketides	Isoflavonoids	Isoflav-2-enes	Isoflavonoids	Isoflavones	Shikimates and Phenylpropanoids
CCMSLIB00005463632	SUBERATE	ESI	Orbitrap	Commercial	Dorrestein	Fernando Vargas	M+Na	197.078	174.089	1	505-48-6	na	OC(=O)CCCCCCC(O)=O	"InChI=1S/C8H14O4/c9-7(10)5-3-1-2-4-6-8(11)12/h1-6H2,(H,9,10)(H,11,12)"	N/A	1	Positive	UPDATE-SINGLE-ANNOTATED-GOLD	Gold	934	temp/spec-00000.mzML	lib-00029.mgf	0.726095	GNPS-MSMLS	1584460	110.568	10027.6	6	1.97621	197.078	195.102	0	temp/spec-00000.mzML934	1	eliborrego/Renata-new/Active_A16-A17.mzML		0	0	TYFQFVWCELRYAO-UHFFFAOYSA-N	TYFQFVWCELRYAO	Lipids and lipid-like molecules	Fatty Acyls	Fatty acids and conjugates	Fatty Acids and Conjugates	Dicarboxylic acids	Fatty acids
CCMSLIB00010110776	Sclareolide CollisionEnergy:102040	LC-ESI	Orbitrap	Commercial	Trent Northen	JGI	M+H	251.201	0	1	N/A	N/A	CC1(C)CCCC2(C)C1CCC1(C)OC(=O)CC12	"InChI=1S/C16H26O2/c1-14(2)7-5-8-15(3)11(14)6-9-16(4)12(15)10-13(17)18-16/h11-12H,5-10H2,1-4H3/t11-,12+,15-,16+/m0/s1"	N/A	3	Positive	UPDATE-SINGLE-ANNOTATED-BRONZE	Bronze	57	temp/spec-00001.mzML	lib-00011.mgf	0.863374	BERKELEY-LAB	1413280	8.80467	271095	7	68.0994	251.201	183.102	1	temp/spec-00001.mzML57	1	eliborrego/Renata-new/Active_B74-B75.mzML		0	0	IMKJGXCIJJXALX-UHFFFAOYSA-N	IMKJGXCIJJXALX	N/A	N/A	N/A	Diterpenoids	Norlabdane diterpenoids	Terpenoids
CCMSLIB00003139268	Spectral Match to Leu-Ile from NIST14	ESI	Q-TOF	Isolated	Data from Gabriel Haddad	Data deposited by mjmeehan	M+H	245.186	0	1	N/A	N/A	N/A	N/A	N/A	3	Positive	UPDATE-SINGLE-ANNOTATED-BRONZE	Bronze	1300	temp/spec-00001.mzML	lib-00017.mgf	0.788084	GNPS-NIST14-MATCHES	1798380	147.056	114326	6	28.0312	245.186	217.155	1	temp/spec-00001.mzML1300	1	eliborrego/Renata-new/Active_B74-B75.mzML		36	3276	N/A	N/A	N/A	N/A	N/A	N/A	N/A	N/A
CCMSLIB00003140141	Spectral Match to Phe-Pro from NIST14	ESI	QQQ	Isolated	Data from Christopher A. Lowry	Data deposited by fevargas	M+H	263.139	262.132	1	N/A	N/A	C1C[C@H](N(C1)C(=O)[C@H](CC2=CC=CC=C2)N)C(=O)O	InChI=1S/C14H18N2O3/c15-11(9-10-5-2-1-3-6-10)13(17)16-8-4-7-12(16)14(18)19/h1-3,5-6,11-12H,4,7-9,15H2,(H,18,19)/t11-,12-/m0/s1	N/A	3	Positive	UPDATE-SINGLE-ANNOTATED-BRONZE	Bronze	474	temp/spec-00004.mzML	lib-00017.mgf	0.956661	GNPS-NIST14-MATCHES	45116800	51.4208	3811.41	8	1.00293	263.139	264.142	1	temp/spec-00004.mzML474	1	eliborrego/Renata-new/Blank_B23.mzML		74	4315	WEQJQNWXCSUVMA-RYUDHWBXSA-N	WEQJQNWXCSUVMA	Organic acids and derivatives	Carboxylic acids and derivatives	Amino acids, peptides, and analogues	Small peptides	Dipeptides	Amino acids and Peptides
CCMSLIB00003135943	Spectral Match to Dioctyl phthalate from NIST14	ESI	QQQ	Isolated	Data from Maria Maansson	Data deposited by marjo	M+H	391.285	390.277	1	117840	N/A	CCCCCCCCOC(=O)C1=CC=CC=C1C(=O)OCCCCCCCC	InChI=1S/C24H38O4/c1-3-5-7-9-11-15-19-27-23(25)21-17-13-14-18-22(21)24(26)28-20-16-12-10-8-6-4-2/h13-14,17-18H,3-12,15-16,19-20H2,1-2H3	N/A	3	Positive	UPDATE-SINGLE-ANNOTATED-BRONZE	Bronze	7	temp/spec-00001.mzML	lib-00017.mgf	0.732971	GNPS-NIST14-MATCHES	486857	1.35622	2413.34	6	0.944305	391.285	392.229	1	temp/spec-00001.mzML7	1	eliborrego/Renata-new/Active_B74-B75.mzML		238	17737	MQIUGAXCHLFZKX-UHFFFAOYSA-N	MQIUGAXCHLFZKX	Benzenoids	Benzene and substituted derivatives	Benzoic acids and derivatives	Phenolic acids (C6-C1)	Shikimic acids and derivatives|Simple phenolic acids	Shikimates and Phenylpropanoids
CCMSLIB00003137591	Spectral Match to PyroGlu-Phe from NIST14	ESI	Q-TOF	Isolated	Data from System Wide MS course	Data deposited by daniel	M+H	277.119	0	1	N/A	N/A	N/A	N/A	N/A	3	Positive	UPDATE-SINGLE-ANNOTATED-BRONZE	Bronze	875	temp/spec-00003.mzML	lib-00017.mgf	0.93691	GNPS-NIST14-MATCHES	2332820	100.015	50573.6	9	14.0149	277.119	291.134	1	temp/spec-00003.mzML875	1	eliborrego/Renata-new/Active_B84-B85.mzML		72	4217	N/A	N/A	N/A	N/A	N/A	N/A	N/A	N/A
CCMSLIB00003137597	Spectral Match to PyroGlu-Ile from NIST14	LC-ESI	qTof	Isolated	Data from Dr. Katherine R. Duncan	Data deposited by kduncan	M+H	243.134	0	1	N/A	N/A	O=C(N[C@H](C(O)=O)[C@@H](C)CC)[C@H]1NC(CC1)=O	InChI=1S/C11H18N2O4/c1-3-6(2)9(11(16)17)13-10(15)7-4-5-8(14)12-7/h6-7,9H,3-5H2,1-2H3,(H,12,14)(H,13,15)(H,16,17)/t6-,7-,9-/m0/s1	N/A	3	Positive	UPDATE-SINGLE-ANNOTATED-BRONZE	Bronze	1001	temp/spec-00002.mzML	lib-00017.mgf	0.747822	GNPS-NIST14-MATCHES	15214900	113.819	57645.1	8	14.0155	243.134	257.149	1	temp/spec-00002.mzML1001	1	eliborrego/Renata-new/Active_B80-B81.mzML		35	3066	MKCVLTRITQNGQI-ZKWXMUAHSA-N	MKCVLTRITQNGQI	Organic acids and derivatives	Carboxylic acids and derivatives	Amino acids, peptides, and analogues	Small peptides	Dipeptides	Amino acids and Peptides
CCMSLIB00003136638	Spectral Match to Leu-Leu from NIST14	ESI	qTof	Isolated	Data from Christopher A. Lowry	Data deposited by fevargas	2M+H	489.364	244.179	1	3303319	N/A	CC(C)C[C@@H](C(=O)N[C@@H](CC(C)C)C(=O)O)N	InChI=1S/C12H24N2O3/c1-7(2)5-9(13)11(15)14-10(12(16)17)6-8(3)4/h7-10H,5-6,13H2,1-4H3,(H,14,15)(H,16,17)/t9-,10-/m0/s1	N/A	3	Positive	UPDATE-SINGLE-ANNOTATED-BRONZE	Bronze	474	temp/spec-00003.mzML	lib-00017.mgf	0.757897	GNPS-NIST14-MATCHES	22800400	51.1431	32875.3	6	16.088	489.364	473.276	1	temp/spec-00003.mzML474	1	eliborrego/Renata-new/Active_B84-B85.mzML		62	3467	LCPYQJIKPJDLLB-UWVGGRQHSA-N	LCPYQJIKPJDLLB	Organic acids and derivatives	Carboxylic acids and derivatives	Amino acids, peptides, and analogues	Small peptides	Dipeptides	Amino acids and Peptides
CCMSLIB00003135959	Spectral Match to 1-Hexadecanoyl-sn-glycerol from NIST14	ESI	QqQ	Isolated	Data from Gabriel Haddad	Data deposited by mjmeehan	M+H	331.284	0	1	542449	N/A	N/A	N/A	N/A	3	Positive	UPDATE-SINGLE-ANNOTATED-BRONZE	Bronze	741	temp/spec-00001.mzML	lib-00017.mgf	0.886404	GNPS-NIST14-MATCHES	2735620	78.3364	0.644834	10	0.000213623	331.284	331.284	1	temp/spec-00001.mzML741	1	eliborrego/Renata-new/Active_B74-B75.mzML		135	8671	N/A	N/A	N/A	N/A	N/A	N/A	N/A	N/A
CCMSLIB00003137749	Spectral Match to Phe-Pro from NIST14	ESI	Q-TOF	Isolated	Data from Pieter Dorrestein	Data deposited by lfnothias	M+H-H2O	245.129	0	1	N/A	N/A	N/A	N/A	N/A	3	Positive	UPDATE-SINGLE-ANNOTATED-BRONZE	Bronze	1182	temp/spec-00000.mzML	lib-00017.mgf	0.871849	GNPS-NIST14-MATCHES	1806460	145.012	2.11643	7	0.000518799	245.129	245.128	1	temp/spec-00000.mzML1182	1	eliborrego/Renata-new/Active_A16-A17.mzML		74	4315	N/A	N/A	N/A	N/A	N/A	N/A	N/A	N/A
CCMSLIB00006125329	MFCD00004183 - 30.0 eV	ESI	Orbitrap	Isolated	PI	Data Collector	M-H	131.071	0	1		N/A	CCC(CC)(C(=O)O)O	N/A	N/A	1	Negative	UPDATE-SINGLE-ANNOTATED-GOLD	Gold	75	temp/spec-00002.mzML	lib-00008.mgf	0.711857	BIRMINGHAM-UHPLC-MS-NEG	1131870	11.3996	274930	6	36.0354	131.071	167.107	0	temp/spec-00002.mzML75	1	eliborrego/Renata-new/Active_B80-B81.mzML		0	0	LXVSANCQXSSLPA-UHFFFAOYSA-N	LXVSANCQXSSLPA	Lipids and lipid-like molecules	Fatty Acyls	Fatty acids and conjugates	Fatty Acids and Conjugates	Hydroxy fatty acids	Fatty acids
CCMSLIB00005772936	Massbank:AU580906 Aspartame|(3S)-3-amino-4-[[(2S)-1-methoxy-1-oxo-3-phenylpropan-2-yl]amino]-4-oxobutanoic acid	ESI	qTof	Isolated	Massbank	Massbank	M+H	295.129	0	1	22839-47-0	N/A	COC(=O)[C@H](Cc1ccccc1)NC(=O)[C@H](CC(=O)O)N	1S/C14H18N2O5/c1-21-14(20)11(7-9-5-3-2-4-6-9)16-13(19)10(15)8-12(17)18/h2-6,10-11H,7-8,15H2,1H3,(H,16,19)(H,17,18)/t10-,11-/m0/s1	N/A	3	Positive	UPDATE-SINGLE-ANNOTATED-BRONZE	Bronze	530	temp/spec-00003.mzML	lib-00046.mgf	0.793869	MASSBANK	3084030	56.6623	244033	6	72.0213	295.129	223.108	1	temp/spec-00003.mzML530	1	eliborrego/Renata-new/Active_B84-B85.mzML		0	0	IAOZJIPTCAWIRG-QWRGUYRKSA-N	IAOZJIPTCAWIRG	Organic acids and derivatives	Carboxylic acids and derivatives	Amino acids, peptides, and analogues	Small peptides	Dipeptides	Amino acids and Peptides
CCMSLIB00003138919	Spectral Match to L-Tyrosine from NIST14	ESI	HCD	Isolated	Data from Karin	Data deposited by aaksenov	M+H-NH3	165.055	0	1	60184	N/A	N/A	N/A	N/A	3	Positive	UPDATE-SINGLE-ANNOTATED-BRONZE	Bronze	71	temp/spec-00001.mzML	lib-00017.mgf	0.852905	GNPS-NIST14-MATCHES	669883	10.7543	85133.2	6	14.0517	165.055	179.107	0	temp/spec-00001.mzML71	1	eliborrego/Renata-new/Active_B74-B75.mzML		81	6341	N/A	N/A	N/A	N/A	N/A	N/A	N/A	N/A
CCMSLIB00004706026	Sarmentoside B	N/A	ESI-QFT	isolated	MoNA	MoNA:VF-NPL-QEHF014963	[M+H]+	665.317	0	1	N/A	N/A	N/A	InChI=1S/C34H48O13/c1-17-28(46-19(3)37)29(42-5)27(39)30(44-17)47-21-6-9-32(16-35)26-23(7-10-33(32,40)13-21)34(41)11-8-22(20-12-25(38)43-15-20)31(34,4)14-24(26)45-18(2)36/h12,16-17,21-24,26-30,39-41H,6-11,13-15H2,1-5H3/t17?,21-,22+,23?,24+,26?,27?,28?,29?,30?,31+,32-,33-,34-/m0/s1	N/A	3	positive	UPDATE-SINGLE-ANNOTATED-BRONZE	Bronze	51	temp/spec-00004.mzML	lib-00003.mgf	0.806405	MONA	1849770	7.91033	2800.68	8	1.86334	665.317	663.454	1	temp/spec-00004.mzML51	1	eliborrego/Renata-new/Blank_B23.mzML		0	0	JJSVXWKQLGHFES-QGZYWIHFSA-N	JJSVXWKQLGHFES	Lipids and lipid-like molecules	Steroids and steroid derivatives	Steroid lactones	N/A	N/A	N/A
CCMSLIB00003137749	Spectral Match to Phe-Pro from NIST14	ESI	Q-TOF	Isolated	Data from Pieter Dorrestein	Data deposited by lfnothias	M+H-H2O	245.129	0	1	N/A	N/A	N/A	N/A	N/A	3	Positive	UPDATE-SINGLE-ANNOTATED-BRONZE	Bronze	823	temp/spec-00000.mzML	lib-00017.mgf	0.858693	GNPS-NIST14-MATCHES	2191970	95.5937	2.05418	6	0.00050354	245.129	245.128	1	temp/spec-00000.mzML823	1	eliborrego/Renata-new/Active_A16-A17.mzML		74	4315	N/A	N/A	N/A	N/A	N/A	N/A	N/A	N/A
CCMSLIB00003137749	Spectral Match to Phe-Pro from NIST14	ESI	Q-TOF	Isolated	Data from Pieter Dorrestein	Data deposited by lfnothias	M+H-H2O	245.129	0	1	N/A	N/A	N/A	N/A	N/A	3	Positive	UPDATE-SINGLE-ANNOTATED-BRONZE	Bronze	1028	temp/spec-00003.mzML	lib-00017.mgf	0.949957	GNPS-NIST14-MATCHES	14474700	122.131	1.74294	8	0.000427246	245.129	245.129	1	temp/spec-00003.mzML1028	1	eliborrego/Renata-new/Active_B84-B85.mzML		74	4315	N/A	N/A	N/A	N/A	N/A	N/A	N/A	N/A
CCMSLIB00003137650	Spectral Match to 9-Octadecenamide, (Z)- from NIST14	ESI	qTof	Isolated	Data from Wolfender/Litaudon	Data deposited by pmallard	M+H	282.28	281.272	1	301020	N/A	CCCCCCCC/C=C\CCCCCCCC(=O)N	InChI=1S/C18H35NO/c1-2-3-4-5-6-7-8-9-10-11-12-13-14-15-16-17-18(19)20/h9-10H,2-8,11-17H2,1H3,(H2,19,20)/b10-9-	N/A	3	Positive	UPDATE-SINGLE-ANNOTATED-BRONZE	Bronze	92	temp/spec-00004.mzML	lib-00017.mgf	0.891275	GNPS-NIST14-MATCHES	1097580	14.0372	3.24333	9	0.000915527	282.28	282.279	1	temp/spec-00004.mzML92	1	eliborrego/Renata-new/Blank_B23.mzML		157	10649	FATBGEAMYMYZAF-KTKRTIGZSA-N	FATBGEAMYMYZAF	Lipids and lipid-like molecules	Fatty Acyls	Fatty amides	Fatty amides	Primary amides	Fatty acids
CCMSLIB00003137020	Spectral Match to Tyr-Pro from NIST14	ESI	QQQ	Isolated	Data from Joshua Wollam	Data deposited by fevargas	M+H	279.133	278.127	1	N/A	N/A	C1C[C@H](N(C1)C(=O)[C@H](CC2=CC=C(C=C2)O)N)C(=O)O	InChI=1S/C14H18N2O4/c15-11(8-9-3-5-10(17)6-4-9)13(18)16-7-1-2-12(16)14(19)20/h3-6,11-12,17H,1-2,7-8,15H2,(H,19,20)/t11-,12-/m0/s1	N/A	3	Positive	UPDATE-SINGLE-ANNOTATED-BRONZE	Bronze	308	temp/spec-00001.mzML	lib-00017.mgf	0.934152	GNPS-NIST14-MATCHES	749219000	35.3894	50213.7	7	14.0163	279.133	293.149	1	temp/spec-00001.mzML308	1	eliborrego/Renata-new/Active_B74-B75.mzML		95	6541	VNYDHJARLHNEGA-RYUDHWBXSA-N	VNYDHJARLHNEGA	Organic acids and derivatives	Carboxylic acids and derivatives	Amino acids, peptides, and analogues	Small peptides	Dipeptides	Amino acids and Peptides
CCMSLIB00010106372	Ethyl vanillate CollisionEnergy:102040	LC-ESI	Orbitrap	Commercial	Trent Northen	JGI	M-H	195.066	0	1	N/A	N/A	CCOC(=O)c1ccc(O)c(OC)c1	"InChI=1S/C10H12O4/c1-3-14-10(12)7-4-5-8(11)9(6-7)13-2/h4-6,11H,3H2,1-2H3"	N/A	3	Negative	UPDATE-SINGLE-ANNOTATED-BRONZE	Bronze	69	temp/spec-00002.mzML	lib-00011.mgf	0.733466	BERKELEY-LAB	808455	10.4319	82366.6	6	16.0669	195.066	211.133	1	temp/spec-00002.mzML69	1	eliborrego/Renata-new/Active_B80-B81.mzML		0	0	MWAYRGBWOVHDDZ-UHFFFAOYSA-N	MWAYRGBWOVHDDZ	Benzenoids	Benzene and substituted derivatives	Benzoic acids and derivatives	Phenolic acids (C6-C1)	Shikimic acids and derivatives|Simple phenolic acids	Shikimates and Phenylpropanoids
CCMSLIB00003136170	Spectral Match to Glu-Pro from NIST14	ESI	QQQ	Isolated	Data from Rob Knight	Data deposited by amelnik	M+H	245.113	244.106	1	N/A	N/A	C1C[C@H](N(C1)C(=O)[C@H](CCC(=O)O)N)C(=O)O	InChI=1S/C10H16N2O5/c11-6(3-4-8(13)14)9(15)12-5-1-2-7(12)10(16)17/h6-7H,1-5,11H2,(H,13,14)(H,16,17)/t6-,7-/m0/s1	N/A	3	Positive	UPDATE-SINGLE-ANNOTATED-BRONZE	Bronze	120	temp/spec-00004.mzML	lib-00017.mgf	0.760289	GNPS-NIST14-MATCHES	6075830	16.859	114361	8	28.0313	245.113	273.144	0	temp/spec-00004.mzML120	1	eliborrego/Renata-new/Blank_B23.mzML		5	117	YBTCBQBIJKGSJP-BQBZGAKWSA-N	YBTCBQBIJKGSJP	Organic acids and derivatives	Carboxylic acids and derivatives	Amino acids, peptides, and analogues	Small peptides	Dipeptides	Amino acids and Peptides
CCMSLIB00005436176	N-ACETYLSEROTONIN	ESI	Orbitrap	Commercial	Dorrestein	Fernando Vargas	M+Na	241.095	218.106	1	1210-83-9	na	CC(=O)NCCC1=CNC2=C1C=C(O)C=C2	"InChI=1S/C12H14N2O2/c1-8(15)13-5-4-9-7-14-12-3-2-10(16)6-11(9)12/h2-3,6-7,14,16H,4-5H2,1H3,(H,13,15)"	N/A	1	Positive	UPDATE-SINGLE-ANNOTATED-GOLD	Gold	1348	temp/spec-00005.mzML	lib-00042.mgf	0.790012	GNPS-LIBRARY	989050	163.419	200.881	8	0.0484314	241.095	241.143	1	temp/spec-00005.mzML1348	1	eliborrego/Renata-new/Blank_B30-31.mzML		1	11	MVAWJSIDNICKHF-UHFFFAOYSA-N	MVAWJSIDNICKHF	Organoheterocyclic compounds	Indoles and derivatives	Hydroxyindoles	Tryptophan alkaloids	Simple indole alkaloids	Alkaloids
CCMSLIB00000577925	3-DEHYDROSHIKIMATE	LC-ESI	Q-Exactive Plus	Commercial standard	Alexandrov Theodore	Prasad	M+H	173.04	172.037	0	2922-42-1	439774	O=C1/C=C(/C(=O)O)C[C@@H](O)[C@@H]1O	N/A	N/A	1	Positive	UPDATE-SINGLE-ANNOTATED-GOLD	Gold	32	temp/spec-00003.mzML	lib-00025.mgf	0.795148	GNPS-EMBL-MCF	324520	4.95633	81232.7	6	14.0565	173.04	187.096	1	temp/spec-00003.mzML32	1	eliborrego/Renata-new/Active_B84-B85.mzML		2	22	SLWWJZMPHJJOPH-PHDIDXHHSA-N	SLWWJZMPHJJOPH	Organic oxygen compounds	Organooxygen compounds	Carbonyl compounds	Phenolic acids (C6-C1)	Shikimic acids and derivatives	Shikimates and Phenylpropanoids
CCMSLIB00000007134	cyclo(L-Phe-D-Pro)	DI-ESI	qTof	Isolated	Keyzers	R Keyzers	M+H	245.128	244.121	1	32021-26-4	N/A	N/A	N/A	N/A	3	Positive	UPDATE-SINGLE-ANNOTATED-BRONZE	Bronze	357	temp/spec-00005.mzML	lib-00042.mgf	0.923805	GNPS-LIBRARY	50506600	39.3489	3823.16	11	0.937164	245.128	244.191	0	temp/spec-00005.mzML357	1	eliborrego/Renata-new/Blank_B30-31.mzML		10	195	N/A	N/A	N/A	N/A	N/A	N/A	N/A	N/A
CCMSLIB00000211286	ReSpect:PM014405 Cyclo(Tyr-Ile)	ESI	QIT	Isolated	Putative ReSpect Match	ReSpect	[M+H]	277	0	1	125676-36-0	18384195	N/A	N/A	N/A	3	Positive	UPDATE-SINGLE-ANNOTATED-BRONZE	Bronze	833	temp/spec-00002.mzML	lib-00040.mgf	0.878902	RESPECT	1209110	90.8341	230470	6	63.8403	277	213.16	1	temp/spec-00002.mzML833	1	eliborrego/Renata-new/Active_B80-B81.mzML		0	0	N/A	N/A	N/A	N/A	N/A	N/A	N/A	N/A
CCMSLIB00005883845	L-TYROSINE - 30.0 eV	ESI	Orbitrap	Isolated	Madeleine Ernst	Anna Abrahamsson	M+H	182.081	0	1	60-18-4	N/A	N[C@@H](CC1=CC=C(O)C=C1)C(O)=O	N/A	N/A	1	Positive	UPDATE-SINGLE-ANNOTATED-GOLD	Gold	77	temp/spec-00004.mzML	lib-00042.mgf	0.795934	GNPS-LIBRARY	1313350	11.8572	4965.2	6	0.904068	182.081	182.985	0	temp/spec-00004.mzML77	1	eliborrego/Renata-new/Blank_B23.mzML		0	0	OUYCCCASQSFEME-QMMMGPOBSA-N	OUYCCCASQSFEME	Organic acids and derivatives	Carboxylic acids and derivatives	Amino acids, peptides, and analogues	Small peptides	Aminoacids	Amino acids and Peptides|Shikimates and Phenylpropanoids
CCMSLIB00003135266	Spectral Match to Leu-Thr from NIST14	ESI	qTof	Isolated	Data from Pieter C. Dorrestein	Data deposited by daniel	M+H	233.15	232.142	1	N/A	N/A	C[C@H]([C@@H](C(=O)O)NC(=O)[C@H](CC(C)C)N)O	InChI=1S/C10H20N2O4/c1-5(2)4-7(11)9(14)12-8(6(3)13)10(15)16/h5-8,13H,4,11H2,1-3H3,(H,12,14)(H,15,16)/t6-,7+,8+/m1/s1	N/A	3	Positive	UPDATE-SINGLE-ANNOTATED-BRONZE	Bronze	569	temp/spec-00001.mzML	lib-00017.mgf	0.758295	GNPS-NIST14-MATCHES	57419000	60.826	240299	7	56.0257	233.15	289.176	1	temp/spec-00001.mzML569	1	eliborrego/Renata-new/Active_B74-B75.mzML		3	37	LRKCBIUDWAXNEG-CSMHCCOUSA-N	LRKCBIUDWAXNEG	Organic acids and derivatives	Carboxylic acids and derivatives	Amino acids, peptides, and analogues	Small peptides	Dipeptides	Amino acids and Peptides
CCMSLIB00006553545	Tartaric acid	ESI	Orbitrap	Commercial standard	BMDMS-NP	BMDMS-NP	[M+Na]+	173	150.016	1	N/A	N/A	O=C(O)C(O)C(O)C(=O)O	InChI=1S/C4H6O6/c5-1(3(7)8)2(6)4(9)10/h1-2,5-6H,(H,7,8)(H,9,10)	N/A	1	Positive	UPDATE-SINGLE-ANNOTATED-GOLD	Gold	1365	temp/spec-00004.mzML	lib-00039.mgf	0.713884	BMDMS-NP	2221750	173.416	127756	8	22.1017	173	195.102	0	temp/spec-00004.mzML1365	1	eliborrego/Renata-new/Blank_B23.mzML		0	0	FEWJPZIEWOKRBE-UHFFFAOYSA-N	FEWJPZIEWOKRBE	Organic oxygen compounds	Organooxygen compounds	Carbohydrates and carbohydrate conjugates	Fatty Acids and Conjugates	Hydroxy fatty acids	Fatty acids
CCMSLIB00000007047	cyclo(L-Leu-L-Pro)	DI-ESI	qTof	Isolated	Keyzers	R Keyzers	M+H	211.145	210.137	1	2873-36-1	N/A	CC(C)C[C@H]1C(=O)N2CCC[C@H]2C(=O)N1	InChI=1S/C11H18N2O2/c1-7(2)6-8-11(15)13-5-3-4-9(13)10(14)12-8/h7-9H,3-6H2,1-2H3,(H,12,14)/t8-,9-/m0/s1	N/A	3	Positive	UPDATE-SINGLE-ANNOTATED-BRONZE	Bronze	887	temp/spec-00001.mzML	lib-00042.mgf	0.752806	GNPS-LIBRARY	2607730	95.2225	3.97468	7	0.000839233	211.145	211.144	1	temp/spec-00001.mzML887	1	eliborrego/Renata-new/Active_B74-B75.mzML		13	447	SZJNCZMRZAUNQT-IUCAKERBSA-N	SZJNCZMRZAUNQT	Organic acids and derivatives	Carboxylic acids and derivatives	Amino acids, peptides, and analogues	Small peptides	Dipeptides	Amino acids and Peptides
CCMSLIB00005883527	4-AMINOBENZOATE - 30.0 eV	ESI	Orbitrap	Isolated	Madeleine Ernst	Anna Abrahamsson	M+H	138.055	0	1	150-13-0	N/A	NC1=CC=C(C=C1)C(O)=O	N/A	N/A	1	Positive	UPDATE-SINGLE-ANNOTATED-GOLD	Gold	270	temp/spec-00000.mzML	lib-00042.mgf	0.954306	GNPS-LIBRARY	5405610	30.8844	535764	6	73.9648	138.055	212.02	1	temp/spec-00000.mzML270	1	eliborrego/Renata-new/Active_A16-A17.mzML		0	0	ALYNCZNDIQEVRV-UHFFFAOYSA-N	ALYNCZNDIQEVRV	Benzenoids	Benzene and substituted derivatives	Benzoic acids and derivatives	Phenolic acids (C6-C1)|Small peptides	Aminoacids|Simple phenolic acids	Amino acids and Peptides|Shikimates and Phenylpropanoids
CCMSLIB00005723447	Tryptophan butyl ester	LC-ESI	Orbitrap	Other	Cheng-Chih Hsu	Hsin-Hsiang Chung	M+H	261.16	260.15	1	N/A	N/A	CCCCOC(=O)C(N)Cc1c[nH]c2ccccc12	N/A	N/A	3	Positive	UPDATE-SINGLE-ANNOTATED-BRONZE	Bronze	432	temp/spec-00003.mzML	lib-00042.mgf	0.745798	GNPS-LIBRARY	7607740	46.936	45947.8	9	11.9997	261.16	273.16	1	temp/spec-00003.mzML432	1	eliborrego/Renata-new/Active_B84-B85.mzML		0	0	YBWXYSUDFGURNJ-UHFFFAOYSA-N	YBWXYSUDFGURNJ	Organic acids and derivatives	Carboxylic acids and derivatives	Amino acids, peptides, and analogues	Small peptides	Aminoacids	Amino acids and Peptides|Shikimates and Phenylpropanoids
CCMSLIB00000007145	cyclo(L-Val-L-Pro)	DI-ESI	qTof	Isolated	Keyzers	R Keyzers	M+H	197.129	196.121	1	285-40-2	N/A	CC(C)[C@H]1C(=O)N2CCC[C@H]2C(=O)N1	InChI=1S/C10H16N2O2/c1-6(2)8-10(14)12-5-3-4-7(12)9(13)11-8/h6-8H,3-5H2,1-2H3,(H,11,13)/t7-,8-/m0/s1	N/A	3	Positive	UPDATE-SINGLE-ANNOTATED-BRONZE	Bronze	34	temp/spec-00002.mzML	lib-00042.mgf	0.899072	GNPS-LIBRARY	9033130	5.03897	54.648	7	0.0107727	197.129	197.118	0	temp/spec-00002.mzML34	1	eliborrego/Renata-new/Active_B80-B81.mzML		20	433	XLUAWXQORJEMBD-YUMQZZPRSA-N	XLUAWXQORJEMBD	Organic acids and derivatives	Carboxylic acids and derivatives	Amino acids, peptides, and analogues	Small peptides	Dipeptides	Amino acids and Peptides
CCMSLIB00000211287	ReSpect:PM014406 Cyclo(Phe-Tyr)	ESI	QIT	Isolated	Putative ReSpect Match	ReSpect	[M+H]	311	0	1	5147-17-1	18384195	N/A	N/A	N/A	3	Positive	UPDATE-SINGLE-ANNOTATED-BRONZE	Bronze	704	temp/spec-00004.mzML	lib-00040.mgf	0.903836	RESPECT	31895500	78.4317	160375	6	49.8766	311	261.123	1	temp/spec-00004.mzML704	1	eliborrego/Renata-new/Blank_B23.mzML		0	0	N/A	N/A	N/A	N/A	N/A	N/A	N/A	N/A
CCMSLIB00003138973	Spectral Match to DL-Phenylalanine from NIST14	ESI	QQQ	Isolated	Data from Rob Knight	Data deposited by aaksenov	M+H	166.086	165.079	1	150301	N/A	C1=CC=C(C=C1)CC(C(=O)O)N	InChI=1S/C9H11NO2/c10-8(9(11)12)6-7-4-2-1-3-5-7/h1-5,8H,6,10H2,(H,11,12)	N/A	3	Positive	UPDATE-SINGLE-ANNOTATED-BRONZE	Bronze	246	temp/spec-00002.mzML	lib-00017.mgf	0.837766	GNPS-NIST14-MATCHES	30605300	28.6359	403661	6	67.0424	166.086	233.128	1	temp/spec-00002.mzML246	1	eliborrego/Renata-new/Active_B80-B81.mzML		57	2653	COLNVLDHVKWLRT-UHFFFAOYSA-N	COLNVLDHVKWLRT	Organic acids and derivatives	Carboxylic acids and derivatives	Amino acids, peptides, and analogues	Small peptides	Aminoacids	Amino acids and Peptides|Shikimates and Phenylpropanoids
CCMSLIB00003138245	Spectral Match to PyroGlu-Pro from NIST14	ESI	qTof	Isolated	Data from Wiemann	Data deposited by pwiemann	M+H	227.103	226.095	1	N/A	N/A	C1CC(N(C1)C(=O)C2CCC(=O)N2)C(=O)O	InChI=1S/C10H14N2O4/c13-8-4-3-6(11-8)9(14)12-5-1-2-7(12)10(15)16/h6-7H,1-5H2,(H,11,13)(H,15,16)	N/A	3	Positive	UPDATE-SINGLE-ANNOTATED-BRONZE	Bronze	488	temp/spec-00001.mzML	lib-00017.mgf	0.869245	GNPS-NIST14-MATCHES	38402200	52.9307	61713.2	8	14.0153	227.103	241.118	0	temp/spec-00001.mzML488	1	eliborrego/Renata-new/Active_B74-B75.mzML		32	1456	PFEJJYZYEFRQEA-UHFFFAOYSA-N	PFEJJYZYEFRQEA	Organic acids and derivatives	Carboxylic acids and derivatives	Amino acids, peptides, and analogues	Small peptides	Dipeptides	Amino acids and Peptides
CCMSLIB00003136514	Spectral Match to Ile-Pro-Ile from NIST14	ESI	Q-TOF	Isolated	Data from Joshua Wollam	Data deposited by fevargas	M+H	342.239	0	1	90614485	N/A	N/A	N/A	N/A	3	Positive	UPDATE-SINGLE-ANNOTATED-BRONZE	Bronze	1037	temp/spec-00001.mzML	lib-00017.mgf	0.890912	GNPS-NIST14-MATCHES	17757300	113.818	289472	8	99.0687	342.239	243.17	1	temp/spec-00001.mzML1037	1	eliborrego/Renata-new/Active_B74-B75.mzML		50	3988	N/A	N/A	N/A	N/A	N/A	N/A	N/A	N/A
CCMSLIB00005883946	D-TRYPTOPHAN - 30.0 eV	ESI	Orbitrap	Isolated	Madeleine Ernst	Anna Abrahamsson	M+H	205.097	0	1	153-94-6	N/A	N[C@H](CC1=CNC2=CC=CC=C12)C(O)=O	N/A	N/A	1	Positive	UPDATE-SINGLE-ANNOTATED-GOLD	Gold	257	temp/spec-00001.mzML	lib-00042.mgf	0.870794	GNPS-LIBRARY	40783200	30.3421	68336.3	6	14.0156	205.097	219.113	0	temp/spec-00001.mzML257	1	eliborrego/Renata-new/Active_B74-B75.mzML		0	0	QIVBCDIJIAJPQS-SECBINFHSA-N	QIVBCDIJIAJPQS	Organoheterocyclic compounds	Indoles and derivatives	Indolyl carboxylic acids and derivatives	Small peptides	Aminoacids	Amino acids and Peptides|Shikimates and Phenylpropanoids
CCMSLIB00003137597	Spectral Match to PyroGlu-Ile from NIST14	LC-ESI	qTof	Isolated	Data from Dr. Katherine R. Duncan	Data deposited by kduncan	M+H	243.134	0	1	N/A	N/A	O=C(N[C@H](C(O)=O)[C@@H](C)CC)[C@H]1NC(CC1)=O	InChI=1S/C11H18N2O4/c1-3-6(2)9(11(16)17)13-10(15)7-4-5-8(14)12-7/h6-7,9H,3-5H2,1-2H3,(H,12,14)(H,13,15)(H,16,17)/t6-,7-,9-/m0/s1	N/A	3	Positive	UPDATE-SINGLE-ANNOTATED-BRONZE	Bronze	866	temp/spec-00002.mzML	lib-00017.mgf	0.746012	GNPS-NIST14-MATCHES	20875100	95.3499	57645.2	7	14.0155	243.134	257.15	1	temp/spec-00002.mzML866	1	eliborrego/Renata-new/Active_B80-B81.mzML		35	3066	MKCVLTRITQNGQI-ZKWXMUAHSA-N	MKCVLTRITQNGQI	Organic acids and derivatives	Carboxylic acids and derivatives	Amino acids, peptides, and analogues	Small peptides	Dipeptides	Amino acids and Peptides
CCMSLIB00003135185	Spectral Match to 4-Hydroxynonenal from NIST14	ESI	qTof	Isolated	Data from Gabriel Haddad	Data deposited by mjmeehan	M+H	157.122	156.115	1	75899682	N/A	CCCCCC(/C=C/C=O)O	InChI=1S/C9H16O2/c1-2-3-4-6-9(11)7-5-8-10/h5,7-9,11H,2-4,6H2,1H3/b7-5+	N/A	3	Positive	UPDATE-SINGLE-ANNOTATED-BRONZE	Bronze	62	temp/spec-00003.mzML	lib-00017.mgf	0.774627	GNPS-NIST14-MATCHES	584141	9.47367	343752	6	54.011	157.122	211.133	1	temp/spec-00003.mzML62	1	eliborrego/Renata-new/Active_B84-B85.mzML		0	0	JVJFIQYAHPMBBX-FNORWQNLSA-N	JVJFIQYAHPMBBX	Lipids and lipid-like molecules	Fatty Acyls	Fatty alcohols	Fatty acyls	Fatty aldehydes	Fatty acids
CCMSLIB00000081034	B18A04a	LC-ESI	qTof	Commercial	Sirenas Marine Discovery	Sirenas Marine Discovery	M+H	265.216	0	1	N/A	N/A	N/A	N/A	N/A	3	Positive	UPDATE-SINGLE-ANNOTATED-BRONZE	Bronze	43	temp/spec-00000.mzML	lib-00030.mgf	0.79249	GNPS-FAULKNERLEGACY	707926	6.15556	90766.2	9	24.0726	265.216	241.143	1	temp/spec-00000.mzML43	1	eliborrego/Renata-new/Active_A16-A17.mzML		1	43	N/A	N/A	N/A	N/A	N/A	N/A	N/A	N/A
CCMSLIB00006126291	(E)-3,4,5-Trimethoxycinnamic acid - 30.0 eV	ESI	Orbitrap	Isolated	PI	Data Collector	M-H	237.077	0	1		N/A	COc1cc(cc(c1OC)OC)/C=C/C(=O)O	N/A	N/A	1	Negative	UPDATE-SINGLE-ANNOTATED-GOLD	Gold	1377	temp/spec-00004.mzML	lib-00008.mgf	0.729832	BIRMINGHAM-UHPLC-MS-NEG	834805	175.252	41658.1	6	9.87617	237.077	227.201	0	temp/spec-00004.mzML1377	1	eliborrego/Renata-new/Blank_B23.mzML		0	0	YTFVRYKNXDADBI-SNAWJCMRSA-N	YTFVRYKNXDADBI	Phenylpropanoids and polyketides	Cinnamic acids and derivatives	Hydroxycinnamic acids and derivatives	Phenylpropanoids (C6-C3)	Cinnamic acids and derivatives	Shikimates and Phenylpropanoids
CCMSLIB00003137749	Spectral Match to Phe-Pro from NIST14	ESI	Q-TOF	Isolated	Data from Pieter Dorrestein	Data deposited by lfnothias	M+H-H2O	245.129	0	1	N/A	N/A	N/A	N/A	N/A	3	Positive	UPDATE-SINGLE-ANNOTATED-BRONZE	Bronze	848	temp/spec-00003.mzML	lib-00017.mgf	0.95038	GNPS-NIST14-MATCHES	14599700	96.3542	1.61845	8	0.000396729	245.129	245.129	1	temp/spec-00003.mzML848	1	eliborrego/Renata-new/Active_B84-B85.mzML		74	4315	N/A	N/A	N/A	N/A	N/A	N/A	N/A	N/A
CCMSLIB00000007145	cyclo(L-Val-L-Pro)	DI-ESI	qTof	Isolated	Keyzers	R Keyzers	M+H	197.129	196.121	1	285-40-2	N/A	CC(C)[C@H]1C(=O)N2CCC[C@H]2C(=O)N1	InChI=1S/C10H16N2O2/c1-6(2)8-10(14)12-5-3-4-7(12)9(13)11-8/h6-8H,3-5H2,1-2H3,(H,11,13)/t7-,8-/m0/s1	N/A	3	Positive	UPDATE-SINGLE-ANNOTATED-BRONZE	Bronze	839	temp/spec-00002.mzML	lib-00042.mgf	0.886156	GNPS-LIBRARY	11135500	91.7742	2.63177	8	0.000518799	197.129	197.128	1	temp/spec-00002.mzML839	1	eliborrego/Renata-new/Active_B80-B81.mzML		20	433	XLUAWXQORJEMBD-YUMQZZPRSA-N	XLUAWXQORJEMBD	Organic acids and derivatives	Carboxylic acids and derivatives	Amino acids, peptides, and analogues	Small peptides	Dipeptides	Amino acids and Peptides
CCMSLIB00003137597	Spectral Match to PyroGlu-Ile from NIST14	LC-ESI	qTof	Isolated	Data from Dr. Katherine R. Duncan	Data deposited by kduncan	M+H	243.134	0	1	N/A	N/A	O=C(N[C@H](C(O)=O)[C@@H](C)CC)[C@H]1NC(CC1)=O	InChI=1S/C11H18N2O4/c1-3-6(2)9(11(16)17)13-10(15)7-4-5-8(14)12-7/h6-7,9H,3-5H2,1-2H3,(H,12,14)(H,13,15)(H,16,17)/t6-,7-,9-/m0/s1	N/A	3	Positive	UPDATE-SINGLE-ANNOTATED-BRONZE	Bronze	488	temp/spec-00005.mzML	lib-00017.mgf	0.756056	GNPS-NIST14-MATCHES	35398100	53.067	57644.8	10	14.0154	243.134	257.149	1	temp/spec-00005.mzML488	1	eliborrego/Renata-new/Blank_B30-31.mzML		35	3066	MKCVLTRITQNGQI-ZKWXMUAHSA-N	MKCVLTRITQNGQI	Organic acids and derivatives	Carboxylic acids and derivatives	Amino acids, peptides, and analogues	Small peptides	Dipeptides	Amino acids and Peptides
CCMSLIB00010216430	Possible Lac-Ile/Leu	LC-ESI	qTof	Lysate	Dorrestein	Dorrestein	M+H	204.123	0	1						3	Positive	UPDATE-SINGLE-ANNOTATED-BRONZE	Bronze	715	temp/spec-00003.mzML	lib-00042.mgf	0.819802	GNPS-LIBRARY	4482730	77.8894	68661.9	6	14.0155	204.123	218.139	1	temp/spec-00003.mzML715	1	eliborrego/Renata-new/Active_B84-B85.mzML		0	0	N/A	N/A	N/A	N/A	N/A	N/A	N/A	N/A
CCMSLIB00003137749	Spectral Match to Phe-Pro from NIST14	ESI	Q-TOF	Isolated	Data from Pieter Dorrestein	Data deposited by lfnothias	M+H-H2O	245.129	0	1	N/A	N/A	N/A	N/A	N/A	3	Positive	UPDATE-SINGLE-ANNOTATED-BRONZE	Bronze	803	temp/spec-00003.mzML	lib-00017.mgf	0.947304	GNPS-NIST14-MATCHES	14837300	89.9963	1.74294	8	0.000427246	245.129	245.129	1	temp/spec-00003.mzML803	1	eliborrego/Renata-new/Active_B84-B85.mzML		74	4315	N/A	N/A	N/A	N/A	N/A	N/A	N/A	N/A
CCMSLIB00003135696	Spectral Match to Glycerol 1-myristate from NIST14	ESI	QQQ	Isolated	Data from Gabriel Haddad	Data deposited by mjmeehan	M+H	303.252	302.246	1	589684	N/A	CCCCCCCCCCCCCC(=O)OCC(CO)O	InChI=1S/C17H34O4/c1-2-3-4-5-6-7-8-9-10-11-12-13-17(20)21-15-16(19)14-18/h16,18-19H,2-15H2,1H3	N/A	3	Positive	UPDATE-SINGLE-ANNOTATED-BRONZE	Bronze	903	temp/spec-00003.mzML	lib-00017.mgf	0.950908	GNPS-NIST14-MATCHES	1046300	104.104	184875	12	56.0637	303.252	359.316	1	temp/spec-00003.mzML903	1	eliborrego/Renata-new/Active_B84-B85.mzML		74	3843	DCBSHORRWZKAKO-UHFFFAOYSA-N	DCBSHORRWZKAKO	Lipids and lipid-like molecules	Glycerolipids	Monoradylglycerols	Glycerolipids	Monoacylglycerols	Fatty acids
CCMSLIB00003136514	Spectral Match to Ile-Pro-Ile from NIST14	ESI	Q-TOF	Isolated	Data from Joshua Wollam	Data deposited by fevargas	M+H	342.239	0	1	90614485	N/A	N/A	N/A	N/A	3	Positive	UPDATE-SINGLE-ANNOTATED-BRONZE	Bronze	799	temp/spec-00001.mzML	lib-00017.mgf	0.813419	GNPS-NIST14-MATCHES	1444600	84.9167	0.713363	6	0.000244141	342.239	342.239	1	temp/spec-00001.mzML799	1	eliborrego/Renata-new/Active_B74-B75.mzML		50	3988	N/A	N/A	N/A	N/A	N/A	N/A	N/A	N/A
CCMSLIB00010110776	Sclareolide CollisionEnergy:102040	LC-ESI	Orbitrap	Commercial	Trent Northen	JGI	M+H	251.201	0	1	N/A	N/A	CC1(C)CCCC2(C)C1CCC1(C)OC(=O)CC12	"InChI=1S/C16H26O2/c1-14(2)7-5-8-15(3)11(14)6-9-16(4)12(15)10-13(17)18-16/h11-12H,5-10H2,1-4H3/t11-,12+,15-,16+/m0/s1"	N/A	3	Positive	UPDATE-SINGLE-ANNOTATED-BRONZE	Bronze	1056	temp/spec-00005.mzML	lib-00011.mgf	0.862337	BERKELEY-LAB	2605650	126.135	271095	7	68.0993	251.201	183.102	1	temp/spec-00005.mzML1056	1	eliborrego/Renata-new/Blank_B30-31.mzML		0	0	IMKJGXCIJJXALX-UHFFFAOYSA-N	IMKJGXCIJJXALX	N/A	N/A	N/A	Diterpenoids	Norlabdane diterpenoids	Terpenoids
CCMSLIB00003137749	Spectral Match to Phe-Pro from NIST14	ESI	Q-TOF	Isolated	Data from Pieter Dorrestein	Data deposited by lfnothias	M+H-H2O	245.129	0	1	N/A	N/A	N/A	N/A	N/A	3	Positive	UPDATE-SINGLE-ANNOTATED-BRONZE	Bronze	1199	temp/spec-00005.mzML	lib-00017.mgf	0.907712	GNPS-NIST14-MATCHES	4944830	144.454	1.92969	7	0.000473022	245.129	245.129	1	temp/spec-00005.mzML1199	1	eliborrego/Renata-new/Blank_B30-31.mzML		74	4315	N/A	N/A	N/A	N/A	N/A	N/A	N/A	N/A
CCMSLIB00005775762	Massbank:AU287403 Daidzein|7-hydroxy-3-(4-hydroxyphenyl)chromen-4-one	ESI	qTof	Isolated	Massbank	Massbank	M+H	255.065	0	1	486-66-8	N/A	OC1=CC=C(C=C1)C1=COC2=C(C=CC(O)=C2)C1=O	1S/C15H10O4/c16-10-3-1-9(2-4-10)13-8-19-14-7-11(17)5-6-12(14)15(13)18/h1-8,16-17H	N/A	3	Positive	UPDATE-SINGLE-ANNOTATED-BRONZE	Bronze	934	temp/spec-00003.mzML	lib-00046.mgf	0.893382	MASSBANK	643180	108.5	235089	7	59.9629	255.065	195.102	0	temp/spec-00003.mzML934	1	eliborrego/Renata-new/Active_B84-B85.mzML		0	0	ZQSIJRDFPHDXIC-UHFFFAOYSA-N	ZQSIJRDFPHDXIC	Phenylpropanoids and polyketides	Isoflavonoids	Isoflav-2-enes	Isoflavonoids	Isoflavones	Shikimates and Phenylpropanoids
CCMSLIB00005729352	Massbank:KO000500 S-Citramalic acid|(2S)-2-Hydroxy-2-methylbutanedioate|L-(+)-2-Methylmalic acid|L-alpha-Hydroxypyrotartaric acid|L-Citramalic acid|(S)-2-Hydroxy-2-methylsuccinic acid|(S)-2-Methylmalate|(S)-2-Methylmal	ESI	QQQ	Isolated	Massbank	Massbank	M-H	147	0	1	6236-09-05	N/A	C[C@](CC(=O)O)(C(=O)O)O	1S/C5H8O5/c1-5(10,4(8)9)2-3(6)7/h10H,2H2,1H3,(H,6,7)(H,8,9)/t5-/m0/s1	N/A	3	Negative	UPDATE-SINGLE-ANNOTATED-BRONZE	Bronze	715	temp/spec-00000.mzML	lib-00046.mgf	0.877548	MASSBANK	1967640	81.3214	136780	6	20.1066	147	167.107	0	temp/spec-00000.mzML715	1	eliborrego/Renata-new/Active_A16-A17.mzML		0	0	XFTRTWQBIOMVPK-YFKPBYRVSA-N	XFTRTWQBIOMVPK	Lipids and lipid-like molecules	Fatty Acyls	Fatty acids and conjugates	Fatty Acids and Conjugates	Hydroxy fatty acids	Fatty acids
CCMSLIB00010105560	"1-acetyl-2,4-dimethoxybenzene CollisionEnergy:102040"	LC-ESI	Orbitrap	Commercial	Trent Northen	JGI	M+H-H2O	163.075	0	1	N/A	N/A	COc1ccc(C(C)=O)c(OC)c1	"InChI=1S/C10H12O3/c1-7(11)9-5-4-8(12-2)6-10(9)13-3/h4-6H,1-3H3"	N/A	3	Positive	UPDATE-SINGLE-ANNOTATED-BRONZE	Bronze	1089	temp/spec-00005.mzML	lib-00011.mgf	0.766672	BERKELEY-LAB	1751070	130.287	196615	6	32.063	163.075	195.138	0	temp/spec-00005.mzML1089	1	eliborrego/Renata-new/Blank_B30-31.mzML		0	0	VQTDPCRSXHFMOL-UHFFFAOYSA-N	VQTDPCRSXHFMOL	Organic oxygen compounds	Organooxygen compounds	Carbonyl compounds	Phloroglucinols	Acyl phloroglucinols	Polyketides
CCMSLIB00003137053	Spectral Match to trans,cis-3,6-Nonadien-1-ol from NIST14	ESI	Ion Trap	Isolated	Data from Pieter Dorrestein &amp; Lena Gerwick	Data deposited by smascuch	M+Na	163.11	140.12	1	56805233	N/A	CC/C=C/C/C=C/CCO	InChI=1S/C9H16O/c1-2-3-4-5-6-7-8-9-10/h3-4,6-7,10H,2,5,8-9H2,1H3/b4-3+,7-6+	N/A	3	Positive	UPDATE-SINGLE-ANNOTATED-BRONZE	Bronze	1521	temp/spec-00001.mzML	lib-00017.mgf	0.857712	GNPS-NIST14-MATCHES	1173870	176.334	196360	7	32.0282	163.11	195.138	0	temp/spec-00001.mzML1521	1	eliborrego/Renata-new/Active_B74-B75.mzML		0	0	PICGPEBVZGCYBV-FZWLCVONSA-N	PICGPEBVZGCYBV	Lipids and lipid-like molecules	Fatty Acyls	Fatty alcohols	Fatty acyls	Fatty alcohols	Fatty acids
CCMSLIB00003137910	Spectral Match to 1-Hexadecanoyl-sn-glycerol from NIST14	ESI	qTof	Isolated	Data from Piel	Data deposited by eriche	M+H	331.285	330.277	1	542449	N/A	CCCCCCCCCCCCCCCC(=O)OC[C@H](CO)O	InChI=1S/C19H38O4/c1-2-3-4-5-6-7-8-9-10-11-12-13-14-15-19(22)23-17-18(21)16-20/h18,20-21H,2-17H2,1H3/t18-/m0/s1	N/A	3	Positive	UPDATE-SINGLE-ANNOTATED-BRONZE	Bronze	266	temp/spec-00005.mzML	lib-00017.mgf	0.721208	GNPS-NIST14-MATCHES	3233810	30.3023	184040	6	60.9697	331.285	270.315	1	temp/spec-00005.mzML266	1	eliborrego/Renata-new/Blank_B30-31.mzML		135	8671	QHZLMUACJMDIAE-SFHVURJKSA-N	QHZLMUACJMDIAE	Lipids and lipid-like molecules	Glycerolipids	Monoradylglycerols	Glycerolipids	Monoacylglycerols	Fatty acids
CCMSLIB00003140091	Spectral Match to Genipin from NIST14	ESI	IT-FT/ion trap with FTMS	Isolated	Data from Rob Knight	Data deposited by aaksenov	M+H-H2O	209.081	0	1	6902778	N/A	N/A	N/A	N/A	3	Positive	UPDATE-SINGLE-ANNOTATED-BRONZE	Bronze	1349	temp/spec-00002.mzML	lib-00017.mgf	0.749595	GNPS-NIST14-MATCHES	791135	163.836	153350	6	32.0627	209.081	241.144	0	temp/spec-00002.mzML1349	1	eliborrego/Renata-new/Active_B80-B81.mzML		6	249	N/A	N/A	N/A	N/A	N/A	N/A	N/A	N/A
CCMSLIB00000007132	cyclo(L-Phe-D-Pro)	DI-ESI	qTof	Isolated	Keyzers	R Keyzers	M+H	245.128	244.121	1	32021-26-4	N/A	N/A	N/A	N/A	3	Positive	UPDATE-SINGLE-ANNOTATED-BRONZE	Bronze	984	temp/spec-00003.mzML	lib-00042.mgf	0.829672	GNPS-LIBRARY	5949780	115.716	65253.2	6	15.9954	245.128	261.123	1	temp/spec-00003.mzML984	1	eliborrego/Renata-new/Active_B84-B85.mzML	Human:Urine[Sample Type Detected]	10	195	N/A	N/A	N/A	N/A	N/A	N/A	N/A	N/A
CCMSLIB00000007145	cyclo(L-Val-L-Pro)	DI-ESI	qTof	Isolated	Keyzers	R Keyzers	M+H	197.129	196.121	1	285-40-2	N/A	CC(C)[C@H]1C(=O)N2CCC[C@H]2C(=O)N1	InChI=1S/C10H16N2O2/c1-6(2)8-10(14)12-5-3-4-7(12)9(13)11-8/h6-8H,3-5H2,1-2H3,(H,11,13)/t7-,8-/m0/s1	N/A	3	Positive	UPDATE-SINGLE-ANNOTATED-BRONZE	Bronze	713	temp/spec-00001.mzML	lib-00042.mgf	0.958344	GNPS-LIBRARY	76377600	75.4618	2.32215	11	0.000457764	197.129	197.129	1	temp/spec-00001.mzML713	1	eliborrego/Renata-new/Active_B74-B75.mzML		20	433	XLUAWXQORJEMBD-YUMQZZPRSA-N	XLUAWXQORJEMBD	Organic acids and derivatives	Carboxylic acids and derivatives	Amino acids, peptides, and analogues	Small peptides	Dipeptides	Amino acids and Peptides
CCMSLIB00003139236	Spectral Match to N-Tetradecanoyl-L-homoserine Lactone from NIST14	ESI	IT/ion trap	Isolated	Data from Pieter Dorrestein	Data deposited by mwang87	211.2	211.207	0	1	202284875	N/A	N/A	N/A	N/A	3	Positive	UPDATE-SINGLE-ANNOTATED-BRONZE	Bronze	1116	temp/spec-00002.mzML	lib-00017.mgf	0.799495	GNPS-NIST14-MATCHES	393724	130.074	208100	7	43.9521	211.207	255.159	0	temp/spec-00002.mzML1116	1	eliborrego/Renata-new/Active_B80-B81.mzML		7	530	N/A	N/A	N/A	N/A	N/A	N/A	N/A	N/A
CCMSLIB00003137650	Spectral Match to 9-Octadecenamide, (Z)- from NIST14	ESI	qTof	Isolated	Data from Wolfender/Litaudon	Data deposited by pmallard	M+H	282.28	281.272	1	301020	N/A	CCCCCCCC/C=C\CCCCCCCC(=O)N	InChI=1S/C18H35NO/c1-2-3-4-5-6-7-8-9-10-11-12-13-14-15-16-17-18(19)20/h9-10H,2-8,11-17H2,1H3,(H2,19,20)/b10-9-	N/A	3	Positive	UPDATE-SINGLE-ANNOTATED-BRONZE	Bronze	885	temp/spec-00004.mzML	lib-00017.mgf	0.920298	GNPS-NIST14-MATCHES	1073310	103.651	2.81089	10	0.000793457	282.28	282.279	1	temp/spec-00004.mzML885	1	eliborrego/Renata-new/Blank_B23.mzML		157	10649	FATBGEAMYMYZAF-KTKRTIGZSA-N	FATBGEAMYMYZAF	Lipids and lipid-like molecules	Fatty Acyls	Fatty amides	Fatty amides	Primary amides	Fatty acids
CCMSLIB00003138839	Spectral Match to Monolaurin from NIST14	ESI	qTof	Isolated	Data from Wolfender/Litaudon	Data deposited by pmallard	M+H-H2O	257.211	274.214	1	142187	N/A	CCCCCCCCCCCC(=O)OCC(CO)O	InChI=1S/C15H30O4/c1-2-3-4-5-6-7-8-9-10-11-15(18)19-13-14(17)12-16/h14,16-17H,2-13H2,1H3	N/A	3	Positive	UPDATE-SINGLE-ANNOTATED-BRONZE	Bronze	607	temp/spec-00003.mzML	lib-00017.mgf	0.963989	GNPS-NIST14-MATCHES	2945660	64.7076	326945	10	84.0939	257.211	341.305	1	temp/spec-00003.mzML607	1	eliborrego/Renata-new/Active_B84-B85.mzML		25	410	ARIWANIATODDMH-UHFFFAOYSA-N	ARIWANIATODDMH	Lipids and lipid-like molecules	Glycerolipids	Monoradylglycerols	Glycerolipids	Monoacylglycerols	Fatty acids
CCMSLIB00003136254	Spectral Match to 1-Hexadecanoyl-sn-glycerol from NIST14	ESI	Q-TOF	Isolated	Data from Gabriel Haddad	Data deposited by mjmeehan	M+H	331.284	0	1	542449	N/A	N/A	N/A	N/A	3	Positive	UPDATE-SINGLE-ANNOTATED-BRONZE	Bronze	858	temp/spec-00003.mzML	lib-00017.mgf	0.973716	GNPS-NIST14-MATCHES	1487640	97.6569	84614.9	13	28.0316	331.284	359.316	1	temp/spec-00003.mzML858	1	eliborrego/Renata-new/Active_B84-B85.mzML		135	8671	N/A	N/A	N/A	N/A	N/A	N/A	N/A	N/A
CCMSLIB00005722096	NCGC00347722-02!(2Z)-2-[(E)-6-(hydroxymethyl)-2,4,8,10-tetramethyldodec-2-enylidene]-4-methylpentanedioic acid [IIN-based on: CCMSLIB00000847318]	LC-ESI	Orbitrap	Commercial	Pieter Dorrestein	lfnothias/robinschmid	[M-H2O+H]+	379.285	396.288	1	N/A	N/A	CCC(C)CC(C)CC(CO)CC(C)\\C=C(C)\\C=C(\\CC(C)C(O)=O)C(O)=O	InChI=1S/C23H40O5/c1-7-15(2)8-16(3)10-20(14-24)11-17(4)9-18(5)12-21(23(27)28)13-19(6)22(25)26/h9,12,15-17,19-20,24H,7-8,10-11,13-14H2,1-6H3,(H,25,26)(H,27,28)/b18-9+,21-12-	N/A	3	Positive	UPDATE-SINGLE-ANNOTATED-BRONZE	Bronze	1061	temp/spec-00005.mzML	lib-00047.mgf	0.800642	GNPS-NIH-NATURALPRODUCTSLIBRARY_ROUND2_POSITIVE	880238	126.753	253453	10	96.1307	379.285	283.154	1	temp/spec-00005.mzML1061	1	eliborrego/Renata-new/Blank_B30-31.mzML		0	0	NNPPLRJHBQPBAQ-UKRBZAIKSA-N	NNPPLRJHBQPBAQ	Lipids and lipid-like molecules	Prenol lipids	Diterpenoids	Linear polyketides	Open-chain polyketides	Polyketides
CCMSLIB00005739621	Massbank:PR304086 Indole-3-acetyl-L-isoleucine	ESI	qTof	Isolated	Massbank	Massbank	M+H	289.155	0	1	N/A	N/A	CC[C@H](C)[C@H](N=C(O)CC1=CNC2=CC=CC=C12)C(O)=O	1S/C16H20N2O3/c1-3-10(2)15(16(20)21)18-14(19)8-11-9-17-13-7-5-4-6-12(11)13/h4-7,9-10,15,17H,3,8H2,1-2H3,(H,18,19)(H,20,21)/t10-,15-/m0/s1	N/A	3	Positive	UPDATE-SINGLE-ANNOTATED-BRONZE	Bronze	302	temp/spec-00004.mzML	lib-00046.mgf	0.84783	MASSBANK	32946500	34.6489	159032	6	45.9848	289.155	243.17	0	temp/spec-00004.mzML302	1	eliborrego/Renata-new/Blank_B23.mzML		0	0	WPTUQMUCTTVOFW-BONVTDFDSA-N	WPTUQMUCTTVOFW	Organic acids and derivatives	Carboxylic acids and derivatives	Amino acids, peptides, and analogues	Tryptophan alkaloids	Simple indole alkaloids	Alkaloids
CCMSLIB00003136254	Spectral Match to 1-Hexadecanoyl-sn-glycerol from NIST14	ESI	Q-TOF	Isolated	Data from Gabriel Haddad	Data deposited by mjmeehan	M+H	331.284	0	1	542449	N/A	N/A	N/A	N/A	3	Positive	UPDATE-SINGLE-ANNOTATED-BRONZE	Bronze	274	temp/spec-00004.mzML	lib-00017.mgf	0.794898	GNPS-NIST14-MATCHES	21815000	31.9432	0.276357	10	9.15527e-05	331.284	331.284	1	temp/spec-00004.mzML274	1	eliborrego/Renata-new/Blank_B23.mzML		135	8671	N/A	N/A	N/A	N/A	N/A	N/A	N/A	N/A
CCMSLIB00000218288	Massbank:KO002891 6-Furfurylaminopurine|6-Furfuryladenine|Kinetin	ESI	LC-ESI-QQ	Isolated	Putative Massbank Match	Massbank	[M+H]+	216	0	1	525-79-1	N/A	c(c3)cc(o3)CNc(n2)c(n1)c(nc2)nc1	1S/C10H9N5O/c1-2-7(16-3-1)4-11-9-8-10(13-5-12-8)15-6-14-9/h1-3,5-6H,4H2,(H2,11,12,13,14,15)	N/A	3	Positive	UPDATE-SINGLE-ANNOTATED-BRONZE	Bronze	158	temp/spec-00005.mzML	lib-00046.mgf	0.815974	MASSBANK	4986390	19.4291	4271.33	6	0.922607	216	216.923	0	temp/spec-00005.mzML158	1	eliborrego/Renata-new/Blank_B30-31.mzML		1	214	N/A	N/A	N/A	N/A	N/A	N/A	N/A	N/A
CCMSLIB00005436153	DETHIOBIOTIN	ESI	Orbitrap	Commercial	Dorrestein	Fernando Vargas	M+Na	237.121	214.132	1	533-48-2	na	C[C@@H]1NC(=O)N[C@@H]1CCCCCC(O)=O	"InChI=1S/C10H18N2O3/c1-7-8(12-10(15)11-7)5-3-2-4-6-9(13)14/h7-8H,2-6H2,1H3,(H,13,14)(H2,11,12,15)/t7-,8+/m0/s1"	N/A	1	Positive	UPDATE-SINGLE-ANNOTATED-GOLD	Gold	1264	temp/spec-00005.mzML	lib-00042.mgf	0.811486	GNPS-LIBRARY	909557	152.739	67570.5	10	16.0224	237.121	253.143	0	temp/spec-00005.mzML1264	1	eliborrego/Renata-new/Blank_B30-31.mzML		0	0	AUTOLBMXDDTRRT-JGVFFNPUSA-N	AUTOLBMXDDTRRT	Lipids and lipid-like molecules	Fatty Acyls	Fatty acids and conjugates	Histidine alkaloids	Imidazole alkaloids	Alkaloids
CCMSLIB00010111073	caffeic acid CollisionEnergy:102040	LC-ESI	Orbitrap	Commercial	Trent Northen	JGI	M+H-H2O	163.039	0	1	N/A	N/A	O=C(O)C=Cc1ccc(O)c(O)c1	"InChI=1S/C9H8O4/c10-7-3-1-6(5-8(7)11)2-4-9(12)13/h1-5,10-11H,(H,12,13)/b4-2+"	N/A	3	Positive	UPDATE-SINGLE-ANNOTATED-BRONZE	Bronze	763	temp/spec-00001.mzML	lib-00011.mgf	0.810449	BERKELEY-LAB	1877690	80.9475	24949.2	6	4.06769	163.039	167.107	0	temp/spec-00001.mzML763	1	eliborrego/Renata-new/Active_B74-B75.mzML		0	0	QAIPRVGONGVQAS-UHFFFAOYSA-N	QAIPRVGONGVQAS	Phenylpropanoids and polyketides	Cinnamic acids and derivatives	Hydroxycinnamic acids and derivatives	Phenylpropanoids (C6-C3)	Cinnamic acids and derivatives	Shikimates and Phenylpropanoids
CCMSLIB00003135943	Spectral Match to Dioctyl phthalate from NIST14	ESI	QQQ	Isolated	Data from Maria Maansson	Data deposited by marjo	M+H	391.285	390.277	1	117840	N/A	CCCCCCCCOC(=O)C1=CC=CC=C1C(=O)OCCCCCCCC	InChI=1S/C24H38O4/c1-3-5-7-9-11-15-19-27-23(25)21-17-13-14-18-22(21)24(26)28-20-16-12-10-8-6-4-2/h13-14,17-18H,3-12,15-16,19-20H2,1-2H3	N/A	3	Positive	UPDATE-SINGLE-ANNOTATED-BRONZE	Bronze	1059	temp/spec-00000.mzML	lib-00017.mgf	0.745789	GNPS-NIST14-MATCHES	664129	127.878	2409.91	7	0.942963	391.285	392.228	1	temp/spec-00000.mzML1059	1	eliborrego/Renata-new/Active_A16-A17.mzML		238	17737	MQIUGAXCHLFZKX-UHFFFAOYSA-N	MQIUGAXCHLFZKX	Benzenoids	Benzene and substituted derivatives	Benzoic acids and derivatives	Phenolic acids (C6-C1)	Shikimic acids and derivatives|Simple phenolic acids	Shikimates and Phenylpropanoids
CCMSLIB00003135959	Spectral Match to 1-Hexadecanoyl-sn-glycerol from NIST14	ESI	QqQ	Isolated	Data from Gabriel Haddad	Data deposited by mjmeehan	M+H	331.284	0	1	542449	N/A	N/A	N/A	N/A	3	Positive	UPDATE-SINGLE-ANNOTATED-BRONZE	Bronze	1067	temp/spec-00001.mzML	lib-00017.mgf	0.919846	GNPS-NIST14-MATCHES	1258620	117.269	0.829072	11	0.000274658	331.284	331.284	1	temp/spec-00001.mzML1067	1	eliborrego/Renata-new/Active_B74-B75.mzML		135	8671	N/A	N/A	N/A	N/A	N/A	N/A	N/A	N/A
CCMSLIB00003136637	Spectral Match to Val-Leu from NIST14	ESI	QQQ	Isolated	Data from Pieter Dorrestein	Data deposited by lfnothias	M+H	231.171	230.163	1	3989977	N/A	CC(C)C[C@@H](C(=O)O)NC(=O)[C@H](C(C)C)N	InChI=1S/C11H22N2O3/c1-6(2)5-8(11(15)16)13-10(14)9(12)7(3)4/h6-9H,5,12H2,1-4H3,(H,13,14)(H,15,16)/t8-,9-/m0/s1	N/A	3	Positive	UPDATE-SINGLE-ANNOTATED-BRONZE	Bronze	663	temp/spec-00005.mzML	lib-00017.mgf	0.768331	GNPS-NIST14-MATCHES	1974980	75.3662	147309	7	34.0536	231.171	197.117	0	temp/spec-00005.mzML663	1	eliborrego/Renata-new/Blank_B30-31.mzML		37	952	XCTHZFGSVQBHBW-IUCAKERBSA-N	XCTHZFGSVQBHBW	Organic acids and derivatives	Carboxylic acids and derivatives	Amino acids, peptides, and analogues	Small peptides	Dipeptides	Amino acids and Peptides
CCMSLIB00005764417	Massbank:LU089002 N-(2,4-Dimethylphenyl)formamide	ESI	Hybrid FT	Isolated	Massbank	Massbank	M+H	150.091	0	1	60397-77-5	N/A	CC1=CC=C(NC=O)C(C)=C1	1S/C9H11NO/c1-7-3-4-9(10-6-11)8(2)5-7/h3-6H,1-2H3,(H,10,11)	N/A	3	Positive	UPDATE-SINGLE-ANNOTATED-BRONZE	Bronze	1177	temp/spec-00002.mzML	lib-00046.mgf	0.762794	MASSBANK	836604	138.998	193321	6	29.0158	150.091	179.107	0	temp/spec-00002.mzML1177	1	eliborrego/Renata-new/Active_B80-B81.mzML		0	0	JOFDPSBOUCXJCC-UHFFFAOYSA-N	JOFDPSBOUCXJCC	Benzenoids	Benzene and substituted derivatives	Anilides
CCMSLIB00010121483	"8-[2-(6-methyl(2H,3H-benzo[e]1,4-oxazaperhydroin-4-yl))-2-oxoethylthio]-9-(4-m ethylphenyl)hydropurin-6-one CollisionEnergy:205060"	LC-ESI	Orbitrap	Commercial	Trent Northen	JGI	M+Na	470.126	0	1	N/A	N/A	Cc1ccc(-n2c(SCC(=O)N3CCOc4ccc(C)cc43)nc3c(O)ncnc32)cc1	"InChI=1S/C23H21N5O3S/c1-14-3-6-16(7-4-14)28-21-20(22(30)25-13-24-21)26-23(28)32-12-19(29)27-9-10-31-18-8-5-15(2)11-17(18)27/h3-8,11,13H,9-10,12H2,1-2H3,(H,24,25,30)"	N/A	3	Positive	UPDATE-SINGLE-ANNOTATED-BRONZE	Bronze	268	temp/spec-00005.mzML	lib-00011.mgf	0.802952	BERKELEY-LAB	3703800	30.4495	138575	8	65.1477	470.126	535.274	1	temp/spec-00005.mzML268	1	eliborrego/Renata-new/Blank_B30-31.mzML		0	0	FHRYOKXCAQIRCV-UHFFFAOYSA-N	FHRYOKXCAQIRCV	Organoheterocyclic compounds	Azoles	Imidazoles			Alkaloids
CCMSLIB00010110776	Sclareolide CollisionEnergy:102040	LC-ESI	Orbitrap	Commercial	Trent Northen	JGI	M+H	251.201	0	1	N/A	N/A	CC1(C)CCCC2(C)C1CCC1(C)OC(=O)CC12	"InChI=1S/C16H26O2/c1-14(2)7-5-8-15(3)11(14)6-9-16(4)12(15)10-13(17)18-16/h11-12H,5-10H2,1-4H3/t11-,12+,15-,16+/m0/s1"	N/A	3	Positive	UPDATE-SINGLE-ANNOTATED-BRONZE	Bronze	920	temp/spec-00005.mzML	lib-00011.mgf	0.863445	BERKELEY-LAB	2316600	108.851	271095	7	68.0994	251.201	183.102	1	temp/spec-00005.mzML920	1	eliborrego/Renata-new/Blank_B30-31.mzML		0	0	IMKJGXCIJJXALX-UHFFFAOYSA-N	IMKJGXCIJJXALX	N/A	N/A	N/A	Diterpenoids	Norlabdane diterpenoids	Terpenoids
CCMSLIB00003137020	Spectral Match to Tyr-Pro from NIST14	ESI	QQQ	Isolated	Data from Joshua Wollam	Data deposited by fevargas	M+H	279.133	278.127	1	N/A	N/A	C1C[C@H](N(C1)C(=O)[C@H](CC2=CC=C(C=C2)O)N)C(=O)O	InChI=1S/C14H18N2O4/c15-11(8-9-3-5-10(17)6-4-9)13(18)16-7-1-2-12(16)14(19)20/h3-6,11-12,17H,1-2,7-8,15H2,(H,19,20)/t11-,12-/m0/s1	N/A	3	Positive	UPDATE-SINGLE-ANNOTATED-BRONZE	Bronze	264	temp/spec-00004.mzML	lib-00017.mgf	0.918811	GNPS-NIST14-MATCHES	265717000	30.9963	50213.9	7	14.0164	279.133	293.149	1	temp/spec-00004.mzML264	1	eliborrego/Renata-new/Blank_B23.mzML		95	6541	VNYDHJARLHNEGA-RYUDHWBXSA-N	VNYDHJARLHNEGA	Organic acids and derivatives	Carboxylic acids and derivatives	Amino acids, peptides, and analogues	Small peptides	Dipeptides	Amino acids and Peptides
CCMSLIB00010012010	(+)-catechin	LC-ESI	qTof	Commercial	Stephane GREFF	Stephane GREFF	M-H	289.072	290.079	1	154-23-4	9064	C1[C@@H]([C@H](OC2=CC(=CC(=C21)O)O)C3=CC(=C(C=C3)O)O)O	1S/C15H14O6/c16-8-4-11(18)9-6-13(20)15(21-14(9)5-8)7-1-2-10(17)12(19)3-7/h1-5,13,15-20H,6H2/t13-,15+/m0/s1	PFTAWBLQPZVEMU-DZGCQCFKSA-N	3	Negative	UPDATE-SINGLE-ANNOTATED-BRONZE	Bronze	1304	temp/spec-00002.mzML	lib-00042.mgf	0.761784	GNPS-LIBRARY	344205	157.25	20471.9	7	5.91785	289.072	283.154	1	temp/spec-00002.mzML1304	1	eliborrego/Renata-new/Active_B80-B81.mzML		1	3	PFTAWBLQPZVEMU-DZGCQCFKSA-N	PFTAWBLQPZVEMU	Phenylpropanoids and polyketides	Flavonoids	Flavans	Flavonoids	Flavan-3-ols	Shikimates and Phenylpropanoids
CCMSLIB00004711485	2-[(2'R,8R,8aS)-2',4,4,7,8a-pentamethylspiro[2,3,4a,5-tetrahydro-1H-naphthalene-8,5'-oxolane]-2'-yl]acetic acid	N/A	ESI-QFT	isolated	MoNA	MoNA:VF-NPL-QEHF020422	[M+H]+	321.242	0	1	N/A	N/A	N/A	InChI=1S/C20H32O3/c1-14-7-8-15-17(2,3)9-6-10-19(15,5)20(14)12-11-18(4,23-20)13-16(21)22/h7,15H,6,8-13H2,1-5H3,(H,21,22)/t15?,18-,19+,20-/m1/s1	N/A	3	positive	UPDATE-SINGLE-ANNOTATED-BRONZE	Bronze	1410	temp/spec-00005.mzML	lib-00003.mgf	0.748533	MONA	740020	171.333	155920	8	50.088	321.242	271.154	1	temp/spec-00005.mzML1410	1	eliborrego/Renata-new/Blank_B30-31.mzML		0	0	XLWWERNKTLITEF-FOUFQHLJSA-N	XLWWERNKTLITEF	Lipids and lipid-like molecules	Prenol lipids	Diterpenoids	N/A	N/A	N/A
CCMSLIB00005729352	Massbank:KO000500 S-Citramalic acid|(2S)-2-Hydroxy-2-methylbutanedioate|L-(+)-2-Methylmalic acid|L-alpha-Hydroxypyrotartaric acid|L-Citramalic acid|(S)-2-Hydroxy-2-methylsuccinic acid|(S)-2-Methylmalate|(S)-2-Methylmal	ESI	QQQ	Isolated	Massbank	Massbank	M-H	147	0	1	6236-09-05	N/A	C[C@](CC(=O)O)(C(=O)O)O	1S/C5H8O5/c1-5(10,4(8)9)2-3(6)7/h10H,2H2,1H3,(H,6,7)(H,8,9)/t5-/m0/s1	N/A	3	Negative	UPDATE-SINGLE-ANNOTATED-BRONZE	Bronze	1201	temp/spec-00005.mzML	lib-00046.mgf	0.878541	MASSBANK	2252070	144.639	136780	6	20.1067	147	167.107	0	temp/spec-00005.mzML1201	1	eliborrego/Renata-new/Blank_B30-31.mzML		0	0	XFTRTWQBIOMVPK-YFKPBYRVSA-N	XFTRTWQBIOMVPK	Lipids and lipid-like molecules	Fatty Acyls	Fatty acids and conjugates	Fatty Acids and Conjugates	Hydroxy fatty acids	Fatty acids
CCMSLIB00003139268	Spectral Match to Leu-Ile from NIST14	ESI	Q-TOF	Isolated	Data from Gabriel Haddad	Data deposited by mjmeehan	M+H	245.186	0	1	N/A	N/A	N/A	N/A	N/A	3	Positive	UPDATE-SINGLE-ANNOTATED-BRONZE	Bronze	876	temp/spec-00004.mzML	lib-00017.mgf	0.848554	GNPS-NIST14-MATCHES	1455780	102.276	114327	7	28.0313	245.186	217.155	1	temp/spec-00004.mzML876	1	eliborrego/Renata-new/Blank_B23.mzML		36	3276	N/A	N/A	N/A	N/A	N/A	N/A	N/A	N/A
CCMSLIB00000212762	Massbank:EA295008 Chlorpyrifos|diethoxy-sulfanylidene-(3,5,6-trichloropyridin-2-yl)oxy-{5}-phosphane	ESI	LC-ESI-ITFT	Isolated	Putative Massbank Match	Massbank	[M+H]+	349.934	0	1	2921-88-2	N/A	Clc1c(OP(=S)(OCC)OCC)nc(Cl)c(Cl)c1	1S/C9H11Cl3NO3PS/c1-3-14-17(18,15-4-2)16-9-7(11)5-6(10)8(12)13-9/h5H,3-4H2,1-2H3	N/A	3	Positive	UPDATE-SINGLE-ANNOTATED-BRONZE	Bronze	603	temp/spec-00004.mzML	lib-00046.mgf	0.704599	MASSBANK	997837	65.0795	259553	6	90.8263	349.934	259.108	0	temp/spec-00004.mzML603	1	eliborrego/Renata-new/Blank_B23.mzML		0	0	SBPBAQFWLVIOKP-UHFFFAOYSA-N	SBPBAQFWLVIOKP	Organic acids and derivatives	Organic thiophosphoric acids and derivatives	Thiophosphoric acid esters
CCMSLIB00000211287	ReSpect:PM014406 Cyclo(Phe-Tyr)	ESI	QIT	Isolated	Putative ReSpect Match	ReSpect	[M+H]	311	0	1	5147-17-1	18384195	N/A	N/A	N/A	3	Positive	UPDATE-SINGLE-ANNOTATED-BRONZE	Bronze	929	temp/spec-00004.mzML	lib-00040.mgf	0.905896	RESPECT	17355200	110.099	160375	6	49.8766	311	261.123	1	temp/spec-00004.mzML929	1	eliborrego/Renata-new/Blank_B23.mzML		0	0	N/A	N/A	N/A	N/A	N/A	N/A	N/A	N/A
CCMSLIB00003139262	Spectral Match to Thr-Phe from NIST14	ESI	Q-TOF	Isolated	Data from Chris Turck	Data deposited by fevargas	M+H	267.134	0	1	16875277	N/A	N/A	N/A	N/A	3	Positive	UPDATE-SINGLE-ANNOTATED-BRONZE	Bronze	310	temp/spec-00004.mzML	lib-00017.mgf	0.709116	GNPS-NIST14-MATCHES	3067860	35.4551	112333	9	30.0079	267.134	297.142	1	temp/spec-00004.mzML310	1	eliborrego/Renata-new/Blank_B23.mzML		21	2173	N/A	N/A	N/A	N/A	N/A	N/A	N/A	N/A
CCMSLIB00005464016	GLUTARATE	ESI	Orbitrap	Commercial	Dorrestein	Kelly Weldon	M+Na	155.031	132.042	1	110-94-1	N/A	OC(=O)CCCC(O)=O	"InChI=1S/C5H8O4/c6-4(7)2-1-3-5(8)9/h1-3H2,(H,6,7)(H,8,9)"	N/A	1	Positive	UPDATE-SINGLE-ANNOTATED-GOLD	Gold	29	temp/spec-00000.mzML	lib-00029.mgf	0.82674	GNPS-MSMLS	958747	4.17158	155296	6	24.0756	155.031	179.107	0	temp/spec-00000.mzML29	1	eliborrego/Renata-new/Active_A16-A17.mzML		0	0	JFCQEDHGNNZCLN-UHFFFAOYSA-N	JFCQEDHGNNZCLN	Organic acids and derivatives	Carboxylic acids and derivatives	Dicarboxylic acids and derivatives	Fatty Acids and Conjugates	Dicarboxylic acids	Fatty acids
CCMSLIB00010107499	N-(4-{[5-((1E)-3-oxo-3-phenylprop-1-enyl)-2-methoxyphenyl]methoxy}phenyl)aceta mide CollisionEnergy:102040	LC-ESI	Orbitrap	Commercial	Trent Northen	JGI	M+Na	424.152	0	1	N/A	N/A	COc1ccc(C=CC(=O)c2ccccc2)cc1COc1ccc(N=C(C)O)cc1	"InChI=1S/C25H23NO4/c1-18(27)26-22-10-12-23(13-11-22)30-17-21-16-19(9-15-25(21)29-2)8-14-24(28)20-6-4-3-5-7-20/h3-16H,17H2,1-2H3,(H,26,27)/b14-8+"	N/A	3	Positive	UPDATE-SINGLE-ANNOTATED-BRONZE	Bronze	1068	temp/spec-00001.mzML	lib-00011.mgf	0.700034	BERKELEY-LAB	1718260	117.388	164721	7	69.8669	424.152	354.285	1	temp/spec-00001.mzML1068	1	eliborrego/Renata-new/Active_B74-B75.mzML		0	0	YHTHSMNIYZFRTF-UHFFFAOYSA-N	YHTHSMNIYZFRTF	Phenylpropanoids and polyketides	Linear 1,3-diarylpropanoids	Chalcones and dihydrochalcones	Flavonoids	Chalcones	Shikimates and Phenylpropanoids
CCMSLIB00003137749	Spectral Match to Phe-Pro from NIST14	ESI	Q-TOF	Isolated	Data from Pieter Dorrestein	Data deposited by lfnothias	M+H-H2O	245.129	0	1	N/A	N/A	N/A	N/A	N/A	3	Positive	UPDATE-SINGLE-ANNOTATED-BRONZE	Bronze	839	temp/spec-00005.mzML	lib-00017.mgf	0.923819	GNPS-NIST14-MATCHES	8354430	98.4766	2.17868	6	0.000534058	245.129	245.128	1	temp/spec-00005.mzML839	1	eliborrego/Renata-new/Blank_B30-31.mzML		74	4315	N/A	N/A	N/A	N/A	N/A	N/A	N/A	N/A
CCMSLIB00000211287	ReSpect:PM014406 Cyclo(Phe-Tyr)	ESI	QIT	Isolated	Putative ReSpect Match	ReSpect	[M+H]	311	0	1	5147-17-1	18384195	N/A	N/A	N/A	3	Positive	UPDATE-SINGLE-ANNOTATED-BRONZE	Bronze	1343	temp/spec-00003.mzML	lib-00040.mgf	0.900745	RESPECT	4842740	168.652	160375	6	49.8766	311	261.123	1	temp/spec-00003.mzML1343	1	eliborrego/Renata-new/Active_B84-B85.mzML		0	0	N/A	N/A	N/A	N/A	N/A	N/A	N/A	N/A
CCMSLIB00000478109	m/z 329 of diterpene esters (including phorbol ester) collected from phorbol-12,13-didecanoate	LC-ESI	Hybrid FT	Commercial	Litaudon-Wolfender	Nothias-Allard	M+H	329.175	310.1	1						3	Positive	UPDATE-SINGLE-ANNOTATED-BRONZE	Bronze	745	temp/spec-00000.mzML	lib-00042.mgf	0.703718	GNPS-LIBRARY	1083990	85.2987	273554	10	90.0471	329.175	239.128	1	temp/spec-00000.mzML745	1	eliborrego/Renata-new/Active_A16-A17.mzML		0	0	N/A	N/A	N/A	N/A	N/A	N/A	N/A	N/A
CCMSLIB00005773372	Massbank:AU242504 N-isopropyl-N'-phenyl-p-phenylenediamine|N-Isopropyl-N`-phenyl-p-phenylenediamine|1-N-phenyl-4-N-propan-2-ylbenzene-1,4-diamine	ESI	qTof	Isolated	Massbank	Massbank	M+H	227.154	0	1	101-72-4	N/A	CC(C)NC1=CC=C(NC2=CC=CC=C2)C=C1	1S/C15H18N2/c1-12(2)16-14-8-10-15(11-9-14)17-13-6-4-3-5-7-13/h3-12,16-17H,1-2H3	N/A	3	Positive	UPDATE-SINGLE-ANNOTATED-BRONZE	Bronze	114	temp/spec-00000.mzML	lib-00046.mgf	0.816164	MASSBANK	4746120	15.2999	101208	6	22.9899	227.154	250.144	1	temp/spec-00000.mzML114	1	eliborrego/Renata-new/Active_A16-A17.mzML		0	0	OUBMGJOQLXMSNT-UHFFFAOYSA-N	OUBMGJOQLXMSNT	Organic nitrogen compounds	Organonitrogen compounds	Amines			Alkaloids
CCMSLIB00010105560	"1-acetyl-2,4-dimethoxybenzene CollisionEnergy:102040"	LC-ESI	Orbitrap	Commercial	Trent Northen	JGI	M+H-H2O	163.075	0	1	N/A	N/A	COc1ccc(C(C)=O)c(OC)c1	"InChI=1S/C10H12O3/c1-7(11)9-5-4-8(12-2)6-10(9)13-3/h4-6H,1-3H3"	N/A	3	Positive	UPDATE-SINGLE-ANNOTATED-BRONZE	Bronze	987	temp/spec-00005.mzML	lib-00011.mgf	0.764505	BERKELEY-LAB	1788210	117.279	196615	6	32.063	163.075	195.138	0	temp/spec-00005.mzML987	1	eliborrego/Renata-new/Blank_B30-31.mzML		0	0	VQTDPCRSXHFMOL-UHFFFAOYSA-N	VQTDPCRSXHFMOL	Organic oxygen compounds	Organooxygen compounds	Carbonyl compounds	Phloroglucinols	Acyl phloroglucinols	Polyketides
CCMSLIB00003137591	Spectral Match to PyroGlu-Phe from NIST14	ESI	Q-TOF	Isolated	Data from System Wide MS course	Data deposited by daniel	M+H	277.119	0	1	N/A	N/A	N/A	N/A	N/A	3	Positive	UPDATE-SINGLE-ANNOTATED-BRONZE	Bronze	1230	temp/spec-00003.mzML	lib-00017.mgf	0.912202	GNPS-NIST14-MATCHES	1202450	151.63	50574	9	14.015	277.119	291.134	1	temp/spec-00003.mzML1230	1	eliborrego/Renata-new/Active_B84-B85.mzML		72	4217	N/A	N/A	N/A	N/A	N/A	N/A	N/A	N/A
CCMSLIB00005772936	Massbank:AU580906 Aspartame|(3S)-3-amino-4-[[(2S)-1-methoxy-1-oxo-3-phenylpropan-2-yl]amino]-4-oxobutanoic acid	ESI	qTof	Isolated	Massbank	Massbank	M+H	295.129	0	1	22839-47-0	N/A	COC(=O)[C@H](Cc1ccccc1)NC(=O)[C@H](CC(=O)O)N	1S/C14H18N2O5/c1-21-14(20)11(7-9-5-3-2-4-6-9)16-13(19)10(15)8-12(17)18/h2-6,10-11H,7-8,15H2,1H3,(H,16,19)(H,17,18)/t10-,11-/m0/s1	N/A	3	Positive	UPDATE-SINGLE-ANNOTATED-BRONZE	Bronze	648	temp/spec-00003.mzML	lib-00046.mgf	0.752267	MASSBANK	1075700	69.2206	244033	6	72.0213	295.129	223.108	1	temp/spec-00003.mzML648	1	eliborrego/Renata-new/Active_B84-B85.mzML		0	0	IAOZJIPTCAWIRG-QWRGUYRKSA-N	IAOZJIPTCAWIRG	Organic acids and derivatives	Carboxylic acids and derivatives	Amino acids, peptides, and analogues	Small peptides	Dipeptides	Amino acids and Peptides
CCMSLIB00010112716	"3-(2,2-dimethyl(2H-3,4,5,6-tetrahydropyran-4-yl))-3-(4-methylphenyl)propanoic acid CollisionEnergy:102040"	LC-ESI	Orbitrap	Commercial	Trent Northen	JGI	M+H-H2O	259.169	0	1	N/A	N/A	Cc1ccc(C(CC(=O)O)C2CCOC(C)(C)C2)cc1	"InChI=1S/C17H24O3/c1-12-4-6-13(7-5-12)15(10-16(18)19)14-8-9-20-17(2,3)11-14/h4-7,14-15H,8-11H2,1-3H3,(H,18,19)"	N/A	3	Positive	UPDATE-SINGLE-ANNOTATED-BRONZE	Bronze	71	temp/spec-00004.mzML	lib-00011.mgf	0.823453	BERKELEY-LAB	518671	10.8743	185347	8	48.0361	259.169	211.133	1	temp/spec-00004.mzML71	1	eliborrego/Renata-new/Blank_B23.mzML		0	0	SJEKEWDPPWCSOR-UHFFFAOYSA-N	SJEKEWDPPWCSOR	N/A	N/A	N/A	Sesquiterpenoids	Bisabolane sesquiterpenoids	Terpenoids
CCMSLIB00003135020	Spectral Match to 1,2-Dioleoyl-sn-glycero-3-phosphoethanolamine-N,N-dimethyl from NIST14	ESI	IT/ion trap	Isolated	Data from Katrina Waters;Yoshihiro Kawaoka;Richard Smith;Thomas Metz;Ralph Baric	Data deposited by alchemistmatt	506.3	506.324	0	1	96687228	N/A	N/A	N/A	N/A	3	Negative	UPDATE-SINGLE-ANNOTATED-BRONZE	Bronze	285	temp/spec-00000.mzML	lib-00017.mgf	0.737524	GNPS-NIST14-MATCHES	1420970	32.4784	159940	7	80.9814	506.324	587.305	0	temp/spec-00000.mzML285	1	eliborrego/Renata-new/Active_A16-A17.mzML		12	878	N/A	N/A	N/A	N/A	N/A	N/A	N/A	N/A
CCMSLIB00003137053	Spectral Match to trans,cis-3,6-Nonadien-1-ol from NIST14	ESI	Ion Trap	Isolated	Data from Pieter Dorrestein &amp; Lena Gerwick	Data deposited by smascuch	M+Na	163.11	140.12	1	56805233	N/A	CC/C=C/C/C=C/CCO	InChI=1S/C9H16O/c1-2-3-4-5-6-7-8-9-10/h3-4,6-7,10H,2,5,8-9H2,1H3/b4-3+,7-6+	N/A	3	Positive	UPDATE-SINGLE-ANNOTATED-BRONZE	Bronze	1149	temp/spec-00002.mzML	lib-00017.mgf	0.858843	GNPS-NIST14-MATCHES	735950	134.91	196360	7	32.0282	163.11	195.138	0	temp/spec-00002.mzML1149	1	eliborrego/Renata-new/Active_B80-B81.mzML		0	0	PICGPEBVZGCYBV-FZWLCVONSA-N	PICGPEBVZGCYBV	Lipids and lipid-like molecules	Fatty Acyls	Fatty alcohols	Fatty acyls	Fatty alcohols	Fatty acids
CCMSLIB00005723872	h_13_stanozolol_3'OH	ESI	qTof	Commercial	Mehdi Beniddir	Anis Elloumi	2M+H	689.5	344.246	1			C[C@](O)(CC1)[C@@]2(C)[C@@H]1[C@H](CC[C@@H]3[C@]4(C)CC5=C(O)NN=C5C3)[C@@H]4CC2	InChI=1S/C21H32N2O2/c1-19-11-14-17(22-23-18(14)24)10-12(19)4-5-13-15(19)6-8-20(2)16(13)7-9-21(20,3)25/h12-13,15-16,25H,4-11H2,1-3H3,(H2,22,23,24)/t12-,13+,15-,16-,19-,20+,21-/m0/s1	N/A	1	Positive	UPDATE-SINGLE-ANNOTATED-GOLD	Gold	390	temp/spec-00003.mzML	lib-00042.mgf	0.788527	GNPS-LIBRARY	8059890	42.9783	31625.7	7	21.8059	689.5	711.306	1	temp/spec-00003.mzML390	1	eliborrego/Renata-new/Active_B84-B85.mzML		0	0	SWPAIUOYLTYQKK-BPUCSHBZSA-N	SWPAIUOYLTYQKK	Lipids and lipid-like molecules	Steroids and steroid derivatives	Estrane steroids	Steroids	Androstane steroids	Terpenoids
CCMSLIB00003137597	Spectral Match to PyroGlu-Ile from NIST14	LC-ESI	qTof	Isolated	Data from Dr. Katherine R. Duncan	Data deposited by kduncan	M+H	243.134	0	1	N/A	N/A	O=C(N[C@H](C(O)=O)[C@@H](C)CC)[C@H]1NC(CC1)=O	InChI=1S/C11H18N2O4/c1-3-6(2)9(11(16)17)13-10(15)7-4-5-8(14)12-7/h6-7,9H,3-5H2,1-2H3,(H,12,14)(H,13,15)(H,16,17)/t6-,7-,9-/m0/s1	N/A	3	Positive	UPDATE-SINGLE-ANNOTATED-BRONZE	Bronze	416	temp/spec-00002.mzML	lib-00017.mgf	0.743856	GNPS-NIST14-MATCHES	237690000	45.3401	57644.8	9	14.0154	243.134	257.149	1	temp/spec-00002.mzML416	1	eliborrego/Renata-new/Active_B80-B81.mzML		35	3066	MKCVLTRITQNGQI-ZKWXMUAHSA-N	MKCVLTRITQNGQI	Organic acids and derivatives	Carboxylic acids and derivatives	Amino acids, peptides, and analogues	Small peptides	Dipeptides	Amino acids and Peptides
CCMSLIB00003135696	Spectral Match to Glycerol 1-myristate from NIST14	ESI	QQQ	Isolated	Data from Gabriel Haddad	Data deposited by mjmeehan	M+H	303.252	302.246	1	589684	N/A	CCCCCCCCCCCCCC(=O)OCC(CO)O	InChI=1S/C17H34O4/c1-2-3-4-5-6-7-8-9-10-11-12-13-17(20)21-15-16(19)14-18/h16,18-19H,2-15H2,1H3	N/A	3	Positive	UPDATE-SINGLE-ANNOTATED-BRONZE	Bronze	805	temp/spec-00001.mzML	lib-00017.mgf	0.797701	GNPS-NIST14-MATCHES	1223750	85.6895	184874	9	56.0635	303.252	359.316	1	temp/spec-00001.mzML805	1	eliborrego/Renata-new/Active_B74-B75.mzML		74	3843	DCBSHORRWZKAKO-UHFFFAOYSA-N	DCBSHORRWZKAKO	Lipids and lipid-like molecules	Glycerolipids	Monoradylglycerols	Glycerolipids	Monoacylglycerols	Fatty acids
CCMSLIB00003136514	Spectral Match to Ile-Pro-Ile from NIST14	ESI	Q-TOF	Isolated	Data from Joshua Wollam	Data deposited by fevargas	M+H	342.239	0	1	90614485	N/A	N/A	N/A	N/A	3	Positive	UPDATE-SINGLE-ANNOTATED-BRONZE	Bronze	356	temp/spec-00002.mzML	lib-00017.mgf	0.956384	GNPS-NIST14-MATCHES	35928900	39.38	40951.6	9	14.0152	342.239	356.254	1	temp/spec-00002.mzML356	1	eliborrego/Renata-new/Active_B80-B81.mzML		50	3988	N/A	N/A	N/A	N/A	N/A	N/A	N/A	N/A
CCMSLIB00010114542	stearic acid CollisionEnergy:102040	LC-ESI	Orbitrap	Commercial	Trent Northen	JGI	M+H-H2O	267.268	0	1	N/A	N/A	CCCCCCCCCCCCCCCCCC(=O)O	"InChI=1S/C18H36O2/c1-2-3-4-5-6-7-8-9-10-11-12-13-14-15-16-17-18(19)20/h2-17H2,1H3,(H,19,20)"	N/A	3	Positive	UPDATE-SINGLE-ANNOTATED-BRONZE	Bronze	356	temp/spec-00005.mzML	lib-00011.mgf	0.789206	BERKELEY-LAB	1756860	39.2774	589.986	7	0.157684	267.268	267.11	0	temp/spec-00005.mzML356	1	eliborrego/Renata-new/Blank_B30-31.mzML		0	0	QIQXTHQIDYTFRH-UHFFFAOYSA-N	QIQXTHQIDYTFRH	Lipids and lipid-like molecules	Fatty Acyls	Fatty acids and conjugates	Fatty Acids and Conjugates	Unsaturated fatty acids	Fatty acids
CCMSLIB00005764417	Massbank:LU089002 N-(2,4-Dimethylphenyl)formamide	ESI	Hybrid FT	Isolated	Massbank	Massbank	M+H	150.091	0	1	60397-77-5	N/A	CC1=CC=C(NC=O)C(C)=C1	1S/C9H11NO/c1-7-3-4-9(10-6-11)8(2)5-7/h3-6H,1-2H3,(H,10,11)	N/A	3	Positive	UPDATE-SINGLE-ANNOTATED-BRONZE	Bronze	1401	temp/spec-00002.mzML	lib-00046.mgf	0.761802	MASSBANK	870236	171.496	193322	6	29.0159	150.091	179.107	1	temp/spec-00002.mzML1401	1	eliborrego/Renata-new/Active_B80-B81.mzML		0	0	JOFDPSBOUCXJCC-UHFFFAOYSA-N	JOFDPSBOUCXJCC	Benzenoids	Benzene and substituted derivatives	Anilides
CCMSLIB00000007135	cyclo(L-Phe-D-Pro)	DI-ESI	qTof	Isolated	Keyzers	R Keyzers	M+H	245.128	244.121	1	32021-26-4	N/A	N/A	N/A	N/A	3	Positive	UPDATE-SINGLE-ANNOTATED-BRONZE	Bronze	645	temp/spec-00001.mzML	lib-00042.mgf	0.788459	GNPS-LIBRARY	4015620	68.2067	147008	6	36.0359	245.128	209.092	0	temp/spec-00001.mzML645	1	eliborrego/Renata-new/Active_B74-B75.mzML		10	195	N/A	N/A	N/A	N/A	N/A	N/A	N/A	N/A
CCMSLIB00003136920	Spectral Match to 2,4,7,9-Tetramethyl-5-decyne-4,7-diol from NIST14	ESI	QQQ	Isolated	Data from Katrina Waters;Yoshihiro Kawaoka;Richard Smith;Thomas Metz;Ralph Baric	Data deposited by alchemistmatt	M+H-H2O	209.19	226.193	1	126863	N/A	CC(C)CC(C)(C#CC(C)(CC(C)C)O)O	InChI=1S/C14H26O2/c1-11(2)9-13(5,15)7-8-14(6,16)10-12(3)4/h11-12,15-16H,9-10H2,1-6H3	N/A	3	Positive	UPDATE-SINGLE-ANNOTATED-BRONZE	Bronze	1141	temp/spec-00005.mzML	lib-00017.mgf	0.752315	GNPS-NIST14-MATCHES	1677610	136.976	67173	6	14.0519	209.19	195.138	0	temp/spec-00005.mzML1141	1	eliborrego/Renata-new/Blank_B30-31.mzML		32	811	LXOFYPKXCSULTL-UHFFFAOYSA-N	LXOFYPKXCSULTL	Organic oxygen compounds	Organooxygen compounds	Carbonyl compounds	N/A	N/A	N/A
CCMSLIB00000006049	Diadzein	LC-ESI	qTof	Isolated	Sirenas	Ed Esquenazi	M+H	255.066	254.058	1	N/A	N/A	C1=CC(=CC=C1C2=COC3=C(C2=O)C=CC(=C3)O)O	InChI=1S/C15H10O4/c16-10-3-1-9(2-4-10)13-8-19-14-7-11(17)5-6-12(14)15(13)18/h1-8,16-17H	N/A	3	Positive	UPDATE-SINGLE-ANNOTATED-BRONZE	Bronze	941	temp/spec-00001.mzML	lib-00005.mgf	0.826228	GNPS-SELLECKCHEM-FDA-PART1	1866790	101.644	235048	7	59.9528	255.066	195.113	0	temp/spec-00001.mzML941	1	eliborrego/Renata-new/Active_B74-B75.mzML		6	31	ZQSIJRDFPHDXIC-UHFFFAOYSA-N	ZQSIJRDFPHDXIC	Phenylpropanoids and polyketides	Isoflavonoids	Isoflav-2-enes	Isoflavonoids	Isoflavones	Shikimates and Phenylpropanoids
CCMSLIB00003136708	Spectral Match to 13-Docosenamide, (Z)- from NIST14	ESI	HCD	Isolated	Data from Wolfender/Litaudon	Data deposited by pmallard	M+H	338.342	0	1	112845	N/A	N/A	N/A	N/A	3	Positive	UPDATE-SINGLE-ANNOTATED-BRONZE	Bronze	1186	temp/spec-00003.mzML	lib-00017.mgf	0.733153	GNPS-NIST14-MATCHES	222768	145.189	117841	6	39.8704	338.342	378.212	1	temp/spec-00003.mzML1186	1	eliborrego/Renata-new/Active_B84-B85.mzML		345	29203	N/A	N/A	N/A	N/A	N/A	N/A	N/A	N/A
CCMSLIB00000213686	Massbank:FIO00056 gamma-Dodecalactone	ESI	LC-ESI-QTOF	Isolated	Putative Massbank Match	Massbank	[M+H]+	199.17	0	1	2305-05-07	N/A	CCCCCCCCC(C1)OC(=O)C1	1S/C12H22O2/c1-2-3-4-5-6-7-8-11-9-10-12(13)14-11/h11H,2-10H2,1H3	N/A	3	Positive	UPDATE-SINGLE-ANNOTATED-BRONZE	Bronze	842	temp/spec-00000.mzML	lib-00046.mgf	0.914641	MASSBANK	936684	98.0181	80121.9	7	15.9579	199.17	215.128	1	temp/spec-00000.mzML842	1	eliborrego/Renata-new/Active_A16-A17.mzML		1	9	WGPCZPLRVAWXPW-UHFFFAOYSA-N	WGPCZPLRVAWXPW	Organoheterocyclic compounds	Lactones	Gamma butyrolactones	Fatty esters	Lactones	Fatty acids
CCMSLIB00005723872	h_13_stanozolol_3'OH	ESI	qTof	Commercial	Mehdi Beniddir	Anis Elloumi	2M+H	689.5	344.246	1			C[C@](O)(CC1)[C@@]2(C)[C@@H]1[C@H](CC[C@@H]3[C@]4(C)CC5=C(O)NN=C5C3)[C@@H]4CC2	InChI=1S/C21H32N2O2/c1-19-11-14-17(22-23-18(14)24)10-12(19)4-5-13-15(19)6-8-20(2)16(13)7-9-21(20,3)25/h12-13,15-16,25H,4-11H2,1-3H3,(H2,22,23,24)/t12-,13+,15-,16-,19-,20+,21-/m0/s1	N/A	1	Positive	UPDATE-SINGLE-ANNOTATED-GOLD	Gold	201	temp/spec-00003.mzML	lib-00042.mgf	0.797659	GNPS-LIBRARY	13707300	24.4834	31625.1	8	21.8055	689.5	711.305	1	temp/spec-00003.mzML201	1	eliborrego/Renata-new/Active_B84-B85.mzML		0	0	SWPAIUOYLTYQKK-BPUCSHBZSA-N	SWPAIUOYLTYQKK	Lipids and lipid-like molecules	Steroids and steroid derivatives	Estrane steroids	Steroids	Androstane steroids	Terpenoids
CCMSLIB00003137053	Spectral Match to trans,cis-3,6-Nonadien-1-ol from NIST14	ESI	Ion Trap	Isolated	Data from Pieter Dorrestein &amp; Lena Gerwick	Data deposited by smascuch	M+Na	163.11	140.12	1	56805233	N/A	CC/C=C/C/C=C/CCO	InChI=1S/C9H16O/c1-2-3-4-5-6-7-8-9-10/h3-4,6-7,10H,2,5,8-9H2,1H3/b4-3+,7-6+	N/A	3	Positive	UPDATE-SINGLE-ANNOTATED-BRONZE	Bronze	1233	temp/spec-00002.mzML	lib-00017.mgf	0.852589	GNPS-NIST14-MATCHES	773550	146.981	196137	7	31.9919	163.11	195.102	0	temp/spec-00002.mzML1233	1	eliborrego/Renata-new/Active_B80-B81.mzML		0	0	PICGPEBVZGCYBV-FZWLCVONSA-N	PICGPEBVZGCYBV	Lipids and lipid-like molecules	Fatty Acyls	Fatty alcohols	Fatty acyls	Fatty alcohols	Fatty acids
CCMSLIB00003140141	Spectral Match to Phe-Pro from NIST14	ESI	QQQ	Isolated	Data from Christopher A. Lowry	Data deposited by fevargas	M+H	263.139	262.132	1	N/A	N/A	C1C[C@H](N(C1)C(=O)[C@H](CC2=CC=CC=C2)N)C(=O)O	InChI=1S/C14H18N2O3/c15-11(9-10-5-2-1-3-6-10)13(17)16-8-4-7-12(16)14(18)19/h1-3,5-6,11-12H,4,7-9,15H2,(H,18,19)/t11-,12-/m0/s1	N/A	3	Positive	UPDATE-SINGLE-ANNOTATED-BRONZE	Bronze	489	temp/spec-00001.mzML	lib-00017.mgf	0.982703	GNPS-NIST14-MATCHES	174729000	53.0022	3811.52	8	1.00296	263.139	264.142	1	temp/spec-00001.mzML489	1	eliborrego/Renata-new/Active_B74-B75.mzML		74	4315	WEQJQNWXCSUVMA-RYUDHWBXSA-N	WEQJQNWXCSUVMA	Organic acids and derivatives	Carboxylic acids and derivatives	Amino acids, peptides, and analogues	Small peptides	Dipeptides	Amino acids and Peptides
CCMSLIB00003139186	Spectral Match to Monolaurin from NIST14	ESI	qTof	Isolated	Data from Wolfender/Litaudon	Data deposited by pmallard	M+H-H2O	257.211	274.214	1	142187	N/A	CCCCCCCCCCCC(=O)OCC(CO)O	InChI=1S/C15H30O4/c1-2-3-4-5-6-7-8-9-10-11-15(18)19-13-14(17)12-16/h14,16-17H,2-13H2,1H3	N/A	3	Positive	UPDATE-SINGLE-ANNOTATED-BRONZE	Bronze	835	temp/spec-00002.mzML	lib-00017.mgf	0.858759	GNPS-NIST14-MATCHES	1042480	91.0988	217963	8	56.0624	257.211	313.273	1	temp/spec-00002.mzML835	1	eliborrego/Renata-new/Active_B80-B81.mzML		25	410	ARIWANIATODDMH-UHFFFAOYSA-N	ARIWANIATODDMH	Lipids and lipid-like molecules	Glycerolipids	Monoradylglycerols	Glycerolipids	Monoacylglycerols	Fatty acids
CCMSLIB00003137053	Spectral Match to trans,cis-3,6-Nonadien-1-ol from NIST14	ESI	Ion Trap	Isolated	Data from Pieter Dorrestein &amp; Lena Gerwick	Data deposited by smascuch	M+Na	163.11	140.12	1	56805233	N/A	CC/C=C/C/C=C/CCO	InChI=1S/C9H16O/c1-2-3-4-5-6-7-8-9-10/h3-4,6-7,10H,2,5,8-9H2,1H3/b4-3+,7-6+	N/A	3	Positive	UPDATE-SINGLE-ANNOTATED-BRONZE	Bronze	1415	temp/spec-00002.mzML	lib-00017.mgf	0.832619	GNPS-NIST14-MATCHES	766648	173.521	196359	7	32.0282	163.11	195.138	0	temp/spec-00002.mzML1415	1	eliborrego/Renata-new/Active_B80-B81.mzML		0	0	PICGPEBVZGCYBV-FZWLCVONSA-N	PICGPEBVZGCYBV	Lipids and lipid-like molecules	Fatty Acyls	Fatty alcohols	Fatty acyls	Fatty alcohols	Fatty acids
CCMSLIB00003136637	Spectral Match to Val-Leu from NIST14	ESI	QQQ	Isolated	Data from Pieter Dorrestein	Data deposited by lfnothias	M+H	231.171	230.163	1	3989977	N/A	CC(C)C[C@@H](C(=O)O)NC(=O)[C@H](C(C)C)N	InChI=1S/C11H22N2O3/c1-6(2)5-8(11(15)16)13-10(14)9(12)7(3)4/h6-9H,5,12H2,1-4H3,(H,13,14)(H,15,16)/t8-,9-/m0/s1	N/A	3	Positive	UPDATE-SINGLE-ANNOTATED-BRONZE	Bronze	616	temp/spec-00005.mzML	lib-00017.mgf	0.742443	GNPS-NIST14-MATCHES	2424290	69.2437	147309	7	34.0535	231.171	197.117	0	temp/spec-00005.mzML616	1	eliborrego/Renata-new/Blank_B30-31.mzML		37	952	XCTHZFGSVQBHBW-IUCAKERBSA-N	XCTHZFGSVQBHBW	Organic acids and derivatives	Carboxylic acids and derivatives	Amino acids, peptides, and analogues	Small peptides	Dipeptides	Amino acids and Peptides
CCMSLIB00003139268	Spectral Match to Leu-Ile from NIST14	ESI	Q-TOF	Isolated	Data from Gabriel Haddad	Data deposited by mjmeehan	M+H	245.186	0	1	N/A	N/A	N/A	N/A	N/A	3	Positive	UPDATE-SINGLE-ANNOTATED-BRONZE	Bronze	327	temp/spec-00004.mzML	lib-00017.mgf	0.886406	GNPS-NIST14-MATCHES	106613000	37.1417	114327	7	28.0315	245.186	217.155	1	temp/spec-00004.mzML327	1	eliborrego/Renata-new/Blank_B23.mzML		36	3276	N/A	N/A	N/A	N/A	N/A	N/A	N/A	N/A
CCMSLIB00006126291	(E)-3,4,5-Trimethoxycinnamic acid - 30.0 eV	ESI	Orbitrap	Isolated	PI	Data Collector	M-H	237.077	0	1		N/A	COc1cc(cc(c1OC)OC)/C=C/C(=O)O	N/A	N/A	1	Negative	UPDATE-SINGLE-ANNOTATED-GOLD	Gold	1158	temp/spec-00004.mzML	lib-00008.mgf	0.708963	BIRMINGHAM-UHPLC-MS-NEG	760956	143.337	41657.8	6	9.87608	237.077	227.201	0	temp/spec-00004.mzML1158	1	eliborrego/Renata-new/Blank_B23.mzML		0	0	YTFVRYKNXDADBI-SNAWJCMRSA-N	YTFVRYKNXDADBI	Phenylpropanoids and polyketides	Cinnamic acids and derivatives	Hydroxycinnamic acids and derivatives	Phenylpropanoids (C6-C3)	Cinnamic acids and derivatives	Shikimates and Phenylpropanoids
CCMSLIB00005729352	Massbank:KO000500 S-Citramalic acid|(2S)-2-Hydroxy-2-methylbutanedioate|L-(+)-2-Methylmalic acid|L-alpha-Hydroxypyrotartaric acid|L-Citramalic acid|(S)-2-Hydroxy-2-methylsuccinic acid|(S)-2-Methylmalate|(S)-2-Methylmal	ESI	QQQ	Isolated	Massbank	Massbank	M-H	147	0	1	6236-09-05	N/A	C[C@](CC(=O)O)(C(=O)O)O	1S/C5H8O5/c1-5(10,4(8)9)2-3(6)7/h10H,2H2,1H3,(H,6,7)(H,8,9)/t5-/m0/s1	N/A	3	Negative	UPDATE-SINGLE-ANNOTATED-BRONZE	Bronze	1058	temp/spec-00003.mzML	lib-00046.mgf	0.88953	MASSBANK	852359	126.36	136781	6	20.1068	147	167.107	0	temp/spec-00003.mzML1058	1	eliborrego/Renata-new/Active_B84-B85.mzML		0	0	XFTRTWQBIOMVPK-YFKPBYRVSA-N	XFTRTWQBIOMVPK	Lipids and lipid-like molecules	Fatty Acyls	Fatty acids and conjugates	Fatty Acids and Conjugates	Hydroxy fatty acids	Fatty acids
CCMSLIB00003138245	Spectral Match to PyroGlu-Pro from NIST14	ESI	qTof	Isolated	Data from Wiemann	Data deposited by pwiemann	M+H	227.103	226.095	1	N/A	N/A	C1CC(N(C1)C(=O)C2CCC(=O)N2)C(=O)O	InChI=1S/C10H14N2O4/c13-8-4-3-6(11-8)9(14)12-5-1-2-7(12)10(15)16/h6-7H,1-5H2,(H,11,13)(H,15,16)	N/A	3	Positive	UPDATE-SINGLE-ANNOTATED-BRONZE	Bronze	98	temp/spec-00004.mzML	lib-00017.mgf	0.86881	GNPS-NIST14-MATCHES	9064220	14.551	61712.7	7	14.0151	227.103	241.118	1	temp/spec-00004.mzML98	1	eliborrego/Renata-new/Blank_B23.mzML		32	1456	PFEJJYZYEFRQEA-UHFFFAOYSA-N	PFEJJYZYEFRQEA	Organic acids and derivatives	Carboxylic acids and derivatives	Amino acids, peptides, and analogues	Small peptides	Dipeptides	Amino acids and Peptides
CCMSLIB00003138839	Spectral Match to Monolaurin from NIST14	ESI	qTof	Isolated	Data from Wolfender/Litaudon	Data deposited by pmallard	M+H-H2O	257.211	274.214	1	142187	N/A	CCCCCCCCCCCC(=O)OCC(CO)O	InChI=1S/C15H30O4/c1-2-3-4-5-6-7-8-9-10-11-15(18)19-13-14(17)12-16/h14,16-17H,2-13H2,1H3	N/A	3	Positive	UPDATE-SINGLE-ANNOTATED-BRONZE	Bronze	494	temp/spec-00004.mzML	lib-00017.mgf	0.914013	GNPS-NIST14-MATCHES	2908640	53.3419	326946	9	84.094	257.211	341.305	1	temp/spec-00004.mzML494	1	eliborrego/Renata-new/Blank_B23.mzML		25	410	ARIWANIATODDMH-UHFFFAOYSA-N	ARIWANIATODDMH	Lipids and lipid-like molecules	Glycerolipids	Monoradylglycerols	Glycerolipids	Monoacylglycerols	Fatty acids
CCMSLIB00000070299	Nleu-Val-hexanoate	LC-ESI	qToF	Synthetic	Dorrestein/Gerwick	Luzzatto/Garg	M+H	343.268	342.474	1	N/A	N/A	N/A	N/A	N/A	2	Positive	UPDATE-SINGLE-ANNOTATED-SILVER	Silver	1286	temp/spec-00002.mzML	lib-00042.mgf	0.713086	GNPS-LIBRARY	1122810	154.637	245174	7	84.1603	343.268	259.108	0	temp/spec-00002.mzML1286	1	eliborrego/Renata-new/Active_B80-B81.mzML		0	0	N/A	N/A	N/A	N/A	N/A	N/A	N/A	N/A
CCMSLIB00006126291	(E)-3,4,5-Trimethoxycinnamic acid - 30.0 eV	ESI	Orbitrap	Isolated	PI	Data Collector	M-H	237.077	0	1		N/A	COc1cc(cc(c1OC)OC)/C=C/C(=O)O	N/A	N/A	1	Negative	UPDATE-SINGLE-ANNOTATED-GOLD	Gold	1065	temp/spec-00005.mzML	lib-00008.mgf	0.739617	BIRMINGHAM-UHPLC-MS-NEG	2027140	127.341	41964.7	6	9.94885	237.077	227.128	1	temp/spec-00005.mzML1065	1	eliborrego/Renata-new/Blank_B30-31.mzML		0	0	YTFVRYKNXDADBI-SNAWJCMRSA-N	YTFVRYKNXDADBI	Phenylpropanoids and polyketides	Cinnamic acids and derivatives	Hydroxycinnamic acids and derivatives	Phenylpropanoids (C6-C3)	Cinnamic acids and derivatives	Shikimates and Phenylpropanoids
CCMSLIB00004721177	ANISOMYCIN	N/A	ESI-QFT	isolated	MoNA	MoNA:VF-NPL-QEHF027596	[M+Na]+	288.121	0	1	N/A	N/A	N/A	InChI=1S/C14H19NO4/c1-9(16)19-14-12(15-8-13(14)17)7-10-3-5-11(18-2)6-4-10/h3-6,12-15,17H,7-8H2,1-2H3/t12-,13+,14+/m0/s1	N/A	3	positive	UPDATE-SINGLE-ANNOTATED-BRONZE	Bronze	692	temp/spec-00005.mzML	lib-00003.mgf	0.709406	MONA	627604	79.1188	136070	6	39.2046	288.121	327.326	1	temp/spec-00005.mzML692	1	eliborrego/Renata-new/Blank_B30-31.mzML		0	0	YKJYKKNCCRKFSL-BFHYXJOUSA-N	YKJYKKNCCRKFSL	Benzenoids	Phenol ethers	Anisoles	N/A	N/A	N/A
CCMSLIB00000213686	Massbank:FIO00056 gamma-Dodecalactone	ESI	LC-ESI-QTOF	Isolated	Putative Massbank Match	Massbank	[M+H]+	199.17	0	1	2305-05-07	N/A	CCCCCCCCC(C1)OC(=O)C1	1S/C12H22O2/c1-2-3-4-5-6-7-8-11-9-10-12(13)14-11/h11H,2-10H2,1H3	N/A	3	Positive	UPDATE-SINGLE-ANNOTATED-BRONZE	Bronze	75	temp/spec-00000.mzML	lib-00046.mgf	0.892685	MASSBANK	847055	10.4798	80121.7	7	15.9578	199.17	215.128	1	temp/spec-00000.mzML75	1	eliborrego/Renata-new/Active_A16-A17.mzML		1	9	WGPCZPLRVAWXPW-UHFFFAOYSA-N	WGPCZPLRVAWXPW	Organoheterocyclic compounds	Lactones	Gamma butyrolactones	Fatty esters	Lactones	Fatty acids
CCMSLIB00005464077	N-ACETYLPUTRESCINE	ESI	Orbitrap	Commercial	Dorrestein	Kelly Weldon	M+Na	153.1	130.111	1	18233-70-0	N/A	CC(=O)NCCCCN	"InChI=1S/C6H14N2O/c1-6(9)8-5-3-2-4-7/h2-5,7H2,1H3,(H,8,9)"	N/A	1	Positive	UPDATE-SINGLE-ANNOTATED-GOLD	Gold	903	temp/spec-00001.mzML	lib-00029.mgf	0.793622	GNPS-MSMLS	5810360	97.203	104415	6	15.986	153.1	169.086	1	temp/spec-00001.mzML903	1	eliborrego/Renata-new/Active_B74-B75.mzML		0	0	KLZGKIDSEJWEDW-UHFFFAOYSA-N	KLZGKIDSEJWEDW	Organic acids and derivatives	Carboximidic acids and derivatives	Carboximidic acids	Ornithine alkaloids	Polyamines	Alkaloids
CCMSLIB00003138397	Spectral Match to Jasmine lactone from NIST14	ESI	qTof	Isolated	Data from Gabriel Haddad	Data deposited by mjmeehan	M+H	169.122	168.115	1	25524952	N/A	CC/C=C\CC1CCCC(=O)O1	InChI=1S/C10H16O2/c1-2-3-4-6-9-7-5-8-10(11)12-9/h3-4,9H,2,5-8H2,1H3/b4-3-	N/A	3	Positive	UPDATE-SINGLE-ANNOTATED-BRONZE	Bronze	1082	temp/spec-00000.mzML	lib-00017.mgf	0.819613	GNPS-NIST14-MATCHES	1250830	131.192	248406	7	42.0109	169.122	211.133	1	temp/spec-00000.mzML1082	1	eliborrego/Renata-new/Active_A16-A17.mzML		0	0	XPPALVZZCMPTIV-ARJAWSKDSA-N	XPPALVZZCMPTIV	Organoheterocyclic compounds	Lactones	Delta valerolactones	Fatty esters	Lactones	Fatty acids
CCMSLIB00000080197	"MLS001140694-01!4-[[[(2S)-2-[[(2S)-2-(2,4-dioxo-1H-quinazolin-3-yl)-3-phenylpropanoyl]amino]-3-methylpentanoyl]amino]methyl]cyclohexane-1-carboxylic acid"	LC-ESI	qTof	NIH Natural Product Library	Dorrestein	VVP/LMS	M+H	563.287	562.279	1	N/A	N/A	CCC(C)[C@H](NC(=O)[C@H](Cc1ccccc1)n2c(=O)[nH]c3ccccc3c2=O)C(=O)NCC4CCC(CC4)C(=O)O	N/A	N/A	1	Positive	UPDATE-SINGLE-ANNOTATED-GOLD	Gold	309	temp/spec-00000.mzML	lib-00009.mgf	0.748183	GNPS-NIH-NATURALPRODUCTSLIBRARY	8482210	34.9658	172361	6	97.0887	563.287	466.198	1	temp/spec-00000.mzML309	1	eliborrego/Renata-new/Active_A16-A17.mzML		1	1	DARWWBXHWMVULB-VVZXFCFCSA-N	DARWWBXHWMVULB	Organic acids and derivatives	Carboxylic acids and derivatives	Amino acids, peptides, and analogues	Small peptides	Tripeptides	Amino acids and Peptides
CCMSLIB00000578017	N-ACETYL-DL-GLUTAMIC ACID	LC-ESI	Q-Exactive Plus	Commercial standard	Alexandrov Theodore	Prasad	M+H	190.07	189.064	0	1430871	185	O=C(N[C@H](C(=O)O)CCC(=O)O)C	N/A	N/A	1	Positive	UPDATE-SINGLE-ANNOTATED-GOLD	Gold	1049	temp/spec-00001.mzML	lib-00025.mgf	0.797978	GNPS-EMBL-MCF	1720770	115.014	36661.6	6	6.96828	190.07	183.102	0	temp/spec-00001.mzML1049	1	eliborrego/Renata-new/Active_B74-B75.mzML		2	30	RFMMMVDNIPUKGG-YFKPBYRVSA-N	RFMMMVDNIPUKGG	Organic acids and derivatives	Carboxylic acids and derivatives	Amino acids, peptides, and analogues	Small peptides	Dipeptides	Amino acids and Peptides
CCMSLIB00003138973	Spectral Match to DL-Phenylalanine from NIST14	ESI	QQQ	Isolated	Data from Rob Knight	Data deposited by aaksenov	M+H	166.086	165.079	1	150301	N/A	C1=CC=C(C=C1)CC(C(=O)O)N	InChI=1S/C9H11NO2/c10-8(9(11)12)6-7-4-2-1-3-5-7/h1-5,8H,6,10H2,(H,11,12)	N/A	3	Positive	UPDATE-SINGLE-ANNOTATED-BRONZE	Bronze	374	temp/spec-00002.mzML	lib-00017.mgf	0.845389	GNPS-NIST14-MATCHES	21113600	41.1396	403661	6	67.0424	166.086	233.128	1	temp/spec-00002.mzML374	1	eliborrego/Renata-new/Active_B80-B81.mzML		57	2653	COLNVLDHVKWLRT-UHFFFAOYSA-N	COLNVLDHVKWLRT	Organic acids and derivatives	Carboxylic acids and derivatives	Amino acids, peptides, and analogues	Small peptides	Aminoacids	Amino acids and Peptides|Shikimates and Phenylpropanoids
CCMSLIB00006112553	DG(20:4_18:0)	LC-ESI	qTof	Lysate	N Auzeil		M+NH4	662.574	0	1						3	Positive	UPDATE-SINGLE-ANNOTATED-BRONZE	Bronze	601	temp/spec-00004.mzML	lib-00042.mgf	0.80228	GNPS-LIBRARY	3052280	64.8257	1327.61	12	0.879639	662.574	663.454	1	temp/spec-00004.mzML601	1	eliborrego/Renata-new/Blank_B23.mzML		0	0	N/A	N/A	N/A	N/A	N/A	N/A	N/A	N/A
CCMSLIB00000081579	Lauryl sulfate	DI-ESI	qTof	Commercial	Norberto Lopes	Norberto Lopes	M-H	265.142	266.155	1	151-41-7	N/A	CCCCCCCCCCCCOS(=O)(O)=O	InChI=1S/C12H26O4S/c1-2-3-4-5-6-7-8-9-10-11-12-16-17(13,14)15/h2-12H2,1H3,(H,13,14,15)	N/A	3	Negative	UPDATE-SINGLE-ANNOTATED-BRONZE	Bronze	472	temp/spec-00005.mzML	lib-00042.mgf	0.700034	GNPS-LIBRARY	510943	51.3545	105726	6	28.0324	265.142	237.11	1	temp/spec-00005.mzML472	1	eliborrego/Renata-new/Blank_B30-31.mzML		1	9	MOTZDAYCYVMXPC-UHFFFAOYSA-N	MOTZDAYCYVMXPC	Organic acids and derivatives	Organic sulfuric acids and derivatives	Sulfuric acid esters	Fatty acyls	Fatty alcohols	Fatty acids
CCMSLIB00005738181	Massbank:RP002703 Palmitoleoyl Ethanolamide|Palmitoleoyl-EA|(Z)-N-(2-hydroxyethyl)hexadec-9-enamide	ESI	qTof	Isolated	Massbank	Massbank	M+H	298.274	0	1	N/A	N/A	CCCCCC/C=C\CCCCCCCC(NCCO)=O	1S/C18H35NO2/c1-2-3-4-5-6-7-8-9-10-11-12-13-14-15-18(21)19-16-17-20/h7-8,20H,2-6,9-17H2,1H3,(H,19,21)/b8-7-	N/A	3	Positive	UPDATE-SINGLE-ANNOTATED-BRONZE	Bronze	806	temp/spec-00001.mzML	lib-00046.mgf	0.71225	MASSBANK	394171	85.8161	66774.7	7	19.9171	298.274	318.191	1	temp/spec-00001.mzML806	1	eliborrego/Renata-new/Active_B74-B75.mzML		0	0	WFRLANWAASSSFV-FPLPWBNLSA-N	WFRLANWAASSSFV	Organic nitrogen compounds	Organonitrogen compounds	Amines	Fatty amides	N-acyl ethanolamines (endocannabinoids)	Fatty acids
CCMSLIB00003140141	Spectral Match to Phe-Pro from NIST14	ESI	QQQ	Isolated	Data from Christopher A. Lowry	Data deposited by fevargas	M+H	263.139	262.132	1	N/A	N/A	C1C[C@H](N(C1)C(=O)[C@H](CC2=CC=CC=C2)N)C(=O)O	InChI=1S/C14H18N2O3/c15-11(9-10-5-2-1-3-6-10)13(17)16-8-4-7-12(16)14(18)19/h1-3,5-6,11-12H,4,7-9,15H2,(H,18,19)/t11-,12-/m0/s1	N/A	3	Positive	UPDATE-SINGLE-ANNOTATED-BRONZE	Bronze	666	temp/spec-00004.mzML	lib-00017.mgf	0.929099	GNPS-NIST14-MATCHES	1807650	73.2827	3812.68	7	1.00327	263.139	264.142	1	temp/spec-00004.mzML666	1	eliborrego/Renata-new/Blank_B23.mzML		74	4315	WEQJQNWXCSUVMA-RYUDHWBXSA-N	WEQJQNWXCSUVMA	Organic acids and derivatives	Carboxylic acids and derivatives	Amino acids, peptides, and analogues	Small peptides	Dipeptides	Amino acids and Peptides
CCMSLIB00003137053	Spectral Match to trans,cis-3,6-Nonadien-1-ol from NIST14	ESI	Ion Trap	Isolated	Data from Pieter Dorrestein &amp; Lena Gerwick	Data deposited by smascuch	M+Na	163.11	140.12	1	56805233	N/A	CC/C=C/C/C=C/CCO	InChI=1S/C9H16O/c1-2-3-4-5-6-7-8-9-10/h3-4,6-7,10H,2,5,8-9H2,1H3/b4-3+,7-6+	N/A	3	Positive	UPDATE-SINGLE-ANNOTATED-BRONZE	Bronze	1332	temp/spec-00001.mzML	lib-00017.mgf	0.805096	GNPS-NIST14-MATCHES	1297780	151.07	196138	7	31.992	163.11	195.102	0	temp/spec-00001.mzML1332	1	eliborrego/Renata-new/Active_B74-B75.mzML		0	0	PICGPEBVZGCYBV-FZWLCVONSA-N	PICGPEBVZGCYBV	Lipids and lipid-like molecules	Fatty Acyls	Fatty alcohols	Fatty acyls	Fatty alcohols	Fatty acids
CCMSLIB00005729352	Massbank:KO000500 S-Citramalic acid|(2S)-2-Hydroxy-2-methylbutanedioate|L-(+)-2-Methylmalic acid|L-alpha-Hydroxypyrotartaric acid|L-Citramalic acid|(S)-2-Hydroxy-2-methylsuccinic acid|(S)-2-Methylmalate|(S)-2-Methylmal	ESI	QQQ	Isolated	Massbank	Massbank	M-H	147	0	1	6236-09-05	N/A	C[C@](CC(=O)O)(C(=O)O)O	1S/C5H8O5/c1-5(10,4(8)9)2-3(6)7/h10H,2H2,1H3,(H,6,7)(H,8,9)/t5-/m0/s1	N/A	3	Negative	UPDATE-SINGLE-ANNOTATED-BRONZE	Bronze	1025	temp/spec-00005.mzML	lib-00046.mgf	0.885683	MASSBANK	2249450	122.204	137028	6	20.1431	147	167.143	0	temp/spec-00005.mzML1025	1	eliborrego/Renata-new/Blank_B30-31.mzML		0	0	XFTRTWQBIOMVPK-YFKPBYRVSA-N	XFTRTWQBIOMVPK	Lipids and lipid-like molecules	Fatty Acyls	Fatty acids and conjugates	Fatty Acids and Conjugates	Hydroxy fatty acids	Fatty acids
CCMSLIB00006409047	7-hydroxy-3-(4-hydroxyphenyl)-4H-chromen-4-one	ESI	Orbitrap	Commercial standard	BMDMS-NP	BMDMS-NP	[M+H]+	255.07	254.058	1	N/A	N/A	O=C1C(=COC2=CC(O)=CC=C12)C=3C=CC(O)=CC3	InChI=1S/C15H10O4/c16-10-3-1-9(2-4-10)13-8-19-14-7-11(17)5-6-12(14)15(13)18/h1-8,16-17H	N/A	1	Positive	UPDATE-SINGLE-ANNOTATED-GOLD	Gold	1258	temp/spec-00005.mzML	lib-00039.mgf	0.732517	BMDMS-NP	1752320	151.834	235105	6	59.9683	255.07	195.102	0	temp/spec-00005.mzML1258	1	eliborrego/Renata-new/Blank_B30-31.mzML		0	0	ZQSIJRDFPHDXIC-UHFFFAOYSA-N	ZQSIJRDFPHDXIC	Phenylpropanoids and polyketides	Isoflavonoids	Isoflav-2-enes	Isoflavonoids	Isoflavones	Shikimates and Phenylpropanoids
CCMSLIB00005463553	N-ACETYLSEROTONIN	ESI	Orbitrap	Commercial	Dorrestein	Fernando Vargas	M+Na	241.095	218.106	1	1210-83-9	na	CC(=O)NCCC1=CNC2=C1C=C(O)C=C2	"InChI=1S/C12H14N2O2/c1-8(15)13-5-4-9-7-14-12-3-2-10(16)6-11(9)12/h2-3,6-7,14,16H,4-5H2,1H3,(H,13,15)"	N/A	1	Positive	UPDATE-SINGLE-ANNOTATED-GOLD	Gold	1430	temp/spec-00000.mzML	lib-00029.mgf	0.737168	GNPS-MSMLS	795140	179.778	8159.54	7	1.96722	241.095	239.128	1	temp/spec-00000.mzML1430	1	eliborrego/Renata-new/Active_A16-A17.mzML		1	11	MVAWJSIDNICKHF-UHFFFAOYSA-N	MVAWJSIDNICKHF	Organoheterocyclic compounds	Indoles and derivatives	Hydroxyindoles	Tryptophan alkaloids	Simple indole alkaloids	Alkaloids
CCMSLIB00003139626	Spectral Match to PyroGlu-Val from NIST14	ESI	Q-TOF	Isolated	Data from Joshua Wollam	Data deposited by fevargas	M+H	229.118	0	1	N/A	N/A	N/A	N/A	N/A	3	Positive	UPDATE-SINGLE-ANNOTATED-BRONZE	Bronze	463	temp/spec-00001.mzML	lib-00017.mgf	0.786223	GNPS-NIST14-MATCHES	25506500	50.4457	432390	8	99.0683	229.118	328.186	0	temp/spec-00001.mzML463	1	eliborrego/Renata-new/Active_B74-B75.mzML		40	2630	N/A	N/A	N/A	N/A	N/A	N/A	N/A	N/A
CCMSLIB00003135623	Spectral Match to Antimycin A4 from NIST14	ESI	IT/ion trap	Isolated	Data from Dr. Katherine R. Duncan	Data deposited by kduncan	M+H	507.233	0	1	27220593	N/A	N/A	N/A	N/A	3	Positive	UPDATE-SINGLE-ANNOTATED-BRONZE	Bronze	372	temp/spec-00000.mzML	lib-00017.mgf	0.790054	GNPS-NIST14-MATCHES	6103840	41.2483	80898.7	6	41.0345	507.233	466.199	1	temp/spec-00000.mzML372	1	eliborrego/Renata-new/Active_A16-A17.mzML		1	4	N/A	N/A	N/A	N/A	N/A	N/A	N/A	N/A
CCMSLIB00006126291	(E)-3,4,5-Trimethoxycinnamic acid - 30.0 eV	ESI	Orbitrap	Isolated	PI	Data Collector	M-H	237.077	0	1		N/A	COc1cc(cc(c1OC)OC)/C=C/C(=O)O	N/A	N/A	1	Negative	UPDATE-SINGLE-ANNOTATED-GOLD	Gold	752	temp/spec-00003.mzML	lib-00008.mgf	0.747158	BIRMINGHAM-UHPLC-MS-NEG	601979	82.9173	41964.4	6	9.94879	237.077	227.128	1	temp/spec-00003.mzML752	1	eliborrego/Renata-new/Active_B84-B85.mzML		0	0	YTFVRYKNXDADBI-SNAWJCMRSA-N	YTFVRYKNXDADBI	Phenylpropanoids and polyketides	Cinnamic acids and derivatives	Hydroxycinnamic acids and derivatives	Phenylpropanoids (C6-C3)	Cinnamic acids and derivatives	Shikimates and Phenylpropanoids
CCMSLIB00003139186	Spectral Match to Monolaurin from NIST14	ESI	qTof	Isolated	Data from Wolfender/Litaudon	Data deposited by pmallard	M+H-H2O	257.211	274.214	1	142187	N/A	CCCCCCCCCCCC(=O)OCC(CO)O	InChI=1S/C15H30O4/c1-2-3-4-5-6-7-8-9-10-11-15(18)19-13-14(17)12-16/h14,16-17H,2-13H2,1H3	N/A	3	Positive	UPDATE-SINGLE-ANNOTATED-BRONZE	Bronze	465	temp/spec-00000.mzML	lib-00017.mgf	0.907971	GNPS-NIST14-MATCHES	3560860	50.6455	217963	8	56.0626	257.211	313.274	1	temp/spec-00000.mzML465	1	eliborrego/Renata-new/Active_A16-A17.mzML		25	410	ARIWANIATODDMH-UHFFFAOYSA-N	ARIWANIATODDMH	Lipids and lipid-like molecules	Glycerolipids	Monoradylglycerols	Glycerolipids	Monoacylglycerols	Fatty acids
CCMSLIB00003139268	Spectral Match to Leu-Ile from NIST14	ESI	Q-TOF	Isolated	Data from Gabriel Haddad	Data deposited by mjmeehan	M+H	245.186	0	1	N/A	N/A	N/A	N/A	N/A	3	Positive	UPDATE-SINGLE-ANNOTATED-BRONZE	Bronze	771	temp/spec-00001.mzML	lib-00017.mgf	0.788956	GNPS-NIST14-MATCHES	6538030	81.851	114326	6	28.0312	245.186	217.155	1	temp/spec-00001.mzML771	1	eliborrego/Renata-new/Active_B74-B75.mzML		36	3276	N/A	N/A	N/A	N/A	N/A	N/A	N/A	N/A
CCMSLIB00010011911	Sarmentoside B	LC-ESI	qTof	Crude	PK	PK	M+H	633.454	0	1						3	Positive	UPDATE-SINGLE-ANNOTATED-BRONZE	Bronze	1417	temp/spec-00005.mzML	lib-00042.mgf	0.810701	GNPS-LIBRARY	5904240	172.254	47358.9	15	29.9997	633.454	663.454	1	temp/spec-00005.mzML1417	1	eliborrego/Renata-new/Blank_B30-31.mzML		0	0	N/A	N/A	N/A	N/A	N/A	N/A	N/A	N/A
CCMSLIB00000070299	Nleu-Val-hexanoate	LC-ESI	qToF	Synthetic	Dorrestein/Gerwick	Luzzatto/Garg	M+H	343.268	342.474	1	N/A	N/A	N/A	N/A	N/A	2	Positive	UPDATE-SINGLE-ANNOTATED-SILVER	Silver	598	temp/spec-00002.mzML	lib-00042.mgf	0.804438	GNPS-LIBRARY	16876800	63.2245	244901	7	84.0667	343.268	259.201	0	temp/spec-00002.mzML598	1	eliborrego/Renata-new/Active_B80-B81.mzML		0	0	N/A	N/A	N/A	N/A	N/A	N/A	N/A	N/A
CCMSLIB00006392815	2-pyridin-3-yl-thiazolidine-4-carboxylic acid	ESI	Orbitrap	Commercial standard	BMDMS-NP	BMDMS-NP	[M+H]+	211.05	210.046	1	N/A	N/A	O=C(O)C1NC(SC1)C=2C=NC=CC2	InChI=1S/C9H10N2O2S/c12-9(13)7-5-14-8(11-7)6-2-1-3-10-4-6/h1-4,7-8,11H,5H2,(H,12,13)	N/A	1	Positive	UPDATE-SINGLE-ANNOTATED-GOLD	Gold	1105	temp/spec-00002.mzML	lib-00039.mgf	0.796106	BMDMS-NP	718948	128.548	19321.9	8	4.0779	211.05	215.128	1	temp/spec-00002.mzML1105	1	eliborrego/Renata-new/Active_B80-B81.mzML		0	0	FSNGLHIMQHWTNF-UHFFFAOYSA-N	FSNGLHIMQHWTNF	Organic acids and derivatives	Carboxylic acids and derivatives	Amino acids, peptides, and analogues	Nicotinic acid alkaloids	Pyridine alkaloids	Alkaloids
CCMSLIB00000070299	Nleu-Val-hexanoate	LC-ESI	qToF	Synthetic	Dorrestein/Gerwick	Luzzatto/Garg	M+H	343.268	342.474	1	N/A	N/A	N/A	N/A	N/A	2	Positive	UPDATE-SINGLE-ANNOTATED-SILVER	Silver	882	temp/spec-00002.mzML	lib-00042.mgf	0.745068	GNPS-LIBRARY	2828630	97.3428	244901	7	84.0666	343.268	259.201	0	temp/spec-00002.mzML882	1	eliborrego/Renata-new/Active_B80-B81.mzML		0	0	N/A	N/A	N/A	N/A	N/A	N/A	N/A	N/A
CCMSLIB00003136453	Spectral Match to Ile-Gly-Ile from NIST14	ESI	QqQ	Isolated	Data from Joshua Wollam	Data deposited by fevargas	M+H	302.207	0	1	N/A	N/A	N/A	N/A	N/A	3	Positive	UPDATE-SINGLE-ANNOTATED-BRONZE	Bronze	367	temp/spec-00004.mzML	lib-00017.mgf	0.902108	GNPS-NIST14-MATCHES	12630800	40.9397	46376.8	9	14.0154	302.207	288.192	1	temp/spec-00004.mzML367	1	eliborrego/Renata-new/Blank_B23.mzML		41	2777	N/A	N/A	N/A	N/A	N/A	N/A	N/A	N/A
CCMSLIB00003139186	Spectral Match to Monolaurin from NIST14	ESI	qTof	Isolated	Data from Wolfender/Litaudon	Data deposited by pmallard	M+H-H2O	257.211	274.214	1	142187	N/A	CCCCCCCCCCCC(=O)OCC(CO)O	InChI=1S/C15H30O4/c1-2-3-4-5-6-7-8-9-10-11-15(18)19-13-14(17)12-16/h14,16-17H,2-13H2,1H3	N/A	3	Positive	UPDATE-SINGLE-ANNOTATED-BRONZE	Bronze	443	temp/spec-00003.mzML	lib-00017.mgf	0.800641	GNPS-NIST14-MATCHES	6183760	48.1896	217350	7	55.9049	257.211	313.116	1	temp/spec-00003.mzML443	1	eliborrego/Renata-new/Active_B84-B85.mzML		25	410	ARIWANIATODDMH-UHFFFAOYSA-N	ARIWANIATODDMH	Lipids and lipid-like molecules	Glycerolipids	Monoradylglycerols	Glycerolipids	Monoacylglycerols	Fatty acids
CCMSLIB00003138780	Spectral Match to Ile-Pro from NIST14	ESI	Q-TOF	Isolated	Data from Joshua Wollam	Data deposited by fevargas	M+H	229.155	0	1	N/A	N/A	N/A	N/A	N/A	3	Positive	UPDATE-SINGLE-ANNOTATED-BRONZE	Bronze	803	temp/spec-00001.mzML	lib-00017.mgf	0.891951	GNPS-NIST14-MATCHES	35658500	85.5286	61161.1	8	14.0154	229.155	243.17	1	temp/spec-00001.mzML803	1	eliborrego/Renata-new/Active_B74-B75.mzML		17	640	N/A	N/A	N/A	N/A	N/A	N/A	N/A	N/A
CCMSLIB00000578008	4-GUANIDINOBUTANOATE	LC-ESI	Q-Exactive Plus	Commercial standard	Alexandrov Theodore	Prasad	M+H	146.09	145.085	0	463-00-3	500	C(CC(=O)O)CN=C(N)N	N/A	N/A	1	Positive	UPDATE-SINGLE-ANNOTATED-GOLD	Gold	828	temp/spec-00003.mzML	lib-00025.mgf	0.782548	GNPS-EMBL-MCF	720289	93.2953	287755	6	42.0382	146.09	188.128	0	temp/spec-00003.mzML828	1	eliborrego/Renata-new/Active_B84-B85.mzML		0	0	TUHVEAJXIMEOSA-UHFFFAOYSA-N	TUHVEAJXIMEOSA	Organic acids and derivatives	Carboxylic acids and derivatives	Amino acids, peptides, and analogues	Small peptides	Aminoacids	Amino acids and Peptides
CCMSLIB00000850450	NCGC00384639-01_C14H16N2O3_Pyrrolo[1,2-a]pyrazine-1,4-dione, hexahydro-3-[(4-hydroxyphenyl)methyl]-	LC-ESI	Maxis II HD Q-TOF Bruker	isolated	Jadhav/Dorrestein	lfnothias	M+H	261.123	260.116	1	n/a	n/a	OC1=CC=C(CC2NC(=O)C3CCCN3C2=O)C=C1	InChI=1S/C14H16N2O3/c17-10-5-3-9(4-6-10)8-11-14(19)16-7-1-2-12(16)13(18)15-11/h3-6,11-12,17H,1-2,7-8H2,(H,15,18)	N/A	1	positive	UPDATE-SINGLE-ANNOTATED-GOLD	Gold	1337	temp/spec-00003.mzML	lib-00047.mgf	0.704339	GNPS-NIH-NATURALPRODUCTSLIBRARY_ROUND2_POSITIVE	1581580	167.678	4295.69	6	1.1217	261.123	260.001	0	temp/spec-00003.mzML1337	1	eliborrego/Renata-new/Active_B84-B85.mzML		21	1492	LSGOTAXPWMCUCK-UHFFFAOYSA-N	LSGOTAXPWMCUCK	Organic acids and derivatives	Carboxylic acids and derivatives	Amino acids, peptides, and analogues	Small peptides	Dipeptides	Amino acids and Peptides
CCMSLIB00003135713	Spectral Match to Gln-Ile-Lys from NIST14	ESI	QQQ	Isolated	Data from Michael Katze, Ralph Baric, Amy Sims, Katrina Waters, Dick Smith, and Thomas Metz	Data deposited by ThomasMetz	M+H	388.254	387.248	1	N/A	N/A	CC[C@H](C)[C@@H](C(=O)N[C@@H](CCCCN)C(=O)O)NC(=O)[C@H](CCC(=O)N)N	InChI=1S/C17H33N5O5/c1-3-10(2)14(22-15(24)11(19)7-8-13(20)23)16(25)21-12(17(26)27)6-4-5-9-18/h10-12,14H,3-9,18-19H2,1-2H3,(H2,20,23)(H,21,25)(H,22,24)(H,26,27)/t10-,11-,12-,14-/m0/s1	N/A	3	Positive	UPDATE-SINGLE-ANNOTATED-BRONZE	Bronze	376	temp/spec-00003.mzML	lib-00017.mgf	0.780201	GNPS-NIST14-MATCHES	4550240	41.5072	10563.1	8	4.10117	388.254	384.153	0	temp/spec-00003.mzML376	1	eliborrego/Renata-new/Active_B84-B85.mzML		3	9	MTCXQQINVAFZKW-MNXVOIDGSA-N	MTCXQQINVAFZKW	Organic acids and derivatives	Carboxylic acids and derivatives	Amino acids, peptides, and analogues	Small peptides	Tripeptides	Amino acids and Peptides
CCMSLIB00003137749	Spectral Match to Phe-Pro from NIST14	ESI	Q-TOF	Isolated	Data from Pieter Dorrestein	Data deposited by lfnothias	M+H-H2O	245.129	0	1	N/A	N/A	N/A	N/A	N/A	3	Positive	UPDATE-SINGLE-ANNOTATED-BRONZE	Bronze	1334	temp/spec-00005.mzML	lib-00017.mgf	0.904726	GNPS-NIST14-MATCHES	4138420	161.779	1.92969	7	0.000473022	245.129	245.129	1	temp/spec-00005.mzML1334	1	eliborrego/Renata-new/Blank_B30-31.mzML		74	4315	N/A	N/A	N/A	N/A	N/A	N/A	N/A	N/A
CCMSLIB00003139268	Spectral Match to Leu-Ile from NIST14	ESI	Q-TOF	Isolated	Data from Gabriel Haddad	Data deposited by mjmeehan	M+H	245.186	0	1	N/A	N/A	N/A	N/A	N/A	3	Positive	UPDATE-SINGLE-ANNOTATED-BRONZE	Bronze	457	temp/spec-00001.mzML	lib-00017.mgf	0.840298	GNPS-NIST14-MATCHES	47442800	49.7809	4090.73	6	1.00299	245.186	246.189	0	temp/spec-00001.mzML457	1	eliborrego/Renata-new/Active_B74-B75.mzML		36	3276	N/A	N/A	N/A	N/A	N/A	N/A	N/A	N/A
CCMSLIB00004706026	Sarmentoside B	N/A	ESI-QFT	isolated	MoNA	MoNA:VF-NPL-QEHF014963	[M+H]+	665.317	0	1	N/A	N/A	N/A	InChI=1S/C34H48O13/c1-17-28(46-19(3)37)29(42-5)27(39)30(44-17)47-21-6-9-32(16-35)26-23(7-10-33(32,40)13-21)34(41)11-8-22(20-12-25(38)43-15-20)31(34,4)14-24(26)45-18(2)36/h12,16-17,21-24,26-30,39-41H,6-11,13-15H2,1-5H3/t17?,21-,22+,23?,24+,26?,27?,28?,29?,30?,31+,32-,33-,34-/m0/s1	N/A	3	positive	UPDATE-SINGLE-ANNOTATED-BRONZE	Bronze	49	temp/spec-00005.mzML	lib-00003.mgf	0.806119	MONA	5956040	6.69294	2801.33	8	1.86377	665.317	663.453	1	temp/spec-00005.mzML49	1	eliborrego/Renata-new/Blank_B30-31.mzML		0	0	JJSVXWKQLGHFES-QGZYWIHFSA-N	JJSVXWKQLGHFES	Lipids and lipid-like molecules	Steroids and steroid derivatives	Steroid lactones	N/A	N/A	N/A
CCMSLIB00003139242	Spectral Match to 1-Dodecanamine from NIST14	ESI	Ion Trap	Isolated	Data from Zhang Lixin	Data deposited by mwang87	M+H	186.22	185.214	1	124221	N/A	CCCCCCCCCCCCN	InChI=1S/C12H27N/c1-2-3-4-5-6-7-8-9-10-11-12-13/h2-13H2,1H3	N/A	3	Positive	UPDATE-SINGLE-ANNOTATED-BRONZE	Bronze	197	temp/spec-00004.mzML	lib-00017.mgf	0.827887	GNPS-NIST14-MATCHES	3131460	24.2891	451592	6	84.0955	186.22	270.315	0	temp/spec-00004.mzML197	1	eliborrego/Renata-new/Blank_B23.mzML		0	0	JRBPAEWTRLWTQC-UHFFFAOYSA-N	JRBPAEWTRLWTQC	Organic nitrogen compounds	Organonitrogen compounds	Amines	Fatty Acids and Conjugates|Fatty acyls	Amino fatty acids|Hydrocarbons	Fatty acids
CCMSLIB00003138245	Spectral Match to PyroGlu-Pro from NIST14	ESI	qTof	Isolated	Data from Wiemann	Data deposited by pwiemann	M+H	227.103	226.095	1	N/A	N/A	C1CC(N(C1)C(=O)C2CCC(=O)N2)C(=O)O	InChI=1S/C10H14N2O4/c13-8-4-3-6(11-8)9(14)12-5-1-2-7(12)10(15)16/h6-7H,1-5H2,(H,11,13)(H,15,16)	N/A	3	Positive	UPDATE-SINGLE-ANNOTATED-BRONZE	Bronze	1245	temp/spec-00001.mzML	lib-00017.mgf	0.816443	GNPS-NIST14-MATCHES	3115570	139.909	61713.6	6	14.0153	227.103	241.118	0	temp/spec-00001.mzML1245	1	eliborrego/Renata-new/Active_B74-B75.mzML		32	1456	PFEJJYZYEFRQEA-UHFFFAOYSA-N	PFEJJYZYEFRQEA	Organic acids and derivatives	Carboxylic acids and derivatives	Amino acids, peptides, and analogues	Small peptides	Dipeptides	Amino acids and Peptides
CCMSLIB00000080276	"MLS001140268-01!(2S)-3-phenyl-2-[2-[[2-(2,3,5,9-tetramethyl-7-oxofuro[3,2-g]chromen-6-yl)acetyl]amino]pentanoylamino]propanoic acid"	LC-ESI	qTof	NIH Natural Product Library	Dorrestein	VVP/LMS	M+H	547.244	546.237	1	N/A	N/A	CCCC(NC(=O)Cc1c(C)c2cc3c(C)c(C)oc3c(C)c2oc1=O)C(=O)N[C@@H](Cc4ccccc4)C(=O)O	N/A	N/A	1	Positive	UPDATE-SINGLE-ANNOTATED-GOLD	Gold	157	temp/spec-00000.mzML	lib-00009.mgf	0.730959	GNPS-NIH-NATURALPRODUCTSLIBRARY	12215800	19.6991	40151.9	6	21.9729	547.244	525.271	1	temp/spec-00000.mzML157	1	eliborrego/Renata-new/Active_A16-A17.mzML		2	9	WEZQHZWQIIMTES-BBMPLOMVSA-N	WEZQHZWQIIMTES	Organic acids and derivatives	Carboxylic acids and derivatives	Amino acids, peptides, and analogues	Coumarins	Simple coumarins	Shikimates and Phenylpropanoids
CCMSLIB00003136464	Spectral Match to Ile-Met from NIST14	ESI	Q-TOF	Isolated	Data from Gabriel Haddad	Data deposited by mjmeehan	M+H	263.142	0	1	N/A	N/A	N/A	N/A	N/A	3	Positive	UPDATE-SINGLE-ANNOTATED-BRONZE	Bronze	672	temp/spec-00004.mzML	lib-00017.mgf	0.92087	GNPS-NIST14-MATCHES	1361680	74.0431	68236.8	8	17.956	263.142	245.186	0	temp/spec-00004.mzML672	1	eliborrego/Renata-new/Blank_B23.mzML		41	2205	N/A	N/A	N/A	N/A	N/A	N/A	N/A	N/A
CCMSLIB00006126291	(E)-3,4,5-Trimethoxycinnamic acid - 30.0 eV	ESI	Orbitrap	Isolated	PI	Data Collector	M-H	237.077	0	1		N/A	COc1cc(cc(c1OC)OC)/C=C/C(=O)O	N/A	N/A	1	Negative	UPDATE-SINGLE-ANNOTATED-GOLD	Gold	22	temp/spec-00005.mzML	lib-00008.mgf	0.713181	BIRMINGHAM-UHPLC-MS-NEG	1981220	3.20359	41966	6	9.94916	237.077	227.128	1	temp/spec-00005.mzML22	1	eliborrego/Renata-new/Blank_B30-31.mzML		0	0	YTFVRYKNXDADBI-SNAWJCMRSA-N	YTFVRYKNXDADBI	Phenylpropanoids and polyketides	Cinnamic acids and derivatives	Hydroxycinnamic acids and derivatives	Phenylpropanoids (C6-C3)	Cinnamic acids and derivatives	Shikimates and Phenylpropanoids
CCMSLIB00005723142	NCGC00380621-01!4-oxo-4-(3-oxodecan-2-ylamino)butanoic acid [IIN-based on: CCMSLIB00000847798]	LC-ESI	Orbitrap	Commercial	Pieter Dorrestein	lfnothias/robinschmid	[M-H2O+H]+	254.175	271.178	1	N/A	N/A	CCCCCCCC(=O)C(C)NC(=O)CCC(O)=O	InChI=1S/C14H25NO4/c1-3-4-5-6-7-8-12(16)11(2)15-13(17)9-10-14(18)19/h11H,3-10H2,1-2H3,(H,15,17)(H,18,19)	N/A	3	Positive	UPDATE-SINGLE-ANNOTATED-BRONZE	Bronze	258	temp/spec-00005.mzML	lib-00047.mgf	0.703024	GNPS-NIH-NATURALPRODUCTSLIBRARY_ROUND2_POSITIVE	1222930	29.4773	47201	6	11.9973	254.175	266.173	1	temp/spec-00005.mzML258	1	eliborrego/Renata-new/Blank_B30-31.mzML		0	0	DGBNCMKQNOJCFB-UHFFFAOYSA-N	DGBNCMKQNOJCFB	Lipids and lipid-like molecules	Fatty Acyls	Fatty amides	Fatty amides	N-acyl amines	Fatty acids
CCMSLIB00003138993	Spectral Match to Diethyl phthalate from NIST14	ESI	QqQ	Isolated	Data from Pieter Dorrestein	Data deposited by lpace	M+H-C2H6O	177.056	0	1	84662	N/A	N/A	N/A	N/A	3	Positive	UPDATE-SINGLE-ANNOTATED-BRONZE	Bronze	596	temp/spec-00002.mzML	lib-00017.mgf	0.774875	GNPS-NIST14-MATCHES	16320200	63.0815	373087	6	66.0573	177.056	243.113	0	temp/spec-00002.mzML596	1	eliborrego/Renata-new/Active_B80-B81.mzML		58	3969	N/A	N/A	N/A	N/A	N/A	N/A	N/A	N/A
CCMSLIB00003135511	Spectral Match to Gly-Leu from NIST14	ESI	Q-TOF	Isolated	Data from Chris Turck	Data deposited by fevargas	M+H	189.124	0	1	869192	N/A	N/A	N/A	N/A	3	Positive	UPDATE-SINGLE-ANNOTATED-BRONZE	Bronze	173	temp/spec-00004.mzML	lib-00017.mgf	0.955808	GNPS-NIST14-MATCHES	31559900	22.1004	74104.9	7	14.015	189.124	203.139	1	temp/spec-00004.mzML173	1	eliborrego/Renata-new/Blank_B23.mzML		38	3673	N/A	N/A	N/A	N/A	N/A	N/A	N/A	N/A
CCMSLIB00000006575	Domperidone	LC-ESI	qTof	Isolated	Sirenas	Ed Esquenazi	M+H	426.17	425.162	1	N/A	N/A	C1CN(CCC1N2C3=C(C=C(C=C3)Cl)NC2=O)CCCN4C5=CC=CC=C5NC4=O	InChI=1S/C22H24ClN5O2/c23-15-6-7-20-18(14-15)25-22(30)28(20)16-8-12-26(13-9-16)10-3-11-27-19-5-2-1-4-17(19)24-21(27)29/h1-2,4-7,14,16H,3,8-13H2,(H,24,29)(H,25,30)	N/A	3	Positive	UPDATE-SINGLE-ANNOTATED-BRONZE	Bronze	1399	temp/spec-00001.mzML	lib-00005.mgf	0.779685	GNPS-SELLECKCHEM-FDA-PART1	1747150	160.036	168677	6	71.8851	426.17	354.285	1	temp/spec-00001.mzML1399	1	eliborrego/Renata-new/Active_B74-B75.mzML		0	0	FGXWKSZFVQUSTL-UHFFFAOYSA-N	FGXWKSZFVQUSTL	N/A	N/A	N/A	Tryptophan alkaloids	Carbazole alkaloids	Alkaloids
CCMSLIB00003139186	Spectral Match to Monolaurin from NIST14	ESI	qTof	Isolated	Data from Wolfender/Litaudon	Data deposited by pmallard	M+H-H2O	257.211	274.214	1	142187	N/A	CCCCCCCCCCCC(=O)OCC(CO)O	InChI=1S/C15H30O4/c1-2-3-4-5-6-7-8-9-10-11-15(18)19-13-14(17)12-16/h14,16-17H,2-13H2,1H3	N/A	3	Positive	UPDATE-SINGLE-ANNOTATED-BRONZE	Bronze	1101	temp/spec-00003.mzML	lib-00017.mgf	0.900359	GNPS-NIST14-MATCHES	755513	132.759	217964	8	56.0627	257.211	313.274	1	temp/spec-00003.mzML1101	1	eliborrego/Renata-new/Active_B84-B85.mzML		25	410	ARIWANIATODDMH-UHFFFAOYSA-N	ARIWANIATODDMH	Lipids and lipid-like molecules	Glycerolipids	Monoradylglycerols	Glycerolipids	Monoacylglycerols	Fatty acids
CCMSLIB00003135959	Spectral Match to 1-Hexadecanoyl-sn-glycerol from NIST14	ESI	QqQ	Isolated	Data from Gabriel Haddad	Data deposited by mjmeehan	M+H	331.284	0	1	542449	N/A	N/A	N/A	N/A	3	Positive	UPDATE-SINGLE-ANNOTATED-BRONZE	Bronze	943	temp/spec-00004.mzML	lib-00017.mgf	0.917839	GNPS-NIST14-MATCHES	522909	111.999	0.829072	10	0.000274658	331.284	331.284	1	temp/spec-00004.mzML943	1	eliborrego/Renata-new/Blank_B23.mzML		135	8671	N/A	N/A	N/A	N/A	N/A	N/A	N/A	N/A
CCMSLIB00000850450	NCGC00384639-01_C14H16N2O3_Pyrrolo[1,2-a]pyrazine-1,4-dione, hexahydro-3-[(4-hydroxyphenyl)methyl]-	LC-ESI	Maxis II HD Q-TOF Bruker	isolated	Jadhav/Dorrestein	lfnothias	M+H	261.123	260.116	1	n/a	n/a	OC1=CC=C(CC2NC(=O)C3CCCN3C2=O)C=C1	InChI=1S/C14H16N2O3/c17-10-5-3-9(4-6-10)8-11-14(19)16-7-1-2-12(16)13(18)15-11/h3-6,11-12,17H,1-2,7-8H2,(H,15,18)	N/A	1	positive	UPDATE-SINGLE-ANNOTATED-GOLD	Gold	258	temp/spec-00004.mzML	lib-00047.mgf	0.70097	GNPS-NIH-NATURALPRODUCTSLIBRARY_ROUND2_POSITIVE	248394000	30.323	3685.63	6	0.962402	261.123	260.161	0	temp/spec-00004.mzML258	1	eliborrego/Renata-new/Blank_B23.mzML		21	1492	LSGOTAXPWMCUCK-UHFFFAOYSA-N	LSGOTAXPWMCUCK	Organic acids and derivatives	Carboxylic acids and derivatives	Amino acids, peptides, and analogues	Small peptides	Dipeptides	Amino acids and Peptides
CCMSLIB00005463632	SUBERATE	ESI	Orbitrap	Commercial	Dorrestein	Fernando Vargas	M+Na	197.078	174.089	1	505-48-6	na	OC(=O)CCCCCCC(O)=O	"InChI=1S/C8H14O4/c9-7(10)5-3-1-2-4-6-8(11)12/h1-6H2,(H,9,10)(H,11,12)"	N/A	1	Positive	UPDATE-SINGLE-ANNOTATED-GOLD	Gold	1013	temp/spec-00000.mzML	lib-00029.mgf	0.785526	GNPS-MSMLS	1138820	121.517	9843.91	6	1.94002	197.078	195.138	0	temp/spec-00000.mzML1013	1	eliborrego/Renata-new/Active_A16-A17.mzML		0	0	TYFQFVWCELRYAO-UHFFFAOYSA-N	TYFQFVWCELRYAO	Lipids and lipid-like molecules	Fatty Acyls	Fatty acids and conjugates	Fatty Acids and Conjugates	Dicarboxylic acids	Fatty acids
CCMSLIB00004695018	sulochrin	N/A	ESI-QFT	isolated	MoNA	MoNA:VF-NPL-QEHF003955	[M+H]+	333.097	0	1	N/A	N/A	N/A	InChI=1S/C17H16O7/c1-8-4-11(19)15(12(20)5-8)16(21)14-10(17(22)24-3)6-9(18)7-13(14)23-2/h4-7,18-20H,1-3H3	N/A	3	positive	UPDATE-SINGLE-ANNOTATED-BRONZE	Bronze	130	temp/spec-00004.mzML	lib-00003.mgf	0.723226	MONA	3786090	17.8343	282082	6	93.9606	333.097	239.136	0	temp/spec-00004.mzML130	1	eliborrego/Renata-new/Blank_B23.mzML		0	0	YJRLSCDUYLRBIZ-UHFFFAOYSA-N	YJRLSCDUYLRBIZ	Benzenoids	Benzene and substituted derivatives	Benzophenones	N/A	N/A	N/A
CCMSLIB00006126291	(E)-3,4,5-Trimethoxycinnamic acid - 30.0 eV	ESI	Orbitrap	Isolated	PI	Data Collector	M-H	237.077	0	1		N/A	COc1cc(cc(c1OC)OC)/C=C/C(=O)O	N/A	N/A	1	Negative	UPDATE-SINGLE-ANNOTATED-GOLD	Gold	1282	temp/spec-00004.mzML	lib-00008.mgf	0.72138	BIRMINGHAM-UHPLC-MS-NEG	756239	161.298	41964.6	6	9.94884	237.077	227.128	1	temp/spec-00004.mzML1282	1	eliborrego/Renata-new/Blank_B23.mzML		0	0	YTFVRYKNXDADBI-SNAWJCMRSA-N	YTFVRYKNXDADBI	Phenylpropanoids and polyketides	Cinnamic acids and derivatives	Hydroxycinnamic acids and derivatives	Phenylpropanoids (C6-C3)	Cinnamic acids and derivatives	Shikimates and Phenylpropanoids
CCMSLIB00003138780	Spectral Match to Ile-Pro from NIST14	ESI	Q-TOF	Isolated	Data from Joshua Wollam	Data deposited by fevargas	M+H	229.155	0	1	N/A	N/A	N/A	N/A	N/A	3	Positive	UPDATE-SINGLE-ANNOTATED-BRONZE	Bronze	209	temp/spec-00001.mzML	lib-00017.mgf	0.960188	GNPS-NIST14-MATCHES	920192000	25.7459	61160.1	8	14.0151	229.155	243.17	1	temp/spec-00001.mzML209	1	eliborrego/Renata-new/Active_B74-B75.mzML		17	640	N/A	N/A	N/A	N/A	N/A	N/A	N/A	N/A
CCMSLIB00003137131	Spectral Match to (Z,E)-Tetradeca-9,12-dienol from NIST14	ESI	IT/ion trap	Isolated	Data from Rob Knight	Data deposited by amelnik	M+H	211.205	0	1	51937009	N/A	N/A	N/A	N/A	3	Positive	UPDATE-SINGLE-ANNOTATED-BRONZE	Bronze	85	temp/spec-00000.mzML	lib-00017.mgf	0.760395	GNPS-NIST14-MATCHES	702366	11.9321	340660	8	71.949	211.205	283.154	1	temp/spec-00000.mzML85	1	eliborrego/Renata-new/Active_A16-A17.mzML		37	1822	N/A	N/A	N/A	N/A	N/A	N/A	N/A	N/A
CCMSLIB00003134913	Spectral Match to Val-Pro from NIST14	ESI	Q-TOF	Isolated	Data from Gabriel Haddad	Data deposited by mjmeehan	M+H	215.139	0	1	N/A	N/A	N/A	N/A	N/A	3	Positive	UPDATE-SINGLE-ANNOTATED-BRONZE	Bronze	602	temp/spec-00004.mzML	lib-00017.mgf	0.761684	GNPS-NIST14-MATCHES	1787500	64.9477	232480	7	50.0155	215.139	265.154	0	temp/spec-00004.mzML602	1	eliborrego/Renata-new/Blank_B23.mzML		12	1396	N/A	N/A	N/A	N/A	N/A	N/A	N/A	N/A
CCMSLIB00000213686	Massbank:FIO00056 gamma-Dodecalactone	ESI	LC-ESI-QTOF	Isolated	Putative Massbank Match	Massbank	[M+H]+	199.17	0	1	2305-05-07	N/A	CCCCCCCCC(C1)OC(=O)C1	1S/C12H22O2/c1-2-3-4-5-6-7-8-11-9-10-12(13)14-11/h11H,2-10H2,1H3	N/A	3	Positive	UPDATE-SINGLE-ANNOTATED-BRONZE	Bronze	1466	temp/spec-00001.mzML	lib-00046.mgf	0.823451	MASSBANK	472082	169.003	80122.2	6	15.9579	199.17	215.128	0	temp/spec-00001.mzML1466	1	eliborrego/Renata-new/Active_B74-B75.mzML		1	9	WGPCZPLRVAWXPW-UHFFFAOYSA-N	WGPCZPLRVAWXPW	Organoheterocyclic compounds	Lactones	Gamma butyrolactones	Fatty esters	Lactones	Fatty acids
CCMSLIB00003136254	Spectral Match to 1-Hexadecanoyl-sn-glycerol from NIST14	ESI	Q-TOF	Isolated	Data from Gabriel Haddad	Data deposited by mjmeehan	M+H	331.284	0	1	542449	N/A	N/A	N/A	N/A	3	Positive	UPDATE-SINGLE-ANNOTATED-BRONZE	Bronze	660	temp/spec-00002.mzML	lib-00017.mgf	0.950833	GNPS-NIST14-MATCHES	2715110	69.6504	84614.5	13	28.0314	331.284	359.315	1	temp/spec-00002.mzML660	1	eliborrego/Renata-new/Active_B80-B81.mzML		135	8671	N/A	N/A	N/A	N/A	N/A	N/A	N/A	N/A
CCMSLIB00003140175	Spectral Match to Leu-Gly-Leu from NIST14	ESI	QQQ	Isolated	Data from Pieter C Dorrestein	Data deposited by negarg	M+H	302.21	301.2	1	N/A	N/A	CC(C)C[C@@H](C(=O)NCC(=O)N[C@@H](CC(C)C)C(=O)O)N	InChI=1S/C14H27N3O4/c1-8(2)5-10(15)13(19)16-7-12(18)17-11(14(20)21)6-9(3)4/h8-11H,5-7,15H2,1-4H3,(H,16,19)(H,17,18)(H,20,21)/t10-,11-/m0/s1	N/A	3	Positive	UPDATE-SINGLE-ANNOTATED-BRONZE	Bronze	142	temp/spec-00003.mzML	lib-00017.mgf	0.749566	GNPS-NIST14-MATCHES	9014910	18.6044	185500	8	56.0599	302.21	358.27	0	temp/spec-00003.mzML142	1	eliborrego/Renata-new/Active_B84-B85.mzML		46	2929	HYIFFZAQXPUEAU-QWRGUYRKSA-N	HYIFFZAQXPUEAU	Organic acids and derivatives	Carboxylic acids and derivatives	Amino acids, peptides, and analogues	Small peptides	Tripeptides	Amino acids and Peptides
CCMSLIB00003139755	Spectral Match to Palmitelaidic acid from NIST14	ESI	HCD	Isolated	Data from Wolfender/Litaudon	Data deposited by pmallard	M+H	255.232	0	1	10030736	N/A	N/A	N/A	N/A	3	Positive	UPDATE-SINGLE-ANNOTATED-BRONZE	Bronze	33	temp/spec-00003.mzML	lib-00017.mgf	0.748197	GNPS-NIST14-MATCHES	298185	5.10546	109398	8	27.9218	255.232	283.154	1	temp/spec-00003.mzML33	1	eliborrego/Renata-new/Active_B84-B85.mzML		77	4549	N/A	N/A	N/A	N/A	N/A	N/A	N/A	N/A
CCMSLIB00003137020	Spectral Match to Tyr-Pro from NIST14	ESI	QQQ	Isolated	Data from Joshua Wollam	Data deposited by fevargas	M+H	279.133	278.127	1	N/A	N/A	C1C[C@H](N(C1)C(=O)[C@H](CC2=CC=C(C=C2)O)N)C(=O)O	InChI=1S/C14H18N2O4/c15-11(8-9-3-5-10(17)6-4-9)13(18)16-7-1-2-12(16)14(19)20/h3-6,11-12,17H,1-2,7-8,15H2,(H,19,20)/t11-,12-/m0/s1	N/A	3	Positive	UPDATE-SINGLE-ANNOTATED-BRONZE	Bronze	1298	temp/spec-00001.mzML	lib-00017.mgf	0.930941	GNPS-NIST14-MATCHES	5286200	146.873	50214.7	7	14.0166	279.133	293.15	1	temp/spec-00001.mzML1298	1	eliborrego/Renata-new/Active_B74-B75.mzML		95	6541	VNYDHJARLHNEGA-RYUDHWBXSA-N	VNYDHJARLHNEGA	Organic acids and derivatives	Carboxylic acids and derivatives	Amino acids, peptides, and analogues	Small peptides	Dipeptides	Amino acids and Peptides
CCMSLIB00003139186	Spectral Match to Monolaurin from NIST14	ESI	qTof	Isolated	Data from Wolfender/Litaudon	Data deposited by pmallard	M+H-H2O	257.211	274.214	1	142187	N/A	CCCCCCCCCCCC(=O)OCC(CO)O	InChI=1S/C15H30O4/c1-2-3-4-5-6-7-8-9-10-11-15(18)19-13-14(17)12-16/h14,16-17H,2-13H2,1H3	N/A	3	Positive	UPDATE-SINGLE-ANNOTATED-BRONZE	Bronze	1339	temp/spec-00003.mzML	lib-00017.mgf	0.845151	GNPS-NIST14-MATCHES	528446	167.978	217963	8	56.0626	257.211	313.274	1	temp/spec-00003.mzML1339	1	eliborrego/Renata-new/Active_B84-B85.mzML		25	410	ARIWANIATODDMH-UHFFFAOYSA-N	ARIWANIATODDMH	Lipids and lipid-like molecules	Glycerolipids	Monoradylglycerols	Glycerolipids	Monoacylglycerols	Fatty acids
CCMSLIB00004684210	N-L-Leucyl-L-leucine	LC-ESI	qTof	Commercial	Dorrestein	lfnothias	M+H	-1	0	1			CC(C)CC(C(=O)NC(CC(C)C)C(=O)O)N			3	Positive	UPDATE-SINGLE-ANNOTATED-BRONZE	Bronze	447	temp/spec-00003.mzML	lib-00042.mgf	0.795725	GNPS-LIBRARY	5998630	48.478	57188.5	8	14.0215	-1	259.201	0	temp/spec-00003.mzML447	1	eliborrego/Renata-new/Active_B84-B85.mzML		8	82	LCPYQJIKPJDLLB-UHFFFAOYSA-N	LCPYQJIKPJDLLB	Organic acids and derivatives	Carboxylic acids and derivatives	Amino acids, peptides, and analogues	Small peptides	Dipeptides	Amino acids and Peptides
CCMSLIB00003137659	Spectral Match to Leu-Pro from NIST14	ESI	qTof	Isolated	Data from Gabriel Haddad	Data deposited by mjmeehan	M+H	229.155	228.147	1	N/A	N/A	CC(C)C[C@@H](C(=O)N1CCC[C@H]1C(=O)O)N	InChI=1S/C11H20N2O3/c1-7(2)6-8(12)10(14)13-5-3-4-9(13)11(15)16/h7-9H,3-6,12H2,1-2H3,(H,15,16)/t8-,9-/m0/s1	N/A	3	Positive	UPDATE-SINGLE-ANNOTATED-BRONZE	Bronze	169	temp/spec-00004.mzML	lib-00017.mgf	0.777623	GNPS-NIST14-MATCHES	27565000	21.5831	432318	7	99.0678	229.155	328.223	1	temp/spec-00004.mzML169	1	eliborrego/Renata-new/Blank_B23.mzML		30	2503	VTJUNIYRYIAIHF-IUCAKERBSA-N	VTJUNIYRYIAIHF	Organic acids and derivatives	Carboxylic acids and derivatives	Amino acids, peptides, and analogues	Small peptides	Dipeptides	Amino acids and Peptides
CCMSLIB00000081034	B18A04a	LC-ESI	qTof	Commercial	Sirenas Marine Discovery	Sirenas Marine Discovery	M+H	265.216	0	1	N/A	N/A	N/A	N/A	N/A	3	Positive	UPDATE-SINGLE-ANNOTATED-BRONZE	Bronze	918	temp/spec-00005.mzML	lib-00030.mgf	0.732197	GNPS-FAULKNERLEGACY	887749	108.477	90766	8	24.0726	265.216	241.143	1	temp/spec-00005.mzML918	1	eliborrego/Renata-new/Blank_B30-31.mzML		1	43	N/A	N/A	N/A	N/A	N/A	N/A	N/A	N/A
CCMSLIB00003137749	Spectral Match to Phe-Pro from NIST14	ESI	Q-TOF	Isolated	Data from Pieter Dorrestein	Data deposited by lfnothias	M+H-H2O	245.129	0	1	N/A	N/A	N/A	N/A	N/A	3	Positive	UPDATE-SINGLE-ANNOTATED-BRONZE	Bronze	515	temp/spec-00003.mzML	lib-00017.mgf	0.934957	GNPS-NIST14-MATCHES	44287200	55.294	1.92969	7	0.000473022	245.129	245.129	1	temp/spec-00003.mzML515	1	eliborrego/Renata-new/Active_B84-B85.mzML		74	4315	N/A	N/A	N/A	N/A	N/A	N/A	N/A	N/A
CCMSLIB00000081174	cyclo-(L-pro-L-val)	LC-ESI	Ion Trap	Isolated	CCLiaw, YLYang	CCLiaw, YLYang	M+H	197.128	197.129	1						3	Positive	UPDATE-SINGLE-ANNOTATED-BRONZE	Bronze	350	temp/spec-00004.mzML	lib-00042.mgf	0.890062	GNPS-LIBRARY	9565970	39.2576	142196	6	28.0309	197.128	169.097	0	temp/spec-00004.mzML350	1	eliborrego/Renata-new/Blank_B23.mzML		6	33	N/A	N/A	N/A	N/A	N/A	N/A	N/A	N/A
CCMSLIB00000213686	Massbank:FIO00056 gamma-Dodecalactone	ESI	LC-ESI-QTOF	Isolated	Putative Massbank Match	Massbank	[M+H]+	199.17	0	1	2305-05-07	N/A	CCCCCCCCC(C1)OC(=O)C1	1S/C12H22O2/c1-2-3-4-5-6-7-8-11-9-10-12(13)14-11/h11H,2-10H2,1H3	N/A	3	Positive	UPDATE-SINGLE-ANNOTATED-BRONZE	Bronze	787	temp/spec-00005.mzML	lib-00046.mgf	0.875055	MASSBANK	997482	91.6747	80121.6	7	15.9578	199.17	215.128	1	temp/spec-00005.mzML787	1	eliborrego/Renata-new/Blank_B30-31.mzML		1	9	WGPCZPLRVAWXPW-UHFFFAOYSA-N	WGPCZPLRVAWXPW	Organoheterocyclic compounds	Lactones	Gamma butyrolactones	Fatty esters	Lactones	Fatty acids
CCMSLIB00003139186	Spectral Match to Monolaurin from NIST14	ESI	qTof	Isolated	Data from Wolfender/Litaudon	Data deposited by pmallard	M+H-H2O	257.211	274.214	1	142187	N/A	CCCCCCCCCCCC(=O)OCC(CO)O	InChI=1S/C15H30O4/c1-2-3-4-5-6-7-8-9-10-11-15(18)19-13-14(17)12-16/h14,16-17H,2-13H2,1H3	N/A	3	Positive	UPDATE-SINGLE-ANNOTATED-BRONZE	Bronze	513	temp/spec-00002.mzML	lib-00017.mgf	0.789324	GNPS-NIST14-MATCHES	5010170	54.6762	217963	7	56.0625	257.211	313.273	1	temp/spec-00002.mzML513	1	eliborrego/Renata-new/Active_B80-B81.mzML		25	410	ARIWANIATODDMH-UHFFFAOYSA-N	ARIWANIATODDMH	Lipids and lipid-like molecules	Glycerolipids	Monoradylglycerols	Glycerolipids	Monoacylglycerols	Fatty acids
CCMSLIB00005463618	3-METHYL-2-OXOVALERATE	ESI	Orbitrap	Commercial	Dorrestein	Fernando Vargas	2M+Na	283.115	130.063	1	1460-34-0	na	CCC(C)C(=O)C(O)=O	"InChI=1S/C6H10O3/c1-3-4(2)5(7)6(8)9/h4H,3H2,1-2H3,(H,8,9)"	N/A	1	Positive	UPDATE-SINGLE-ANNOTATED-GOLD	Gold	1123	temp/spec-00000.mzML	lib-00029.mgf	0.764217	GNPS-MSMLS	476964	136.758	205149	8	58.0807	283.115	341.196	1	temp/spec-00000.mzML1123	1	eliborrego/Renata-new/Active_A16-A17.mzML		0	0	JVQYSWDUAOAHFM-UHFFFAOYSA-N	JVQYSWDUAOAHFM	Organic acids and derivatives	Keto acids and derivatives	Short-chain keto acids and derivatives	Fatty Acids and Conjugates	Branched fatty acids	Fatty acids
CCMSLIB00000007145	cyclo(L-Val-L-Pro)	DI-ESI	qTof	Isolated	Keyzers	R Keyzers	M+H	197.129	196.121	1	285-40-2	N/A	CC(C)[C@H]1C(=O)N2CCC[C@H]2C(=O)N1	InChI=1S/C10H16N2O2/c1-6(2)8-10(14)12-5-3-4-7(12)9(13)11-8/h6-8H,3-5H2,1-2H3,(H,11,13)/t7-,8-/m0/s1	N/A	3	Positive	UPDATE-SINGLE-ANNOTATED-BRONZE	Bronze	1460	temp/spec-00001.mzML	lib-00042.mgf	0.949861	GNPS-LIBRARY	16510400	168.269	2.39956	10	0.000473022	197.129	197.129	1	temp/spec-00001.mzML1460	1	eliborrego/Renata-new/Active_B74-B75.mzML		20	433	XLUAWXQORJEMBD-YUMQZZPRSA-N	XLUAWXQORJEMBD	Organic acids and derivatives	Carboxylic acids and derivatives	Amino acids, peptides, and analogues	Small peptides	Dipeptides	Amino acids and Peptides
CCMSLIB00003138602	Spectral Match to Val-Leu from NIST14	ESI	Q-TOF	Isolated	Data from Pieter Dorrestein	Data deposited by lfnothias	M+H-H2O	213.16	0	1	3989977	N/A	N/A	N/A	N/A	3	Positive	UPDATE-SINGLE-ANNOTATED-BRONZE	Bronze	485	temp/spec-00003.mzML	lib-00017.mgf	0.925431	GNPS-NIST14-MATCHES	3739010	52.1716	0.715837	8	0.000152588	213.16	213.16	1	temp/spec-00003.mzML485	1	eliborrego/Renata-new/Active_B84-B85.mzML		37	952	N/A	N/A	N/A	N/A	N/A	N/A	N/A	N/A
CCMSLIB00003138780	Spectral Match to Ile-Pro from NIST14	ESI	Q-TOF	Isolated	Data from Joshua Wollam	Data deposited by fevargas	M+H	229.155	0	1	N/A	N/A	N/A	N/A	N/A	3	Positive	UPDATE-SINGLE-ANNOTATED-BRONZE	Bronze	419	temp/spec-00001.mzML	lib-00017.mgf	0.942274	GNPS-NIST14-MATCHES	609022000	46.1321	61002.6	7	13.979	229.155	243.134	0	temp/spec-00001.mzML419	1	eliborrego/Renata-new/Active_B74-B75.mzML		17	640	N/A	N/A	N/A	N/A	N/A	N/A	N/A	N/A
CCMSLIB00010106273	methyl 3-oxo-2-[(4-prop-2-enyloxyphenyl)methylene]benzo[b]furan-5-carboxylate CollisionEnergy:102040	LC-ESI	Orbitrap	Commercial	Trent Northen	JGI	M-e	336.099	0	1	N/A	N/A	C=CCOc1ccc(C=C2Oc3ccc(C(=O)OC)cc3C2=O)cc1	"InChI=1S/C20H16O5/c1-3-10-24-15-7-4-13(5-8-15)11-18-19(21)16-12-14(20(22)23-2)6-9-17(16)25-18/h3-9,11-12H,1,10H2,2H3/b18-11-"	N/A	3	Positive	UPDATE-SINGLE-ANNOTATED-BRONZE	Bronze	153	temp/spec-00002.mzML	lib-00011.mgf	0.742046	BERKELEY-LAB	6776520	19.3566	47429.3	7	15.9409	336.099	320.158	0	temp/spec-00002.mzML153	1	eliborrego/Renata-new/Active_B80-B81.mzML		0	0	AHNXAHUSBYWGKH-UHFFFAOYSA-N	AHNXAHUSBYWGKH	N/A	N/A	N/A	Flavonoids	Aurones	Shikimates and Phenylpropanoids
CCMSLIB00003137131	Spectral Match to (Z,E)-Tetradeca-9,12-dienol from NIST14	ESI	IT/ion trap	Isolated	Data from Rob Knight	Data deposited by amelnik	M+H	211.205	0	1	51937009	N/A	N/A	N/A	N/A	3	Positive	UPDATE-SINGLE-ANNOTATED-BRONZE	Bronze	1194	temp/spec-00000.mzML	lib-00017.mgf	0.780136	GNPS-NIST14-MATCHES	672746	146.672	340659	8	71.9489	211.205	283.154	1	temp/spec-00000.mzML1194	1	eliborrego/Renata-new/Active_A16-A17.mzML		37	1822	N/A	N/A	N/A	N/A	N/A	N/A	N/A	N/A
CCMSLIB00005722096	NCGC00347722-02!(2Z)-2-[(E)-6-(hydroxymethyl)-2,4,8,10-tetramethyldodec-2-enylidene]-4-methylpentanedioic acid [IIN-based on: CCMSLIB00000847318]	LC-ESI	Orbitrap	Commercial	Pieter Dorrestein	lfnothias/robinschmid	[M-H2O+H]+	379.285	396.288	1	N/A	N/A	CCC(C)CC(C)CC(CO)CC(C)\\C=C(C)\\C=C(\\CC(C)C(O)=O)C(O)=O	InChI=1S/C23H40O5/c1-7-15(2)8-16(3)10-20(14-24)11-17(4)9-18(5)12-21(23(27)28)13-19(6)22(25)26/h9,12,15-17,19-20,24H,7-8,10-11,13-14H2,1-6H3,(H,25,26)(H,27,28)/b18-9+,21-12-	N/A	3	Positive	UPDATE-SINGLE-ANNOTATED-BRONZE	Bronze	1241	temp/spec-00000.mzML	lib-00047.mgf	0.805483	GNPS-NIH-NATURALPRODUCTSLIBRARY_ROUND2_POSITIVE	582762	153.202	253453	10	96.1309	379.285	283.154	1	temp/spec-00000.mzML1241	1	eliborrego/Renata-new/Active_A16-A17.mzML		0	0	NNPPLRJHBQPBAQ-UKRBZAIKSA-N	NNPPLRJHBQPBAQ	Lipids and lipid-like molecules	Prenol lipids	Diterpenoids	Linear polyketides	Open-chain polyketides	Polyketides
CCMSLIB00000220415	Massbank:KO003949 Quisqualate|Quisqualic acid	ESI	LC-ESI-QQ	Isolated	Putative Massbank Match	Massbank	[M+H]+	190	0	1	52809-07-1	N/A	N[C@H](C(O)=O)CN(O1)C(=O)NC(=O)1	1S/C5H7N3O5/c6-2(3(9)10)1-8-4(11)7-5(12)13-8/h2H,1,6H2,(H,9,10)(H,7,11,12)/t2-/m0/s1	N/A	3	Positive	UPDATE-SINGLE-ANNOTATED-BRONZE	Bronze	218	temp/spec-00003.mzML	lib-00046.mgf	0.897733	MASSBANK	2310490	26.1728	263792	8	50.1205	190	240.121	1	temp/spec-00003.mzML218	1	eliborrego/Renata-new/Active_B84-B85.mzML		0	0	ASNFTDCKZKHJSW-REOHCLBHSA-N	ASNFTDCKZKHJSW	Organic acids and derivatives	Carboxylic acids and derivatives	Amino acids, peptides, and analogues	Small peptides	Aminoacids	Amino acids and Peptides
CCMSLIB00003135943	Spectral Match to Dioctyl phthalate from NIST14	ESI	QQQ	Isolated	Data from Maria Maansson	Data deposited by marjo	M+H	391.285	390.277	1	117840	N/A	CCCCCCCCOC(=O)C1=CC=CC=C1C(=O)OCCCCCCCC	InChI=1S/C24H38O4/c1-3-5-7-9-11-15-19-27-23(25)21-17-13-14-18-22(21)24(26)28-20-16-12-10-8-6-4-2/h13-14,17-18H,3-12,15-16,19-20H2,1-2H3	N/A	3	Positive	UPDATE-SINGLE-ANNOTATED-BRONZE	Bronze	925	temp/spec-00000.mzML	lib-00017.mgf	0.731623	GNPS-NIST14-MATCHES	686872	109.358	2409.52	7	0.94281	391.285	392.228	1	temp/spec-00000.mzML925	1	eliborrego/Renata-new/Active_A16-A17.mzML		238	17737	MQIUGAXCHLFZKX-UHFFFAOYSA-N	MQIUGAXCHLFZKX	Benzenoids	Benzene and substituted derivatives	Benzoic acids and derivatives	Phenolic acids (C6-C1)	Shikimic acids and derivatives|Simple phenolic acids	Shikimates and Phenylpropanoids
CCMSLIB00003135959	Spectral Match to 1-Hexadecanoyl-sn-glycerol from NIST14	ESI	QqQ	Isolated	Data from Gabriel Haddad	Data deposited by mjmeehan	M+H	331.284	0	1	542449	N/A	N/A	N/A	N/A	3	Positive	UPDATE-SINGLE-ANNOTATED-BRONZE	Bronze	229	temp/spec-00000.mzML	lib-00017.mgf	0.974979	GNPS-NIST14-MATCHES	10426000	26.934	0.276357	14	9.15527e-05	331.284	331.284	1	temp/spec-00000.mzML229	1	eliborrego/Renata-new/Active_A16-A17.mzML		135	8671	N/A	N/A	N/A	N/A	N/A	N/A	N/A	N/A
CCMSLIB00003137591	Spectral Match to PyroGlu-Phe from NIST14	ESI	Q-TOF	Isolated	Data from System Wide MS course	Data deposited by daniel	M+H	277.119	0	1	N/A	N/A	N/A	N/A	N/A	3	Positive	UPDATE-SINGLE-ANNOTATED-BRONZE	Bronze	1095	temp/spec-00003.mzML	lib-00017.mgf	0.917276	GNPS-NIST14-MATCHES	1248360	131.794	50574.1	9	14.015	277.119	291.134	1	temp/spec-00003.mzML1095	1	eliborrego/Renata-new/Active_B84-B85.mzML		72	4217	N/A	N/A	N/A	N/A	N/A	N/A	N/A	N/A
CCMSLIB00005436153	DETHIOBIOTIN	ESI	Orbitrap	Commercial	Dorrestein	Fernando Vargas	M+Na	237.121	214.132	1	533-48-2	na	C[C@@H]1NC(=O)N[C@@H]1CCCCCC(O)=O	"InChI=1S/C10H18N2O3/c1-7-8(12-10(15)11-7)5-3-2-4-6-9(13)14/h7-8H,2-6H2,1H3,(H,13,14)(H2,11,12,15)/t7-,8+/m0/s1"	N/A	1	Positive	UPDATE-SINGLE-ANNOTATED-GOLD	Gold	42	temp/spec-00003.mzML	lib-00042.mgf	0.828022	GNPS-LIBRARY	334484	6.52582	67569.8	10	16.0222	237.121	253.143	0	temp/spec-00003.mzML42	1	eliborrego/Renata-new/Active_B84-B85.mzML		0	0	AUTOLBMXDDTRRT-JGVFFNPUSA-N	AUTOLBMXDDTRRT	Lipids and lipid-like molecules	Fatty Acyls	Fatty acids and conjugates	Histidine alkaloids	Imidazole alkaloids	Alkaloids
CCMSLIB00003136514	Spectral Match to Ile-Pro-Ile from NIST14	ESI	Q-TOF	Isolated	Data from Joshua Wollam	Data deposited by fevargas	M+H	342.239	0	1	90614485	N/A	N/A	N/A	N/A	3	Positive	UPDATE-SINGLE-ANNOTATED-BRONZE	Bronze	1093	temp/spec-00001.mzML	lib-00017.mgf	0.890463	GNPS-NIST14-MATCHES	16192600	120.684	289578	8	99.1049	342.239	243.134	0	temp/spec-00001.mzML1093	1	eliborrego/Renata-new/Active_B74-B75.mzML		50	3988	N/A	N/A	N/A	N/A	N/A	N/A	N/A	N/A
CCMSLIB00003136254	Spectral Match to 1-Hexadecanoyl-sn-glycerol from NIST14	ESI	Q-TOF	Isolated	Data from Gabriel Haddad	Data deposited by mjmeehan	M+H	331.284	0	1	542449	N/A	N/A	N/A	N/A	3	Positive	UPDATE-SINGLE-ANNOTATED-BRONZE	Bronze	50	temp/spec-00003.mzML	lib-00017.mgf	0.919249	GNPS-NIST14-MATCHES	551915	7.63631	0.644834	11	0.000213623	331.284	331.284	1	temp/spec-00003.mzML50	1	eliborrego/Renata-new/Active_B84-B85.mzML		135	8671	N/A	N/A	N/A	N/A	N/A	N/A	N/A	N/A
CCMSLIB00003136393	Spectral Match to Phe-Phe from NIST14	ESI	Q-TOF	Isolated	Data from Chris Turck	Data deposited by fevargas	M+H	313.155	0	1	2577404	N/A	N/A	N/A	N/A	3	Positive	UPDATE-SINGLE-ANNOTATED-BRONZE	Bronze	123	temp/spec-00001.mzML	lib-00017.mgf	0.904186	GNPS-NIST14-MATCHES	18085400	17.2619	198036	6	62.016	313.155	251.139	1	temp/spec-00001.mzML123	1	eliborrego/Renata-new/Active_B74-B75.mzML		54	2682	N/A	N/A	N/A	N/A	N/A	N/A	N/A	N/A
CCMSLIB00003140141	Spectral Match to Phe-Pro from NIST14	ESI	QQQ	Isolated	Data from Christopher A. Lowry	Data deposited by fevargas	M+H	263.139	262.132	1	N/A	N/A	C1C[C@H](N(C1)C(=O)[C@H](CC2=CC=CC=C2)N)C(=O)O	InChI=1S/C14H18N2O3/c15-11(9-10-5-2-1-3-6-10)13(17)16-8-4-7-12(16)14(18)19/h1-3,5-6,11-12H,4,7-9,15H2,(H,18,19)/t11-,12-/m0/s1	N/A	3	Positive	UPDATE-SINGLE-ANNOTATED-BRONZE	Bronze	1125	temp/spec-00001.mzML	lib-00017.mgf	0.968371	GNPS-NIST14-MATCHES	3641050	124.524	3812.91	8	1.00333	263.139	264.142	1	temp/spec-00001.mzML1125	1	eliborrego/Renata-new/Active_B74-B75.mzML		74	4315	WEQJQNWXCSUVMA-RYUDHWBXSA-N	WEQJQNWXCSUVMA	Organic acids and derivatives	Carboxylic acids and derivatives	Amino acids, peptides, and analogues	Small peptides	Dipeptides	Amino acids and Peptides
CCMSLIB00004706026	Sarmentoside B	N/A	ESI-QFT	isolated	MoNA	MoNA:VF-NPL-QEHF014963	[M+H]+	665.317	0	1	N/A	N/A	N/A	InChI=1S/C34H48O13/c1-17-28(46-19(3)37)29(42-5)27(39)30(44-17)47-21-6-9-32(16-35)26-23(7-10-33(32,40)13-21)34(41)11-8-22(20-12-25(38)43-15-20)31(34,4)14-24(26)45-18(2)36/h12,16-17,21-24,26-30,39-41H,6-11,13-15H2,1-5H3/t17?,21-,22+,23?,24+,26?,27?,28?,29?,30?,31+,32-,33-,34-/m0/s1	N/A	3	positive	UPDATE-SINGLE-ANNOTATED-BRONZE	Bronze	836	temp/spec-00001.mzML	lib-00003.mgf	0.794019	MONA	3240190	89.2083	2799.86	8	1.86279	665.317	663.454	1	temp/spec-00001.mzML836	1	eliborrego/Renata-new/Active_B74-B75.mzML		0	0	JJSVXWKQLGHFES-QGZYWIHFSA-N	JJSVXWKQLGHFES	Lipids and lipid-like molecules	Steroids and steroid derivatives	Steroid lactones	N/A	N/A	N/A
CCMSLIB00003135493	Spectral Match to 9-Octadecenamide, (Z)- from NIST14	ESI	qTof	Isolated	Data from Wolfender/Litaudon	Data deposited by pmallard	M+H	282.279	281.272	1	301020	N/A	CCCCCCCC/C=C\CCCCCCCC(=O)N	InChI=1S/C18H35NO/c1-2-3-4-5-6-7-8-9-10-11-12-13-14-15-16-17-18(19)20/h9-10H,2-8,11-17H2,1H3,(H2,19,20)/b10-9-	N/A	3	Positive	UPDATE-SINGLE-ANNOTATED-BRONZE	Bronze	1246	temp/spec-00004.mzML	lib-00017.mgf	0.819396	GNPS-NIST14-MATCHES	673697	156.144	0.973003	7	0.000274658	282.279	282.279	1	temp/spec-00004.mzML1246	1	eliborrego/Renata-new/Blank_B23.mzML		157	10649	FATBGEAMYMYZAF-KTKRTIGZSA-N	FATBGEAMYMYZAF	Lipids and lipid-like molecules	Fatty Acyls	Fatty amides	Fatty amides	Primary amides	Fatty acids
CCMSLIB00003137749	Spectral Match to Phe-Pro from NIST14	ESI	Q-TOF	Isolated	Data from Pieter Dorrestein	Data deposited by lfnothias	M+H-H2O	245.129	0	1	N/A	N/A	N/A	N/A	N/A	3	Positive	UPDATE-SINGLE-ANNOTATED-BRONZE	Bronze	15	temp/spec-00005.mzML	lib-00017.mgf	0.858283	GNPS-NIST14-MATCHES	2808800	2.39572	65247.4	8	15.994	245.129	261.123	1	temp/spec-00005.mzML15	1	eliborrego/Renata-new/Blank_B30-31.mzML		74	4315	N/A	N/A	N/A	N/A	N/A	N/A	N/A	N/A
CCMSLIB00004711485	2-[(2'R,8R,8aS)-2',4,4,7,8a-pentamethylspiro[2,3,4a,5-tetrahydro-1H-naphthalene-8,5'-oxolane]-2'-yl]acetic acid	N/A	ESI-QFT	isolated	MoNA	MoNA:VF-NPL-QEHF020422	[M+H]+	321.242	0	1	N/A	N/A	N/A	InChI=1S/C20H32O3/c1-14-7-8-15-17(2,3)9-6-10-19(15,5)20(14)12-11-18(4,23-20)13-16(21)22/h7,15H,6,8-13H2,1-5H3,(H,21,22)/t15?,18-,19+,20-/m1/s1	N/A	3	positive	UPDATE-SINGLE-ANNOTATED-BRONZE	Bronze	870	temp/spec-00000.mzML	lib-00003.mgf	0.702671	MONA	616478	101.849	155920	7	50.088	321.242	271.154	1	temp/spec-00000.mzML870	1	eliborrego/Renata-new/Active_A16-A17.mzML		0	0	XLWWERNKTLITEF-FOUFQHLJSA-N	XLWWERNKTLITEF	Lipids and lipid-like molecules	Prenol lipids	Diterpenoids	N/A	N/A	N/A
CCMSLIB00005738181	Massbank:RP002703 Palmitoleoyl Ethanolamide|Palmitoleoyl-EA|(Z)-N-(2-hydroxyethyl)hexadec-9-enamide	ESI	qTof	Isolated	Massbank	Massbank	M+H	298.274	0	1	N/A	N/A	CCCCCC/C=C\CCCCCCCC(NCCO)=O	1S/C18H35NO2/c1-2-3-4-5-6-7-8-9-10-11-12-13-14-15-18(21)19-16-17-20/h7-8,20H,2-6,9-17H2,1H3,(H,19,21)/b8-7-	N/A	3	Positive	UPDATE-SINGLE-ANNOTATED-BRONZE	Bronze	1156	temp/spec-00000.mzML	lib-00046.mgf	0.706578	MASSBANK	687340	141.33	66774	7	19.917	298.274	318.191	1	temp/spec-00000.mzML1156	1	eliborrego/Renata-new/Active_A16-A17.mzML		0	0	WFRLANWAASSSFV-FPLPWBNLSA-N	WFRLANWAASSSFV	Organic nitrogen compounds	Organonitrogen compounds	Amines	Fatty amides	N-acyl ethanolamines (endocannabinoids)	Fatty acids
CCMSLIB00003136514	Spectral Match to Ile-Pro-Ile from NIST14	ESI	Q-TOF	Isolated	Data from Joshua Wollam	Data deposited by fevargas	M+H	342.239	0	1	90614485	N/A	N/A	N/A	N/A	3	Positive	UPDATE-SINGLE-ANNOTATED-BRONZE	Bronze	848	temp/spec-00001.mzML	lib-00017.mgf	0.89579	GNPS-NIST14-MATCHES	29579500	90.7774	289472	8	99.0686	342.239	243.17	1	temp/spec-00001.mzML848	1	eliborrego/Renata-new/Active_B74-B75.mzML		50	3988	N/A	N/A	N/A	N/A	N/A	N/A	N/A	N/A
CCMSLIB00000213686	Massbank:FIO00056 gamma-Dodecalactone	ESI	LC-ESI-QTOF	Isolated	Putative Massbank Match	Massbank	[M+H]+	199.17	0	1	2305-05-07	N/A	CCCCCCCCC(C1)OC(=O)C1	1S/C12H22O2/c1-2-3-4-5-6-7-8-11-9-10-12(13)14-11/h11H,2-10H2,1H3	N/A	3	Positive	UPDATE-SINGLE-ANNOTATED-BRONZE	Bronze	663	temp/spec-00000.mzML	lib-00046.mgf	0.921195	MASSBANK	997284	74.4424	80121.7	7	15.9578	199.17	215.128	1	temp/spec-00000.mzML663	1	eliborrego/Renata-new/Active_A16-A17.mzML		1	9	WGPCZPLRVAWXPW-UHFFFAOYSA-N	WGPCZPLRVAWXPW	Organoheterocyclic compounds	Lactones	Gamma butyrolactones	Fatty esters	Lactones	Fatty acids
CCMSLIB00006126291	(E)-3,4,5-Trimethoxycinnamic acid - 30.0 eV	ESI	Orbitrap	Isolated	PI	Data Collector	M-H	237.077	0	1		N/A	COc1cc(cc(c1OC)OC)/C=C/C(=O)O	N/A	N/A	1	Negative	UPDATE-SINGLE-ANNOTATED-GOLD	Gold	975	temp/spec-00005.mzML	lib-00008.mgf	0.714927	BIRMINGHAM-UHPLC-MS-NEG	2003470	115.879	41964.9	6	9.9489	237.077	227.128	1	temp/spec-00005.mzML975	1	eliborrego/Renata-new/Blank_B30-31.mzML		0	0	YTFVRYKNXDADBI-SNAWJCMRSA-N	YTFVRYKNXDADBI	Phenylpropanoids and polyketides	Cinnamic acids and derivatives	Hydroxycinnamic acids and derivatives	Phenylpropanoids (C6-C3)	Cinnamic acids and derivatives	Shikimates and Phenylpropanoids
CCMSLIB00003137749	Spectral Match to Phe-Pro from NIST14	ESI	Q-TOF	Isolated	Data from Pieter Dorrestein	Data deposited by lfnothias	M+H-H2O	245.129	0	1	N/A	N/A	N/A	N/A	N/A	3	Positive	UPDATE-SINGLE-ANNOTATED-BRONZE	Bronze	1364	temp/spec-00000.mzML	lib-00017.mgf	0.862528	GNPS-NIST14-MATCHES	1649680	170.438	2.24093	7	0.000549316	245.129	245.128	1	temp/spec-00000.mzML1364	1	eliborrego/Renata-new/Active_A16-A17.mzML		74	4315	N/A	N/A	N/A	N/A	N/A	N/A	N/A	N/A
CCMSLIB00003134913	Spectral Match to Val-Pro from NIST14	ESI	Q-TOF	Isolated	Data from Gabriel Haddad	Data deposited by mjmeehan	M+H	215.139	0	1	N/A	N/A	N/A	N/A	N/A	3	Positive	UPDATE-SINGLE-ANNOTATED-BRONZE	Bronze	947	temp/spec-00004.mzML	lib-00017.mgf	0.911388	GNPS-NIST14-MATCHES	2695200	112.667	65147	7	14.0157	215.139	229.155	1	temp/spec-00004.mzML947	1	eliborrego/Renata-new/Blank_B23.mzML		12	1396	N/A	N/A	N/A	N/A	N/A	N/A	N/A	N/A
CCMSLIB00000212762	Massbank:EA295008 Chlorpyrifos|diethoxy-sulfanylidene-(3,5,6-trichloropyridin-2-yl)oxy-{5}-phosphane	ESI	LC-ESI-ITFT	Isolated	Putative Massbank Match	Massbank	[M+H]+	349.934	0	1	2921-88-2	N/A	Clc1c(OP(=S)(OCC)OCC)nc(Cl)c(Cl)c1	1S/C9H11Cl3NO3PS/c1-3-14-17(18,15-4-2)16-9-7(11)5-6(10)8(12)13-9/h5H,3-4H2,1-2H3	N/A	3	Positive	UPDATE-SINGLE-ANNOTATED-BRONZE	Bronze	828	temp/spec-00001.mzML	lib-00046.mgf	0.707811	MASSBANK	1387580	88.3053	259552	6	90.8261	349.934	259.108	0	temp/spec-00001.mzML828	1	eliborrego/Renata-new/Active_B74-B75.mzML		0	0	SBPBAQFWLVIOKP-UHFFFAOYSA-N	SBPBAQFWLVIOKP	Organic acids and derivatives	Organic thiophosphoric acids and derivatives	Thiophosphoric acid esters
CCMSLIB00003135599	Spectral Match to Tyr-Pro from NIST14	ESI	Q-TOF	Isolated	Data from Pieter Dorrestein	Data deposited by lfnothias	M+H	279.133	0	1	N/A	N/A	N/A	N/A	N/A	3	Positive	UPDATE-SINGLE-ANNOTATED-BRONZE	Bronze	823	temp/spec-00004.mzML	lib-00017.mgf	0.847853	GNPS-NIST14-MATCHES	2387050	94.8417	50214.8	6	14.0166	279.133	293.15	1	temp/spec-00004.mzML823	1	eliborrego/Renata-new/Blank_B23.mzML		95	6541	N/A	N/A	N/A	N/A	N/A	N/A	N/A	N/A
CCMSLIB00003137162	Spectral Match to Phe-Thr from NIST14	ESI	qTof	Isolated	Data from Joshua Wollam	Data deposited by fevargas	M+H	267.134	266.127	1	N/A	N/A	C[C@H]([C@@H](C(=O)O)NC(=O)[C@H](CC1=CC=CC=C1)N)O	InChI=1S/C13H18N2O4/c1-8(16)11(13(18)19)15-12(17)10(14)7-9-5-3-2-4-6-9/h2-6,8,10-11,16H,7,14H2,1H3,(H,15,17)(H,18,19)/t8-,10+,11+/m1/s1	N/A	3	Positive	UPDATE-SINGLE-ANNOTATED-BRONZE	Bronze	139	temp/spec-00001.mzML	lib-00017.mgf	0.838655	GNPS-NIST14-MATCHES	571837000	18.8725	15101.4	6	4.03409	267.134	263.1	0	temp/spec-00001.mzML139	1	eliborrego/Renata-new/Active_B74-B75.mzML		8	141	NYQBYASWHVRESG-MIMYLULJSA-N	NYQBYASWHVRESG	Organic acids and derivatives	Carboxylic acids and derivatives	Amino acids, peptides, and analogues	Small peptides	Dipeptides	Amino acids and Peptides
CCMSLIB00003136121	Spectral Match to Ile-Pro-Ile from NIST14	ESI	QqQ	Isolated	Data from Pieter Dorrestein	Data deposited by lfnothias	M+H	342.239	0	1	90614485	N/A	N/A	N/A	N/A	3	Positive	UPDATE-SINGLE-ANNOTATED-BRONZE	Bronze	238	temp/spec-00005.mzML	lib-00017.mgf	0.900883	GNPS-NIST14-MATCHES	13498300	27.5484	99298.6	8	33.9839	342.239	376.223	1	temp/spec-00005.mzML238	1	eliborrego/Renata-new/Blank_B30-31.mzML		50	3988	N/A	N/A	N/A	N/A	N/A	N/A	N/A	N/A
CCMSLIB00003134542	Spectral Match to Gly-Leu from NIST14	ESI	QQQ	Isolated	Data from Pieter Dorrestein	Data deposited by daniel	M+H	189.123	188.116	1	869192	N/A	CC(C)C[C@@H](C(=O)O)NC(=O)CN	InChI=1S/C8H16N2O3/c1-5(2)3-6(8(12)13)10-7(11)4-9/h5-6H,3-4,9H2,1-2H3,(H,10,11)(H,12,13)/t6-/m0/s1	N/A	3	Positive	UPDATE-SINGLE-ANNOTATED-BRONZE	Bronze	355	temp/spec-00004.mzML	lib-00017.mgf	0.954581	GNPS-NIST14-MATCHES	24857200	39.8471	74109.9	6	14.0159	189.123	203.139	1	temp/spec-00004.mzML355	1	eliborrego/Renata-new/Blank_B23.mzML		38	3673	DKEXFJVMVGETOO-LURJTMIESA-N	DKEXFJVMVGETOO	Organic acids and derivatives	Carboxylic acids and derivatives	Amino acids, peptides, and analogues	Small peptides	Dipeptides	Amino acids and Peptides
CCMSLIB00005464077	N-ACETYLPUTRESCINE	ESI	Orbitrap	Commercial	Dorrestein	Kelly Weldon	M+Na	153.1	130.111	1	18233-70-0	N/A	CC(=O)NCCCCN	"InChI=1S/C6H14N2O/c1-6(9)8-5-3-2-4-7/h2-5,7H2,1H3,(H,8,9)"	N/A	1	Positive	UPDATE-SINGLE-ANNOTATED-GOLD	Gold	1271	temp/spec-00001.mzML	lib-00029.mgf	0.775911	GNPS-MSMLS	4998490	143.248	104415	6	15.986	153.1	169.086	1	temp/spec-00001.mzML1271	1	eliborrego/Renata-new/Active_B74-B75.mzML		0	0	KLZGKIDSEJWEDW-UHFFFAOYSA-N	KLZGKIDSEJWEDW	Organic acids and derivatives	Carboximidic acids and derivatives	Carboximidic acids	Ornithine alkaloids	Polyamines	Alkaloids
CCMSLIB00010105560	"1-acetyl-2,4-dimethoxybenzene CollisionEnergy:102040"	LC-ESI	Orbitrap	Commercial	Trent Northen	JGI	M+H-H2O	163.075	0	1	N/A	N/A	COc1ccc(C(C)=O)c(OC)c1	"InChI=1S/C10H12O3/c1-7(11)9-5-4-8(12-2)6-10(9)13-3/h4-6H,1-3H3"	N/A	3	Positive	UPDATE-SINGLE-ANNOTATED-BRONZE	Bronze	1332	temp/spec-00005.mzML	lib-00011.mgf	0.766421	BERKELEY-LAB	1889070	161.404	196616	6	32.0631	163.075	195.138	0	temp/spec-00005.mzML1332	1	eliborrego/Renata-new/Blank_B30-31.mzML		0	0	VQTDPCRSXHFMOL-UHFFFAOYSA-N	VQTDPCRSXHFMOL	Organic oxygen compounds	Organooxygen compounds	Carbonyl compounds	Phloroglucinols	Acyl phloroglucinols	Polyketides
CCMSLIB00003137776	Spectral Match to Phe-Pro from NIST14	ESI	Q-TOF	Isolated	Data from Pieter Dorrestein	Data deposited by lfnothias	M+H-H2O	245.129	0	1	N/A	N/A	N/A	N/A	N/A	3	Positive	UPDATE-SINGLE-ANNOTATED-BRONZE	Bronze	290	temp/spec-00003.mzML	lib-00017.mgf	0.936912	GNPS-NIST14-MATCHES	30090200	33.2214	2.48992	8	0.000610352	245.129	245.128	0	temp/spec-00003.mzML290	1	eliborrego/Renata-new/Active_B84-B85.mzML		74	4315	N/A	N/A	N/A	N/A	N/A	N/A	N/A	N/A
CCMSLIB00010107499	N-(4-{[5-((1E)-3-oxo-3-phenylprop-1-enyl)-2-methoxyphenyl]methoxy}phenyl)aceta mide CollisionEnergy:102040	LC-ESI	Orbitrap	Commercial	Trent Northen	JGI	M+Na	424.152	0	1	N/A	N/A	COc1ccc(C=CC(=O)c2ccccc2)cc1COc1ccc(N=C(C)O)cc1	"InChI=1S/C25H23NO4/c1-18(27)26-22-10-12-23(13-11-22)30-17-21-16-19(9-15-25(21)29-2)8-14-24(28)20-6-4-3-5-7-20/h3-16H,17H2,1-2H3,(H,26,27)/b14-8+"	N/A	3	Positive	UPDATE-SINGLE-ANNOTATED-BRONZE	Bronze	1316	temp/spec-00005.mzML	lib-00011.mgf	0.705673	BERKELEY-LAB	3905080	159.465	164722	8	69.8671	424.152	354.285	1	temp/spec-00005.mzML1316	1	eliborrego/Renata-new/Blank_B30-31.mzML		0	0	YHTHSMNIYZFRTF-UHFFFAOYSA-N	YHTHSMNIYZFRTF	Phenylpropanoids and polyketides	Linear 1,3-diarylpropanoids	Chalcones and dihydrochalcones	Flavonoids	Chalcones	Shikimates and Phenylpropanoids
CCMSLIB00003134900	Spectral Match to L-Alanyl-L-norleucine from NIST14	ESI	Ion Trap	Isolated	Data from Karin	Data deposited by aaksenov	M+H	203.139	202.132	1	3303375	N/A	CCCC[C@@H](C(=O)O)NC(=O)[C@H](C)N	InChI=1S/C9H18N2O3/c1-3-4-5-7(9(13)14)11-8(12)6(2)10/h6-7H,3-5,10H2,1-2H3,(H,11,12)(H,13,14)/t6-,7-/m0/s1	N/A	3	Positive	UPDATE-SINGLE-ANNOTATED-BRONZE	Bronze	471	temp/spec-00001.mzML	lib-00017.mgf	0.814946	GNPS-NIST14-MATCHES	98890600	51.2521	68994.7	7	14.0155	203.139	217.155	1	temp/spec-00001.mzML471	1	eliborrego/Renata-new/Active_B74-B75.mzML		27	1921	RSIYBPVKRVHPQK-BQBZGAKWSA-N	RSIYBPVKRVHPQK	Organic acids and derivatives	Carboxylic acids and derivatives	Amino acids, peptides, and analogues	Small peptides	Dipeptides	Amino acids and Peptides
CCMSLIB00003139268	Spectral Match to Leu-Ile from NIST14	ESI	Q-TOF	Isolated	Data from Gabriel Haddad	Data deposited by mjmeehan	M+H	245.186	0	1	N/A	N/A	N/A	N/A	N/A	3	Positive	UPDATE-SINGLE-ANNOTATED-BRONZE	Bronze	209	temp/spec-00004.mzML	lib-00017.mgf	0.88652	GNPS-NIST14-MATCHES	128796000	25.6448	114327	7	28.0313	245.186	217.155	1	temp/spec-00004.mzML209	1	eliborrego/Renata-new/Blank_B23.mzML		36	3276	N/A	N/A	N/A	N/A	N/A	N/A	N/A	N/A
CCMSLIB00003137998	Spectral Match to 13,14-Dihydro-15-ketoprostaglandin J2 from NIST14	ESI	IT/ion trap	Isolated	Data from Zhang Lixin	Data deposited by mwang87	203.1	203.11	0	1	N/A	N/A	N/A	N/A	N/A	3	Positive	UPDATE-SINGLE-ANNOTATED-BRONZE	Bronze	594	temp/spec-00000.mzML	lib-00017.mgf	0.801417	GNPS-NIST14-MATCHES	998875	65.5329	187184	6	38.0189	203.11	165.091	0	temp/spec-00000.mzML594	1	eliborrego/Renata-new/Active_A16-A17.mzML		3	165	N/A	N/A	N/A	N/A	N/A	N/A	N/A	N/A
CCMSLIB00005463833	"(2S,7R,8R)-sarcophytoxide"	ESI	qTof	Isolated	Maloney	M Caraballo	M+H	303.22	302.225	1	N/A	N/A	C[C@@]1(CC/C=C(C)/CC2)[C@H](O1)CC/C(C)=C/[C@H]3C2=C(C)CO3	"InChI=1S/C20H30O2/c1-14-6-5-11-20(4)19(22-20)10-8-15(2)12-18-17(9-7-14)16(3)13-21-18/h6,12,18-19H,5,7-11,13H2,1-4H3/b14-6+,15-12+/t18-,19+,20+/m0/s1"	N/A	3	Positive	UPDATE-SINGLE-ANNOTATED-BRONZE	Bronze	835	temp/spec-00004.mzML	lib-00042.mgf	0.775476	GNPS-LIBRARY	687432	96.4873	250947	10	76.0922	303.22	227.128	0	temp/spec-00004.mzML835	1	eliborrego/Renata-new/Blank_B23.mzML		0	0	OQGXDKRHMBRZCS-INURNEEXSA-N	OQGXDKRHMBRZCS	N/A	N/A	N/A	Diterpenoids	Cembrane diterpenoids	Terpenoids
CCMSLIB00000007145	cyclo(L-Val-L-Pro)	DI-ESI	qTof	Isolated	Keyzers	R Keyzers	M+H	197.129	196.121	1	285-40-2	N/A	CC(C)[C@H]1C(=O)N2CCC[C@H]2C(=O)N1	InChI=1S/C10H16N2O2/c1-6(2)8-10(14)12-5-3-4-7(12)9(13)11-8/h6-8H,3-5H2,1-2H3,(H,11,13)/t7-,8-/m0/s1	N/A	3	Positive	UPDATE-SINGLE-ANNOTATED-BRONZE	Bronze	1375	temp/spec-00003.mzML	lib-00042.mgf	0.877586	GNPS-LIBRARY	4770210	173.421	56.1961	6	0.0110779	197.129	197.118	0	temp/spec-00003.mzML1375	1	eliborrego/Renata-new/Active_B84-B85.mzML		20	433	XLUAWXQORJEMBD-YUMQZZPRSA-N	XLUAWXQORJEMBD	Organic acids and derivatives	Carboxylic acids and derivatives	Amino acids, peptides, and analogues	Small peptides	Dipeptides	Amino acids and Peptides
CCMSLIB00005464016	GLUTARATE	ESI	Orbitrap	Commercial	Dorrestein	Kelly Weldon	M+Na	155.031	132.042	1	110-94-1	N/A	OC(=O)CCCC(O)=O	"InChI=1S/C5H8O4/c6-4(7)2-1-3-5(8)9/h1-3H2,(H,6,7)(H,8,9)"	N/A	1	Positive	UPDATE-SINGLE-ANNOTATED-GOLD	Gold	763	temp/spec-00005.mzML	lib-00029.mgf	0.823541	GNPS-MSMLS	999876	88.4282	155296	6	24.0757	155.031	179.107	0	temp/spec-00005.mzML763	1	eliborrego/Renata-new/Blank_B30-31.mzML		0	0	JFCQEDHGNNZCLN-UHFFFAOYSA-N	JFCQEDHGNNZCLN	Organic acids and derivatives	Carboxylic acids and derivatives	Dicarboxylic acids and derivatives	Fatty Acids and Conjugates	Dicarboxylic acids	Fatty acids
CCMSLIB00006126291	(E)-3,4,5-Trimethoxycinnamic acid - 30.0 eV	ESI	Orbitrap	Isolated	PI	Data Collector	M-H	237.077	0	1		N/A	COc1cc(cc(c1OC)OC)/C=C/C(=O)O	N/A	N/A	1	Negative	UPDATE-SINGLE-ANNOTATED-GOLD	Gold	713	temp/spec-00000.mzML	lib-00008.mgf	0.716232	BIRMINGHAM-UHPLC-MS-NEG	1896000	81.1309	41965	6	9.94891	237.077	227.128	1	temp/spec-00000.mzML713	1	eliborrego/Renata-new/Active_A16-A17.mzML		0	0	YTFVRYKNXDADBI-SNAWJCMRSA-N	YTFVRYKNXDADBI	Phenylpropanoids and polyketides	Cinnamic acids and derivatives	Hydroxycinnamic acids and derivatives	Phenylpropanoids (C6-C3)	Cinnamic acids and derivatives	Shikimates and Phenylpropanoids
CCMSLIB00005436149	3-METHYL-2-OXOVALERATE	ESI	Orbitrap	Commercial	Dorrestein	Fernando Vargas	2M+Na	283.115	130.063	1	1460-34-0	na	CCC(C)C(=O)C(O)=O	"InChI=1S/C6H10O3/c1-3-4(2)5(7)6(8)9/h4H,3H2,1-2H3,(H,8,9)"	N/A	1	Positive	UPDATE-SINGLE-ANNOTATED-GOLD	Gold	61	temp/spec-00005.mzML	lib-00042.mgf	0.779956	GNPS-LIBRARY	502037	8.28943	7256.57	9	2.05444	283.115	285.169	1	temp/spec-00005.mzML61	1	eliborrego/Renata-new/Blank_B30-31.mzML		0	0	JVQYSWDUAOAHFM-UHFFFAOYSA-N	JVQYSWDUAOAHFM	Organic acids and derivatives	Keto acids and derivatives	Short-chain keto acids and derivatives	Fatty Acids and Conjugates	Branched fatty acids	Fatty acids
CCMSLIB00010011849	putrescine-C23:1	ESI	qTof	Crude	Dorrestein	Emily Gentry	M+H	423.431	422.424	1	N/A	N/A	O=C(NCCCCN)CCCCCCCCCCCCC=CCCCCCCCC	N/A	N/A	2	Positive	UPDATE-SINGLE-ANNOTATED-SILVER	Silver	122	temp/spec-00003.mzML	lib-00036.mgf	0.803438	ECG-ACYL-AMIDES-C4-C24-LIBRARY	4070280	16.6995	92761.8	6	39.2782	423.431	384.153	0	temp/spec-00003.mzML122	1	eliborrego/Renata-new/Active_B84-B85.mzML		0	0	XQYHQCXVJRDXCF-UHFFFAOYSA-N	XQYHQCXVJRDXCF	Lipids and lipid-like molecules	Fatty Acyls	Fatty amides	Fatty amides	N-acyl amines	Fatty acids
CCMSLIB00004706026	Sarmentoside B	N/A	ESI-QFT	isolated	MoNA	MoNA:VF-NPL-QEHF014963	[M+H]+	665.317	0	1	N/A	N/A	N/A	InChI=1S/C34H48O13/c1-17-28(46-19(3)37)29(42-5)27(39)30(44-17)47-21-6-9-32(16-35)26-23(7-10-33(32,40)13-21)34(41)11-8-22(20-12-25(38)43-15-20)31(34,4)14-24(26)45-18(2)36/h12,16-17,21-24,26-30,39-41H,6-11,13-15H2,1-5H3/t17?,21-,22+,23?,24+,26?,27?,28?,29?,30?,31+,32-,33-,34-/m0/s1	N/A	3	positive	UPDATE-SINGLE-ANNOTATED-BRONZE	Bronze	1299	temp/spec-00000.mzML	lib-00003.mgf	0.804997	MONA	4672920	161.37	2801.14	8	1.86365	665.317	663.453	1	temp/spec-00000.mzML1299	1	eliborrego/Renata-new/Active_A16-A17.mzML		0	0	JJSVXWKQLGHFES-QGZYWIHFSA-N	JJSVXWKQLGHFES	Lipids and lipid-like molecules	Steroids and steroid derivatives	Steroid lactones	N/A	N/A	N/A
CCMSLIB00004706026	Sarmentoside B	N/A	ESI-QFT	isolated	MoNA	MoNA:VF-NPL-QEHF014963	[M+H]+	665.317	0	1	N/A	N/A	N/A	InChI=1S/C34H48O13/c1-17-28(46-19(3)37)29(42-5)27(39)30(44-17)47-21-6-9-32(16-35)26-23(7-10-33(32,40)13-21)34(41)11-8-22(20-12-25(38)43-15-20)31(34,4)14-24(26)45-18(2)36/h12,16-17,21-24,26-30,39-41H,6-11,13-15H2,1-5H3/t17?,21-,22+,23?,24+,26?,27?,28?,29?,30?,31+,32-,33-,34-/m0/s1	N/A	3	positive	UPDATE-SINGLE-ANNOTATED-BRONZE	Bronze	1095	temp/spec-00002.mzML	lib-00003.mgf	0.810598	MONA	1986760	127.078	2800.77	8	1.8634	665.317	663.454	1	temp/spec-00002.mzML1095	1	eliborrego/Renata-new/Active_B80-B81.mzML		0	0	JJSVXWKQLGHFES-QGZYWIHFSA-N	JJSVXWKQLGHFES	Lipids and lipid-like molecules	Steroids and steroid derivatives	Steroid lactones	N/A	N/A	N/A
CCMSLIB00003137749	Spectral Match to Phe-Pro from NIST14	ESI	Q-TOF	Isolated	Data from Pieter Dorrestein	Data deposited by lfnothias	M+H-H2O	245.129	0	1	N/A	N/A	N/A	N/A	N/A	3	Positive	UPDATE-SINGLE-ANNOTATED-BRONZE	Bronze	759	temp/spec-00003.mzML	lib-00017.mgf	0.857438	GNPS-NIST14-MATCHES	5711580	83.9504	65248.8	8	15.9944	245.129	261.123	1	temp/spec-00003.mzML759	1	eliborrego/Renata-new/Active_B84-B85.mzML		74	4315	N/A	N/A	N/A	N/A	N/A	N/A	N/A	N/A
CCMSLIB00003135959	Spectral Match to 1-Hexadecanoyl-sn-glycerol from NIST14	ESI	QqQ	Isolated	Data from Gabriel Haddad	Data deposited by mjmeehan	M+H	331.284	0	1	542449	N/A	N/A	N/A	N/A	3	Positive	UPDATE-SINGLE-ANNOTATED-BRONZE	Bronze	148	temp/spec-00004.mzML	lib-00017.mgf	0.757551	GNPS-NIST14-MATCHES	14642400	19.6129	0	10	0	331.284	331.284	1	temp/spec-00004.mzML148	1	eliborrego/Renata-new/Blank_B23.mzML		135	8671	N/A	N/A	N/A	N/A	N/A	N/A	N/A	N/A
CCMSLIB00000213686	Massbank:FIO00056 gamma-Dodecalactone	ESI	LC-ESI-QTOF	Isolated	Putative Massbank Match	Massbank	[M+H]+	199.17	0	1	2305-05-07	N/A	CCCCCCCCC(C1)OC(=O)C1	1S/C12H22O2/c1-2-3-4-5-6-7-8-11-9-10-12(13)14-11/h11H,2-10H2,1H3	N/A	3	Positive	UPDATE-SINGLE-ANNOTATED-BRONZE	Bronze	708	temp/spec-00000.mzML	lib-00046.mgf	0.919787	MASSBANK	968992	80.3618	80121.7	7	15.9578	199.17	215.128	1	temp/spec-00000.mzML708	1	eliborrego/Renata-new/Active_A16-A17.mzML		1	9	WGPCZPLRVAWXPW-UHFFFAOYSA-N	WGPCZPLRVAWXPW	Organoheterocyclic compounds	Lactones	Gamma butyrolactones	Fatty esters	Lactones	Fatty acids
CCMSLIB00003137749	Spectral Match to Phe-Pro from NIST14	ESI	Q-TOF	Isolated	Data from Pieter Dorrestein	Data deposited by lfnothias	M+H-H2O	245.129	0	1	N/A	N/A	N/A	N/A	N/A	3	Positive	UPDATE-SINGLE-ANNOTATED-BRONZE	Bronze	760	temp/spec-00005.mzML	lib-00017.mgf	0.848191	GNPS-NIST14-MATCHES	2133850	88.1213	65248.7	8	15.9944	245.129	261.123	1	temp/spec-00005.mzML760	1	eliborrego/Renata-new/Blank_B30-31.mzML		74	4315	N/A	N/A	N/A	N/A	N/A	N/A	N/A	N/A
CCMSLIB00004706026	Sarmentoside B	N/A	ESI-QFT	isolated	MoNA	MoNA:VF-NPL-QEHF014963	[M+H]+	665.317	0	1	N/A	N/A	N/A	InChI=1S/C34H48O13/c1-17-28(46-19(3)37)29(42-5)27(39)30(44-17)47-21-6-9-32(16-35)26-23(7-10-33(32,40)13-21)34(41)11-8-22(20-12-25(38)43-15-20)31(34,4)14-24(26)45-18(2)36/h12,16-17,21-24,26-30,39-41H,6-11,13-15H2,1-5H3/t17?,21-,22+,23?,24+,26?,27?,28?,29?,30?,31+,32-,33-,34-/m0/s1	N/A	3	positive	UPDATE-SINGLE-ANNOTATED-BRONZE	Bronze	769	temp/spec-00002.mzML	lib-00003.mgf	0.806735	MONA	2577540	82.6933	2799.95	8	1.86285	665.317	663.454	1	temp/spec-00002.mzML769	1	eliborrego/Renata-new/Active_B80-B81.mzML		0	0	JJSVXWKQLGHFES-QGZYWIHFSA-N	JJSVXWKQLGHFES	Lipids and lipid-like molecules	Steroids and steroid derivatives	Steroid lactones	N/A	N/A	N/A
CCMSLIB00003138397	Spectral Match to Jasmine lactone from NIST14	ESI	qTof	Isolated	Data from Gabriel Haddad	Data deposited by mjmeehan	M+H	169.122	168.115	1	25524952	N/A	CC/C=C\CC1CCCC(=O)O1	InChI=1S/C10H16O2/c1-2-3-4-6-9-7-5-8-10(11)12-9/h3-4,9H,2,5-8H2,1H3/b4-3-	N/A	3	Positive	UPDATE-SINGLE-ANNOTATED-BRONZE	Bronze	632	temp/spec-00000.mzML	lib-00017.mgf	0.838429	GNPS-NIST14-MATCHES	1550970	70.4651	248406	8	42.0109	169.122	211.133	1	temp/spec-00000.mzML632	1	eliborrego/Renata-new/Active_A16-A17.mzML		0	0	XPPALVZZCMPTIV-ARJAWSKDSA-N	XPPALVZZCMPTIV	Organoheterocyclic compounds	Lactones	Delta valerolactones	Fatty esters	Lactones	Fatty acids
CCMSLIB00003135393	Spectral Match to N-(Dodecanoyl)-sphing-4-enine from NIST14	ESI	IT/ion trap	Isolated	Data from Kofeler	Data deposited by rsilva	M+H-H2O	464.446	0	1	74713603	N/A	N/A	N/A	N/A	3	Positive	UPDATE-SINGLE-ANNOTATED-BRONZE	Bronze	392	temp/spec-00002.mzML	lib-00017.mgf	0.714979	GNPS-NIST14-MATCHES	11132000	42.9038	170715	6	79.288	464.446	385.158	0	temp/spec-00002.mzML392	1	eliborrego/Renata-new/Active_B80-B81.mzML		6	155	N/A	N/A	N/A	N/A	N/A	N/A	N/A	N/A
CCMSLIB00005748216	Massbank:PR302673 Daidzein	ESI	qTof	Isolated	Massbank	Massbank	M+H	255.065	0	1	N/A	N/A	OC1=CC=C(C=C1)C1=COC2=C(C=CC(O)=C2)C1=O	1S/C15H10O4/c16-10-3-1-9(2-4-10)13-8-19-14-7-11(17)5-6-12(14)15(13)18/h1-8,16-17H	N/A	3	Positive	UPDATE-SINGLE-ANNOTATED-BRONZE	Bronze	1375	temp/spec-00002.mzML	lib-00046.mgf	0.835731	MASSBANK	743441	167.661	235046	7	59.9519	255.065	195.113	0	temp/spec-00002.mzML1375	1	eliborrego/Renata-new/Active_B80-B81.mzML		0	0	ZQSIJRDFPHDXIC-UHFFFAOYSA-N	ZQSIJRDFPHDXIC	Phenylpropanoids and polyketides	Isoflavonoids	Isoflav-2-enes	Isoflavonoids	Isoflavones	Shikimates and Phenylpropanoids
CCMSLIB00005745391	Massbank:PR311065 Glycylleucine	ESI	qTof	Isolated	Massbank	Massbank	M+H	189.123	0	1	N/A	N/A	O=C(O)C(NC(=O)CN)CC(C)C	1S/C8H16N2O3/c1-5(2)3-6(8(12)13)10-7(11)4-9/h5-6H,3-4,9H2,1-2H3,(H,10,11)(H,12,13)	N/A	3	Positive	UPDATE-SINGLE-ANNOTATED-BRONZE	Bronze	681	temp/spec-00004.mzML	lib-00046.mgf	0.760266	MASSBANK	1587480	75.3052	180478	6	34.1326	189.123	154.99	0	temp/spec-00004.mzML681	1	eliborrego/Renata-new/Blank_B23.mzML		0	0	DKEXFJVMVGETOO-UHFFFAOYSA-N	DKEXFJVMVGETOO	Organic acids and derivatives	Carboxylic acids and derivatives	Amino acids, peptides, and analogues	Small peptides	Dipeptides	Amino acids and Peptides
CCMSLIB00004707417	batatasin III	N/A	ESI-QFT	isolated	MoNA	MoNA:VF-NPL-QEHF016354	[M+H]+	245.117	0	1	N/A	N/A	N/A	InChI=1S/C15H16O3/c1-18-15-9-12(8-14(17)10-15)6-5-11-3-2-4-13(16)7-11/h2-4,7-10,16-17H,5-6H2,1H3	N/A	3	positive	UPDATE-SINGLE-ANNOTATED-BRONZE	Bronze	854	temp/spec-00001.mzML	lib-00003.mgf	0.832173	MONA	5757570	91.2556	269301	6	66.0102	245.117	179.107	0	temp/spec-00001.mzML854	1	eliborrego/Renata-new/Active_B74-B75.mzML		0	0	VYQXIUVIYICVCM-UHFFFAOYSA-N	VYQXIUVIYICVCM	N/A	N/A	N/A	N/A	N/A	N/A
CCMSLIB00005463610	DETHIOBIOTIN	ESI	Orbitrap	Commercial	Dorrestein	Fernando Vargas	M+Na	237.121	214.132	1	533-48-2	na	C[C@@H]1NC(=O)N[C@@H]1CCCCCC(O)=O	"InChI=1S/C10H18N2O3/c1-7-8(12-10(15)11-7)5-3-2-4-6-9(13)14/h7-8H,2-6H2,1H3,(H,13,14)(H2,11,12,15)/t7-,8+/m0/s1"	N/A	1	Positive	UPDATE-SINGLE-ANNOTATED-GOLD	Gold	1106	temp/spec-00000.mzML	lib-00029.mgf	0.80688	GNPS-MSMLS	748322	134.377	67570.8	10	16.0225	237.121	253.143	0	temp/spec-00000.mzML1106	1	eliborrego/Renata-new/Active_A16-A17.mzML		0	0	AUTOLBMXDDTRRT-JGVFFNPUSA-N	AUTOLBMXDDTRRT	Lipids and lipid-like molecules	Fatty Acyls	Fatty acids and conjugates	Histidine alkaloids	Imidazole alkaloids	Alkaloids
CCMSLIB00003138602	Spectral Match to Val-Leu from NIST14	ESI	Q-TOF	Isolated	Data from Pieter Dorrestein	Data deposited by lfnothias	M+H-H2O	213.16	0	1	3989977	N/A	N/A	N/A	N/A	3	Positive	UPDATE-SINGLE-ANNOTATED-BRONZE	Bronze	626	temp/spec-00002.mzML	lib-00017.mgf	0.946852	GNPS-NIST14-MATCHES	3960480	66.0043	1.36009	8	0.000289917	213.16	213.16	1	temp/spec-00002.mzML626	1	eliborrego/Renata-new/Active_B80-B81.mzML		37	952	N/A	N/A	N/A	N/A	N/A	N/A	N/A	N/A
CCMSLIB00010108602	(3aR)-(+)-Sclareolide CollisionEnergy:102040	LC-ESI	Orbitrap	Commercial	Trent Northen	JGI	M+H	251.201	0	1	N/A	N/A	CC1(C)CCCC2(C)C1CCC1(C)OC(=O)CC12	"InChI=1S/C16H26O2/c1-14(2)7-5-8-15(3)11(14)6-9-16(4)12(15)10-13(17)18-16/h11-12H,5-10H2,1-4H3/t11?,12?,15-,16?/m0/s1"	N/A	3	Positive	UPDATE-SINGLE-ANNOTATED-BRONZE	Bronze	1039	temp/spec-00003.mzML	lib-00011.mgf	0.810671	BERKELEY-LAB	908906	123.718	271095	6	68.0993	251.201	183.102	1	temp/spec-00003.mzML1039	1	eliborrego/Renata-new/Active_B84-B85.mzML		0	0	IMKJGXCIJJXALX-UHFFFAOYSA-N	IMKJGXCIJJXALX	N/A	N/A	N/A	Diterpenoids	Norlabdane diterpenoids	Terpenoids
CCMSLIB00010109104	DEHP CollisionEnergy:102040	LC-ESI	Orbitrap	Commercial	Trent Northen	JGI	M+H	391.284	0	1	N/A	N/A	CCCCC(CC)COC(=O)c1ccccc1C(=O)OCC(CC)CCCC	"InChI=1S/C24H38O4/c1-5-9-13-19(7-3)17-27-23(25)21-15-11-12-16-22(21)24(26)28-18-20(8-4)14-10-6-2/h11-12,15-16,19-20H,5-10,13-14,17-18H2,1-4H3"	N/A	3	Positive	UPDATE-SINGLE-ANNOTATED-BRONZE	Bronze	1239	temp/spec-00000.mzML	lib-00011.mgf	0.759866	BERKELEY-LAB	583885	152.907	2412.1	6	0.943817	391.284	392.228	1	temp/spec-00000.mzML1239	1	eliborrego/Renata-new/Active_A16-A17.mzML		0	0	BJQHLKABXJIVAM-UHFFFAOYSA-N	BJQHLKABXJIVAM	Benzenoids	Benzene and substituted derivatives	Benzoic acids and derivatives	Phenolic acids (C6-C1)	Shikimic acids and derivatives|Simple phenolic acids	Shikimates and Phenylpropanoids
CCMSLIB00005738181	Massbank:RP002703 Palmitoleoyl Ethanolamide|Palmitoleoyl-EA|(Z)-N-(2-hydroxyethyl)hexadec-9-enamide	ESI	qTof	Isolated	Massbank	Massbank	M+H	298.274	0	1	N/A	N/A	CCCCCC/C=C\CCCCCCCC(NCCO)=O	1S/C18H35NO2/c1-2-3-4-5-6-7-8-9-10-11-12-13-14-15-18(21)19-16-17-20/h7-8,20H,2-6,9-17H2,1H3,(H,19,21)/b8-7-	N/A	3	Positive	UPDATE-SINGLE-ANNOTATED-BRONZE	Bronze	762	temp/spec-00005.mzML	lib-00046.mgf	0.71333	MASSBANK	801341	88.303	66774.3	8	19.917	298.274	318.191	1	temp/spec-00005.mzML762	1	eliborrego/Renata-new/Blank_B30-31.mzML		0	0	WFRLANWAASSSFV-FPLPWBNLSA-N	WFRLANWAASSSFV	Organic nitrogen compounds	Organonitrogen compounds	Amines	Fatty amides	N-acyl ethanolamines (endocannabinoids)	Fatty acids
CCMSLIB00006126291	(E)-3,4,5-Trimethoxycinnamic acid - 30.0 eV	ESI	Orbitrap	Isolated	PI	Data Collector	M-H	237.077	0	1		N/A	COc1cc(cc(c1OC)OC)/C=C/C(=O)O	N/A	N/A	1	Negative	UPDATE-SINGLE-ANNOTATED-GOLD	Gold	1374	temp/spec-00004.mzML	lib-00008.mgf	0.702697	BIRMINGHAM-UHPLC-MS-NEG	888635	174.805	41964.8	6	9.94887	237.077	227.128	1	temp/spec-00004.mzML1374	1	eliborrego/Renata-new/Blank_B23.mzML		0	0	YTFVRYKNXDADBI-SNAWJCMRSA-N	YTFVRYKNXDADBI	Phenylpropanoids and polyketides	Cinnamic acids and derivatives	Hydroxycinnamic acids and derivatives	Phenylpropanoids (C6-C3)	Cinnamic acids and derivatives	Shikimates and Phenylpropanoids
CCMSLIB00005463553	N-ACETYLSEROTONIN	ESI	Orbitrap	Commercial	Dorrestein	Fernando Vargas	M+Na	241.095	218.106	1	1210-83-9	na	CC(=O)NCCC1=CNC2=C1C=C(O)C=C2	"InChI=1S/C12H14N2O2/c1-8(15)13-5-4-9-7-14-12-3-2-10(16)6-11(9)12/h2-3,6-7,14,16H,4-5H2,1H3,(H,13,15)"	N/A	1	Positive	UPDATE-SINGLE-ANNOTATED-GOLD	Gold	986	temp/spec-00000.mzML	lib-00029.mgf	0.736306	GNPS-MSMLS	962838	117.775	8159.79	7	1.96729	241.095	239.128	0	temp/spec-00000.mzML986	1	eliborrego/Renata-new/Active_A16-A17.mzML		1	11	MVAWJSIDNICKHF-UHFFFAOYSA-N	MVAWJSIDNICKHF	Organoheterocyclic compounds	Indoles and derivatives	Hydroxyindoles	Tryptophan alkaloids	Simple indole alkaloids	Alkaloids
CCMSLIB00003138245	Spectral Match to PyroGlu-Pro from NIST14	ESI	qTof	Isolated	Data from Wiemann	Data deposited by pwiemann	M+H	227.103	226.095	1	N/A	N/A	C1CC(N(C1)C(=O)C2CCC(=O)N2)C(=O)O	InChI=1S/C10H14N2O4/c13-8-4-3-6(11-8)9(14)12-5-1-2-7(12)10(15)16/h6-7H,1-5H2,(H,11,13)(H,15,16)	N/A	3	Positive	UPDATE-SINGLE-ANNOTATED-BRONZE	Bronze	112	temp/spec-00001.mzML	lib-00017.mgf	0.878022	GNPS-NIST14-MATCHES	22879200	16.2401	61712.8	8	14.0152	227.103	241.118	0	temp/spec-00001.mzML112	1	eliborrego/Renata-new/Active_B74-B75.mzML		32	1456	PFEJJYZYEFRQEA-UHFFFAOYSA-N	PFEJJYZYEFRQEA	Organic acids and derivatives	Carboxylic acids and derivatives	Amino acids, peptides, and analogues	Small peptides	Dipeptides	Amino acids and Peptides
CCMSLIB00005723472	N-butyl-N-(2-(cyclohexylamino)-2-oxo-1-(pyridin-3-yl)ethyl)propionamide	LC-ESI	Orbitrap	Other	Cheng-Chih Hsu	Hsin-Hsiang Chung	M+H	346.249	345.24	1	N/A	N/A	CCCCN(C(=O)CC)C(C(=O)NC1CCCCC1)c2cccnc2	N/A	N/A	3	Positive	UPDATE-SINGLE-ANNOTATED-BRONZE	Bronze	116	temp/spec-00003.mzML	lib-00042.mgf	0.881633	GNPS-LIBRARY	2798840	16.0364	185284	6	64.1543	346.249	282.095	1	temp/spec-00003.mzML116	1	eliborrego/Renata-new/Active_B84-B85.mzML		0	0	IRJSPDGRXZWKSG-UHFFFAOYSA-N	IRJSPDGRXZWKSG	Organic acids and derivatives	Carboxylic acids and derivatives	Amino acids, peptides, and analogues	Nicotinic acid alkaloids		Alkaloids
CCMSLIB00003137776	Spectral Match to Phe-Pro from NIST14	ESI	Q-TOF	Isolated	Data from Pieter Dorrestein	Data deposited by lfnothias	M+H-H2O	245.129	0	1	N/A	N/A	N/A	N/A	N/A	3	Positive	UPDATE-SINGLE-ANNOTATED-BRONZE	Bronze	722	temp/spec-00002.mzML	lib-00017.mgf	0.838544	GNPS-NIST14-MATCHES	8886030	76.9383	65248	7	15.9942	245.129	261.123	1	temp/spec-00002.mzML722	1	eliborrego/Renata-new/Active_B80-B81.mzML		74	4315	N/A	N/A	N/A	N/A	N/A	N/A	N/A	N/A
CCMSLIB00005738181	Massbank:RP002703 Palmitoleoyl Ethanolamide|Palmitoleoyl-EA|(Z)-N-(2-hydroxyethyl)hexadec-9-enamide	ESI	qTof	Isolated	Massbank	Massbank	M+H	298.274	0	1	N/A	N/A	CCCCCC/C=C\CCCCCCCC(NCCO)=O	1S/C18H35NO2/c1-2-3-4-5-6-7-8-9-10-11-12-13-14-15-18(21)19-16-17-20/h7-8,20H,2-6,9-17H2,1H3,(H,19,21)/b8-7-	N/A	3	Positive	UPDATE-SINGLE-ANNOTATED-BRONZE	Bronze	1393	temp/spec-00004.mzML	lib-00046.mgf	0.729163	MASSBANK	444692	177.409	66774.1	7	19.917	298.274	318.191	1	temp/spec-00004.mzML1393	1	eliborrego/Renata-new/Blank_B23.mzML		0	0	WFRLANWAASSSFV-FPLPWBNLSA-N	WFRLANWAASSSFV	Organic nitrogen compounds	Organonitrogen compounds	Amines	Fatty amides	N-acyl ethanolamines (endocannabinoids)	Fatty acids
CCMSLIB00003135696	Spectral Match to Glycerol 1-myristate from NIST14	ESI	QQQ	Isolated	Data from Gabriel Haddad	Data deposited by mjmeehan	M+H	303.252	302.246	1	589684	N/A	CCCCCCCCCCCCCC(=O)OCC(CO)O	InChI=1S/C17H34O4/c1-2-3-4-5-6-7-8-9-10-11-12-13-17(20)21-15-16(19)14-18/h16,18-19H,2-15H2,1H3	N/A	3	Positive	UPDATE-SINGLE-ANNOTATED-BRONZE	Bronze	765	temp/spec-00000.mzML	lib-00017.mgf	0.946116	GNPS-NIST14-MATCHES	640013	87.9198	184875	11	56.0636	303.252	359.316	1	temp/spec-00000.mzML765	1	eliborrego/Renata-new/Active_A16-A17.mzML		74	3843	DCBSHORRWZKAKO-UHFFFAOYSA-N	DCBSHORRWZKAKO	Lipids and lipid-like molecules	Glycerolipids	Monoradylglycerols	Glycerolipids	Monoacylglycerols	Fatty acids
CCMSLIB00000007145	cyclo(L-Val-L-Pro)	DI-ESI	qTof	Isolated	Keyzers	R Keyzers	M+H	197.129	196.121	1	285-40-2	N/A	CC(C)[C@H]1C(=O)N2CCC[C@H]2C(=O)N1	InChI=1S/C10H16N2O2/c1-6(2)8-10(14)12-5-3-4-7(12)9(13)11-8/h6-8H,3-5H2,1-2H3,(H,11,13)/t7-,8-/m0/s1	N/A	3	Positive	UPDATE-SINGLE-ANNOTATED-BRONZE	Bronze	893	temp/spec-00004.mzML	lib-00042.mgf	0.945471	GNPS-LIBRARY	10042100	104.891	2.24475	9	0.000442505	197.129	197.129	1	temp/spec-00004.mzML893	1	eliborrego/Renata-new/Blank_B23.mzML		20	433	XLUAWXQORJEMBD-YUMQZZPRSA-N	XLUAWXQORJEMBD	Organic acids and derivatives	Carboxylic acids and derivatives	Amino acids, peptides, and analogues	Small peptides	Dipeptides	Amino acids and Peptides
CCMSLIB00006409047	7-hydroxy-3-(4-hydroxyphenyl)-4H-chromen-4-one	ESI	Orbitrap	Commercial standard	BMDMS-NP	BMDMS-NP	[M+H]+	255.07	254.058	1	N/A	N/A	O=C1C(=COC2=CC(O)=CC=C12)C=3C=CC(O)=CC3	InChI=1S/C15H10O4/c16-10-3-1-9(2-4-10)13-8-19-14-7-11(17)5-6-12(14)15(13)18/h1-8,16-17H	N/A	1	Positive	UPDATE-SINGLE-ANNOTATED-GOLD	Gold	1310	temp/spec-00005.mzML	lib-00039.mgf	0.737018	BMDMS-NP	1842650	158.506	235105	6	59.9682	255.07	195.102	0	temp/spec-00005.mzML1310	1	eliborrego/Renata-new/Blank_B30-31.mzML		0	0	ZQSIJRDFPHDXIC-UHFFFAOYSA-N	ZQSIJRDFPHDXIC	Phenylpropanoids and polyketides	Isoflavonoids	Isoflav-2-enes	Isoflavonoids	Isoflavones	Shikimates and Phenylpropanoids
CCMSLIB00005724598	1-methyl-4-(6-methylhept-5-en-2-yl)-2,3-dioxabicyclo[2.2.2]oct-5-ene	ESI	Orbitrap	Isolated	Wolfender	Luis Quiros-Guerrero	M-H2O+H	219.174	236.178	1	N/A	N/A	CC(CCC=C(C)C)C1(CC2)OOC2(C)C=C1	InChI=1S/C15H24O2/c1-12(2)6-5-7-13(3)15-10-8-14(4,9-11-15)16-17-15/h6,8,10,13H,5,7,9,11H2,1-4H3/t13-,14+,15-/m0/s1	N/A	1	Positive	UPDATE-SINGLE-ANNOTATED-GOLD	Gold	628	temp/spec-00000.mzML	lib-00042.mgf	0.705176	GNPS-LIBRARY	1917970	69.807	100635	7	22.0567	219.174	197.117	0	temp/spec-00000.mzML628	1	eliborrego/Renata-new/Active_A16-A17.mzML		0	0	LQQPBZXRTDBTDG-UHFFFAOYSA-N	LQQPBZXRTDBTDG	Organoheterocyclic compounds	Dioxanes	1,2-dioxanes	Sesquiterpenoids	Bisabolane sesquiterpenoids	Terpenoids
CCMSLIB00005729352	Massbank:KO000500 S-Citramalic acid|(2S)-2-Hydroxy-2-methylbutanedioate|L-(+)-2-Methylmalic acid|L-alpha-Hydroxypyrotartaric acid|L-Citramalic acid|(S)-2-Hydroxy-2-methylsuccinic acid|(S)-2-Methylmalate|(S)-2-Methylmal	ESI	QQQ	Isolated	Massbank	Massbank	M-H	147	0	1	6236-09-05	N/A	C[C@](CC(=O)O)(C(=O)O)O	1S/C5H8O5/c1-5(10,4(8)9)2-3(6)7/h10H,2H2,1H3,(H,6,7)(H,8,9)/t5-/m0/s1	N/A	3	Negative	UPDATE-SINGLE-ANNOTATED-BRONZE	Bronze	1035	temp/spec-00005.mzML	lib-00046.mgf	0.878041	MASSBANK	2061350	123.408	136780	6	20.1067	147	167.107	0	temp/spec-00005.mzML1035	1	eliborrego/Renata-new/Blank_B30-31.mzML		0	0	XFTRTWQBIOMVPK-YFKPBYRVSA-N	XFTRTWQBIOMVPK	Lipids and lipid-like molecules	Fatty Acyls	Fatty acids and conjugates	Fatty Acids and Conjugates	Hydroxy fatty acids	Fatty acids
CCMSLIB00003138397	Spectral Match to Jasmine lactone from NIST14	ESI	qTof	Isolated	Data from Gabriel Haddad	Data deposited by mjmeehan	M+H	169.122	168.115	1	25524952	N/A	CC/C=C\CC1CCCC(=O)O1	InChI=1S/C10H16O2/c1-2-3-4-6-9-7-5-8-10(11)12-9/h3-4,9H,2,5-8H2,1H3/b4-3-	N/A	3	Positive	UPDATE-SINGLE-ANNOTATED-BRONZE	Bronze	1382	temp/spec-00004.mzML	lib-00017.mgf	0.764027	GNPS-NIST14-MATCHES	734527	176.023	248406	7	42.0108	169.122	211.133	1	temp/spec-00004.mzML1382	1	eliborrego/Renata-new/Blank_B23.mzML		0	0	XPPALVZZCMPTIV-ARJAWSKDSA-N	XPPALVZZCMPTIV	Organoheterocyclic compounds	Lactones	Delta valerolactones	Fatty esters	Lactones	Fatty acids
CCMSLIB00003136514	Spectral Match to Ile-Pro-Ile from NIST14	ESI	Q-TOF	Isolated	Data from Joshua Wollam	Data deposited by fevargas	M+H	342.239	0	1	90614485	N/A	N/A	N/A	N/A	3	Positive	UPDATE-SINGLE-ANNOTATED-BRONZE	Bronze	985	temp/spec-00001.mzML	lib-00017.mgf	0.886679	GNPS-NIST14-MATCHES	19352700	107.287	289578	8	99.105	342.239	243.134	0	temp/spec-00001.mzML985	1	eliborrego/Renata-new/Active_B74-B75.mzML		50	3988	N/A	N/A	N/A	N/A	N/A	N/A	N/A	N/A
CCMSLIB00003136254	Spectral Match to 1-Hexadecanoyl-sn-glycerol from NIST14	ESI	Q-TOF	Isolated	Data from Gabriel Haddad	Data deposited by mjmeehan	M+H	331.284	0	1	542449	N/A	N/A	N/A	N/A	3	Positive	UPDATE-SINGLE-ANNOTATED-BRONZE	Bronze	220	temp/spec-00005.mzML	lib-00017.mgf	0.964339	GNPS-NIST14-MATCHES	10572900	25.7498	0.276357	13	9.15527e-05	331.284	331.284	1	temp/spec-00005.mzML220	1	eliborrego/Renata-new/Blank_B30-31.mzML		135	8671	N/A	N/A	N/A	N/A	N/A	N/A	N/A	N/A
CCMSLIB00005436153	DETHIOBIOTIN	ESI	Orbitrap	Commercial	Dorrestein	Fernando Vargas	M+Na	237.121	214.132	1	533-48-2	na	C[C@@H]1NC(=O)N[C@@H]1CCCCCC(O)=O	"InChI=1S/C10H18N2O3/c1-7-8(12-10(15)11-7)5-3-2-4-6-9(13)14/h7-8H,2-6H2,1H3,(H,13,14)(H2,11,12,15)/t7-,8+/m0/s1"	N/A	1	Positive	UPDATE-SINGLE-ANNOTATED-GOLD	Gold	1069	temp/spec-00005.mzML	lib-00042.mgf	0.912988	GNPS-LIBRARY	1028190	127.854	116.152	11	0.0275421	237.121	237.149	1	temp/spec-00005.mzML1069	1	eliborrego/Renata-new/Blank_B30-31.mzML		0	0	AUTOLBMXDDTRRT-JGVFFNPUSA-N	AUTOLBMXDDTRRT	Lipids and lipid-like molecules	Fatty Acyls	Fatty acids and conjugates	Histidine alkaloids	Imidazole alkaloids	Alkaloids
CCMSLIB00010107499	N-(4-{[5-((1E)-3-oxo-3-phenylprop-1-enyl)-2-methoxyphenyl]methoxy}phenyl)aceta mide CollisionEnergy:102040	LC-ESI	Orbitrap	Commercial	Trent Northen	JGI	M+Na	424.152	0	1	N/A	N/A	COc1ccc(C=CC(=O)c2ccccc2)cc1COc1ccc(N=C(C)O)cc1	"InChI=1S/C25H23NO4/c1-18(27)26-22-10-12-23(13-11-22)30-17-21-16-19(9-15-25(21)29-2)8-14-24(28)20-6-4-3-5-7-20/h3-16H,17H2,1-2H3,(H,26,27)/b14-8+"	N/A	3	Positive	UPDATE-SINGLE-ANNOTATED-BRONZE	Bronze	92	temp/spec-00005.mzML	lib-00011.mgf	0.700831	BERKELEY-LAB	3880460	12.3499	164723	7	69.8674	424.152	354.285	1	temp/spec-00005.mzML92	1	eliborrego/Renata-new/Blank_B30-31.mzML		0	0	YHTHSMNIYZFRTF-UHFFFAOYSA-N	YHTHSMNIYZFRTF	Phenylpropanoids and polyketides	Linear 1,3-diarylpropanoids	Chalcones and dihydrochalcones	Flavonoids	Chalcones	Shikimates and Phenylpropanoids
CCMSLIB00003137073	Spectral Match to Leu-Gly-Leu from NIST14	ESI	QQQ	Isolated	Data from PDorrestein	Data deposited by amelnik	M+H	302.208	301.2	1	N/A	N/A	CC(C)C[C@@H](C(=O)NCC(=O)N[C@@H](CC(C)C)C(=O)O)N	InChI=1S/C14H27N3O4/c1-8(2)5-10(15)13(19)16-7-12(18)17-11(14(20)21)6-9(3)4/h8-11H,5-7,15H2,1-4H3,(H,16,19)(H,17,18)(H,20,21)/t10-,11-/m0/s1	N/A	3	Positive	UPDATE-SINGLE-ANNOTATED-BRONZE	Bronze	324	temp/spec-00001.mzML	lib-00017.mgf	0.757782	GNPS-NIST14-MATCHES	31568100	36.7718	193.583	7	0.0585022	302.208	302.15	0	temp/spec-00001.mzML324	1	eliborrego/Renata-new/Active_B74-B75.mzML		46	2929	HYIFFZAQXPUEAU-QWRGUYRKSA-N	HYIFFZAQXPUEAU	Organic acids and derivatives	Carboxylic acids and derivatives	Amino acids, peptides, and analogues	Small peptides	Tripeptides	Amino acids and Peptides
CCMSLIB00000213686	Massbank:FIO00056 gamma-Dodecalactone	ESI	LC-ESI-QTOF	Isolated	Putative Massbank Match	Massbank	[M+H]+	199.17	0	1	2305-05-07	N/A	CCCCCCCCC(C1)OC(=O)C1	1S/C12H22O2/c1-2-3-4-5-6-7-8-11-9-10-12(13)14-11/h11H,2-10H2,1H3	N/A	3	Positive	UPDATE-SINGLE-ANNOTATED-BRONZE	Bronze	1123	temp/spec-00003.mzML	lib-00046.mgf	0.841324	MASSBANK	349742	135.998	80121.8	7	15.9579	199.17	215.128	1	temp/spec-00003.mzML1123	1	eliborrego/Renata-new/Active_B84-B85.mzML		1	9	WGPCZPLRVAWXPW-UHFFFAOYSA-N	WGPCZPLRVAWXPW	Organoheterocyclic compounds	Lactones	Gamma butyrolactones	Fatty esters	Lactones	Fatty acids
CCMSLIB00004706026	Sarmentoside B	N/A	ESI-QFT	isolated	MoNA	MoNA:VF-NPL-QEHF014963	[M+H]+	665.317	0	1	N/A	N/A	N/A	InChI=1S/C34H48O13/c1-17-28(46-19(3)37)29(42-5)27(39)30(44-17)47-21-6-9-32(16-35)26-23(7-10-33(32,40)13-21)34(41)11-8-22(20-12-25(38)43-15-20)31(34,4)14-24(26)45-18(2)36/h12,16-17,21-24,26-30,39-41H,6-11,13-15H2,1-5H3/t17?,21-,22+,23?,24+,26?,27?,28?,29?,30?,31+,32-,33-,34-/m0/s1	N/A	3	positive	UPDATE-SINGLE-ANNOTATED-BRONZE	Bronze	2	temp/spec-00001.mzML	lib-00003.mgf	0.812166	MONA	3019950	0.605611	2798.48	8	1.86188	665.317	663.455	1	temp/spec-00001.mzML2	1	eliborrego/Renata-new/Active_B74-B75.mzML		0	0	JJSVXWKQLGHFES-QGZYWIHFSA-N	JJSVXWKQLGHFES	Lipids and lipid-like molecules	Steroids and steroid derivatives	Steroid lactones	N/A	N/A	N/A
CCMSLIB00003134804	Spectral Match to Ile-Lys from NIST14	ESI	Q-TOF	Isolated	Data from Gabriel Haddad	Data deposited by mjmeehan	M+H	260.196	0	1	N/A	N/A	N/A	N/A	N/A	3	Positive	UPDATE-SINGLE-ANNOTATED-BRONZE	Bronze	1155	temp/spec-00001.mzML	lib-00017.mgf	0.745691	GNPS-NIST14-MATCHES	3041670	128.33	111377	8	28.9798	260.196	289.176	1	temp/spec-00001.mzML1155	1	eliborrego/Renata-new/Active_B74-B75.mzML		53	3441	N/A	N/A	N/A	N/A	N/A	N/A	N/A	N/A
CCMSLIB00005883845	L-TYROSINE - 30.0 eV	ESI	Orbitrap	Isolated	Madeleine Ernst	Anna Abrahamsson	M+H	182.081	0	1	60-18-4	N/A	N[C@@H](CC1=CC=C(O)C=C1)C(O)=O	N/A	N/A	1	Positive	UPDATE-SINGLE-ANNOTATED-GOLD	Gold	1213	temp/spec-00004.mzML	lib-00042.mgf	0.81388	GNPS-LIBRARY	1308440	151.155	5606.2	6	1.02078	182.081	183.102	1	temp/spec-00004.mzML1213	1	eliborrego/Renata-new/Blank_B23.mzML		0	0	OUYCCCASQSFEME-QMMMGPOBSA-N	OUYCCCASQSFEME	Organic acids and derivatives	Carboxylic acids and derivatives	Amino acids, peptides, and analogues	Small peptides	Aminoacids	Amino acids and Peptides|Shikimates and Phenylpropanoids
CCMSLIB00005738181	Massbank:RP002703 Palmitoleoyl Ethanolamide|Palmitoleoyl-EA|(Z)-N-(2-hydroxyethyl)hexadec-9-enamide	ESI	qTof	Isolated	Massbank	Massbank	M+H	298.274	0	1	N/A	N/A	CCCCCC/C=C\CCCCCCCC(NCCO)=O	1S/C18H35NO2/c1-2-3-4-5-6-7-8-9-10-11-12-13-14-15-18(21)19-16-17-20/h7-8,20H,2-6,9-17H2,1H3,(H,19,21)/b8-7-	N/A	3	Positive	UPDATE-SINGLE-ANNOTATED-BRONZE	Bronze	50	temp/spec-00001.mzML	lib-00046.mgf	0.732192	MASSBANK	404244	7.73218	66774.1	7	19.917	298.274	318.191	1	temp/spec-00001.mzML50	1	eliborrego/Renata-new/Active_B74-B75.mzML		0	0	WFRLANWAASSSFV-FPLPWBNLSA-N	WFRLANWAASSSFV	Organic nitrogen compounds	Organonitrogen compounds	Amines	Fatty amides	N-acyl ethanolamines (endocannabinoids)	Fatty acids
CCMSLIB00003136514	Spectral Match to Ile-Pro-Ile from NIST14	ESI	Q-TOF	Isolated	Data from Joshua Wollam	Data deposited by fevargas	M+H	342.239	0	1	90614485	N/A	N/A	N/A	N/A	3	Positive	UPDATE-SINGLE-ANNOTATED-BRONZE	Bronze	1031	temp/spec-00002.mzML	lib-00017.mgf	0.863239	GNPS-NIST14-MATCHES	930663	117.895	289472	7	99.0685	342.239	441.308	1	temp/spec-00002.mzML1031	1	eliborrego/Renata-new/Active_B80-B81.mzML		50	3988	N/A	N/A	N/A	N/A	N/A	N/A	N/A	N/A
CCMSLIB00003135959	Spectral Match to 1-Hexadecanoyl-sn-glycerol from NIST14	ESI	QqQ	Isolated	Data from Gabriel Haddad	Data deposited by mjmeehan	M+H	331.284	0	1	542449	N/A	N/A	N/A	N/A	3	Positive	UPDATE-SINGLE-ANNOTATED-BRONZE	Bronze	463	temp/spec-00004.mzML	lib-00017.mgf	0.840725	GNPS-NIST14-MATCHES	14452600	50.3888	0	9	0	331.284	331.284	1	temp/spec-00004.mzML463	1	eliborrego/Renata-new/Blank_B23.mzML		135	8671	N/A	N/A	N/A	N/A	N/A	N/A	N/A	N/A
CCMSLIB00005734582	Massbank:EQ371105 Imazaquin|2-(4-methyl-5-oxo-4-propan-2-yl-1H-imidazol-2-yl)quinoline-3-carboxylic acid	ESI	Hybrid FT	Isolated	Massbank	Massbank	M+H	312.134	0	1	81335-37-7	N/A	CC(C)C1(C(=O)NC(=N1)C2=NC3=CC=CC=C3C=C2C(=O)O)C	1S/C17H17N3O3/c1-9(2)17(3)16(23)19-14(20-17)13-11(15(21)22)8-10-6-4-5-7-12(10)18-13/h4-9H,1-3H3,(H,21,22)(H,19,20,23)	N/A	3	Positive	UPDATE-SINGLE-ANNOTATED-BRONZE	Bronze	429	temp/spec-00001.mzML	lib-00046.mgf	0.789049	MASSBANK	134313000	47.0784	214776	11	67.0388	312.134	245.095	0	temp/spec-00001.mzML429	1	eliborrego/Renata-new/Active_B74-B75.mzML		0	0	CABMTIJINOIHOD-UHFFFAOYSA-N	CABMTIJINOIHOD	Organoheterocyclic compounds	Quinolines and derivatives	Quinoline carboxylic acids	Tryptophan alkaloids		Alkaloids
CCMSLIB00003136514	Spectral Match to Ile-Pro-Ile from NIST14	ESI	Q-TOF	Isolated	Data from Joshua Wollam	Data deposited by fevargas	M+H	342.239	0	1	90614485	N/A	N/A	N/A	N/A	3	Positive	UPDATE-SINGLE-ANNOTATED-BRONZE	Bronze	947	temp/spec-00001.mzML	lib-00017.mgf	0.893642	GNPS-NIST14-MATCHES	21030000	102.504	289472	8	99.0686	342.239	243.17	1	temp/spec-00001.mzML947	1	eliborrego/Renata-new/Active_B74-B75.mzML		50	3988	N/A	N/A	N/A	N/A	N/A	N/A	N/A	N/A
CCMSLIB00003140141	Spectral Match to Phe-Pro from NIST14	ESI	QQQ	Isolated	Data from Christopher A. Lowry	Data deposited by fevargas	M+H	263.139	262.132	1	N/A	N/A	C1C[C@H](N(C1)C(=O)[C@H](CC2=CC=CC=C2)N)C(=O)O	InChI=1S/C14H18N2O3/c15-11(9-10-5-2-1-3-6-10)13(17)16-8-4-7-12(16)14(18)19/h1-3,5-6,11-12H,4,7-9,15H2,(H,18,19)/t11-,12-/m0/s1	N/A	3	Positive	UPDATE-SINGLE-ANNOTATED-BRONZE	Bronze	229	temp/spec-00004.mzML	lib-00017.mgf	0.969244	GNPS-NIST14-MATCHES	136550000	27.5422	3811.64	8	1.00299	263.139	264.142	1	temp/spec-00004.mzML229	1	eliborrego/Renata-new/Blank_B23.mzML		74	4315	WEQJQNWXCSUVMA-RYUDHWBXSA-N	WEQJQNWXCSUVMA	Organic acids and derivatives	Carboxylic acids and derivatives	Amino acids, peptides, and analogues	Small peptides	Dipeptides	Amino acids and Peptides
CCMSLIB00003139382	Spectral Match to Pro-Leu from NIST14	ESI	qTof	Isolated	Data from Gabriel Haddad	Data deposited by mjmeehan	M+H	229.155	228.147	1	N/A	N/A	CC(C)C[C@@H](C(=O)O)NC(=O)[C@@H]1CCCN1	InChI=1S/C11H20N2O3/c1-7(2)6-9(11(15)16)13-10(14)8-4-3-5-12-8/h7-9,12H,3-6H2,1-2H3,(H,13,14)(H,15,16)/t8-,9-/m0/s1	N/A	3	Positive	UPDATE-SINGLE-ANNOTATED-BRONZE	Bronze	655	temp/spec-00001.mzML	lib-00017.mgf	0.715248	GNPS-NIST14-MATCHES	5936210	69.215	209321	7	47.9669	229.155	277.122	0	temp/spec-00001.mzML655	1	eliborrego/Renata-new/Active_B74-B75.mzML		11	404	ZKQOUHVVXABNDG-IUCAKERBSA-N	ZKQOUHVVXABNDG	Organic acids and derivatives	Carboxylic acids and derivatives	Amino acids, peptides, and analogues	Small peptides	Dipeptides	Amino acids and Peptides
CCMSLIB00005723546	nonylphenazolone	LC-ESI	qTof	Crude	Tristan de Rond	tderond	M+H	300.196	299.189	1			O=C1/C(N=C(CCCCCCCCC)O1)=C/C2=CC=CC=C2			3	Positive	UPDATE-SINGLE-ANNOTATED-BRONZE	Bronze	609	temp/spec-00002.mzML	lib-00042.mgf	0.725725	GNPS-LIBRARY	3023370	64.2705	203581	6	61.1143	300.196	239.082	1	temp/spec-00002.mzML609	1	eliborrego/Renata-new/Active_B80-B81.mzML		0	0	PQFDQAVNOYPOPD-ICFOKQHNSA-N	PQFDQAVNOYPOPD	Organic acids and derivatives	Carboxylic acids and derivatives	Amino acids, peptides, and analogues
CCMSLIB00003139626	Spectral Match to PyroGlu-Val from NIST14	ESI	Q-TOF	Isolated	Data from Joshua Wollam	Data deposited by fevargas	M+H	229.118	0	1	N/A	N/A	N/A	N/A	N/A	3	Positive	UPDATE-SINGLE-ANNOTATED-BRONZE	Bronze	611	temp/spec-00004.mzML	lib-00017.mgf	0.857259	GNPS-NIST14-MATCHES	2435470	66.1708	61331.8	9	14.0522	229.118	243.17	0	temp/spec-00004.mzML611	1	eliborrego/Renata-new/Blank_B23.mzML		40	2630	N/A	N/A	N/A	N/A	N/A	N/A	N/A	N/A
CCMSLIB00003137749	Spectral Match to Phe-Pro from NIST14	ESI	Q-TOF	Isolated	Data from Pieter Dorrestein	Data deposited by lfnothias	M+H-H2O	245.129	0	1	N/A	N/A	N/A	N/A	N/A	3	Positive	UPDATE-SINGLE-ANNOTATED-BRONZE	Bronze	1244	temp/spec-00005.mzML	lib-00017.mgf	0.905614	GNPS-NIST14-MATCHES	4682830	150.171	2.05418	7	0.00050354	245.129	245.128	1	temp/spec-00005.mzML1244	1	eliborrego/Renata-new/Blank_B30-31.mzML		74	4315	N/A	N/A	N/A	N/A	N/A	N/A	N/A	N/A
CCMSLIB00000081171	cyclo-(Ala-4-hydroxy-Pro)	LC-ESI	Ion Trap	Crude	CCLiaw, YLYang	YLYang	M+H	185.091	185.093	1						3	Positive	UPDATE-SINGLE-ANNOTATED-BRONZE	Bronze	731	temp/spec-00001.mzML	lib-00042.mgf	0.891215	GNPS-LIBRARY	3897990	77.308	202.471	6	0.0374756	185.091	185.128	1	temp/spec-00001.mzML731	1	eliborrego/Renata-new/Active_B74-B75.mzML		5	613	N/A	N/A	N/A	N/A	N/A	N/A	N/A	N/A
CCMSLIB00003137967	Spectral Match to Daidzein from NIST14	ESI	qTof	Isolated	Data from Suryasarathi Dasgupta	Data deposited by fevargas	M+H	255.067	254.058	1	486668	N/A	C1=CC(=CC=C1C2=COC3=C(C2=O)C=CC(=C3)O)O	InChI=1S/C15H10O4/c16-10-3-1-9(2-4-10)13-8-19-14-7-11(17)5-6-12(14)15(13)18/h1-8,16-17H	N/A	3	Positive	UPDATE-SINGLE-ANNOTATED-BRONZE	Bronze	889	temp/spec-00000.mzML	lib-00017.mgf	0.701043	GNPS-NIST14-MATCHES	1657630	104.446	235096	7	59.9652	255.067	195.102	0	temp/spec-00000.mzML889	1	eliborrego/Renata-new/Active_A16-A17.mzML		6	41	ZQSIJRDFPHDXIC-UHFFFAOYSA-N	ZQSIJRDFPHDXIC	Phenylpropanoids and polyketides	Isoflavonoids	Isoflav-2-enes	Isoflavonoids	Isoflavones	Shikimates and Phenylpropanoids
CCMSLIB00005722008	NCGC00384803-01!2,4-dihydroxy-3-[(E)-4-hydroxy-3-methyl-5-(1,2,6-trimethyl-3-oxocyclohexyl)pent-2-enyl]-6-methylbenzaldehyde [IIN-based: Match]	LC-ESI	Orbitrap	Commercial	Pieter Dorrestein	lfnothias/robinschmid	[M-H2O+H]+	371.222	388.225	1	N/A	N/A	CC1CCC(=O)C(C)C1(C)CC(O)C(\\C)=C\\CC2=C(O)C(C=O)=C(C)C=C2O	InChI=1S/C23H32O5/c1-13(6-8-17-20(26)10-14(2)18(12-24)22(17)28)21(27)11-23(5)15(3)7-9-19(25)16(23)4/h6,10,12,15-16,21,26-28H,7-9,11H2,1-5H3/b13-6+	N/A	3	Positive	UPDATE-SINGLE-ANNOTATED-BRONZE	Bronze	229	temp/spec-00003.mzML	lib-00047.mgf	0.757152	GNPS-NIH-NATURALPRODUCTSLIBRARY_ROUND2_POSITIVE	4865990	27.202	191623	6	71.1347	371.222	300.087	1	temp/spec-00003.mzML229	1	eliborrego/Renata-new/Active_B84-B85.mzML		0	0	BQAWIDAQBDWCGH-AWNIVKPZSA-N	BQAWIDAQBDWCGH	Organic oxygen compounds	Organooxygen compounds	Carbonyl compounds	Meroterpenoids	Tetraketide meroterpenoids	Polyketides|Terpenoids
CCMSLIB00005738181	Massbank:RP002703 Palmitoleoyl Ethanolamide|Palmitoleoyl-EA|(Z)-N-(2-hydroxyethyl)hexadec-9-enamide	ESI	qTof	Isolated	Massbank	Massbank	M+H	298.274	0	1	N/A	N/A	CCCCCC/C=C\CCCCCCCC(NCCO)=O	1S/C18H35NO2/c1-2-3-4-5-6-7-8-9-10-11-12-13-14-15-18(21)19-16-17-20/h7-8,20H,2-6,9-17H2,1H3,(H,19,21)/b8-7-	N/A	3	Positive	UPDATE-SINGLE-ANNOTATED-BRONZE	Bronze	1022	temp/spec-00000.mzML	lib-00046.mgf	0.737561	MASSBANK	650672	122.715	66774.5	7	19.9171	298.274	318.191	1	temp/spec-00000.mzML1022	1	eliborrego/Renata-new/Active_A16-A17.mzML		0	0	WFRLANWAASSSFV-FPLPWBNLSA-N	WFRLANWAASSSFV	Organic nitrogen compounds	Organonitrogen compounds	Amines	Fatty amides	N-acyl ethanolamines (endocannabinoids)	Fatty acids
CCMSLIB00010105560	"1-acetyl-2,4-dimethoxybenzene CollisionEnergy:102040"	LC-ESI	Orbitrap	Commercial	Trent Northen	JGI	M+H-H2O	163.075	0	1	N/A	N/A	COc1ccc(C(C)=O)c(OC)c1	"InChI=1S/C10H12O3/c1-7(11)9-5-4-8(12-2)6-10(9)13-3/h4-6H,1-3H3"	N/A	3	Positive	UPDATE-SINGLE-ANNOTATED-BRONZE	Bronze	1158	temp/spec-00005.mzML	lib-00011.mgf	0.731998	BERKELEY-LAB	1772000	139.199	196394	6	32.0269	163.075	195.102	0	temp/spec-00005.mzML1158	1	eliborrego/Renata-new/Blank_B30-31.mzML		0	0	VQTDPCRSXHFMOL-UHFFFAOYSA-N	VQTDPCRSXHFMOL	Organic oxygen compounds	Organooxygen compounds	Carbonyl compounds	Phloroglucinols	Acyl phloroglucinols	Polyketides
CCMSLIB00005776903	Massbank:AU247506 Tris(2-ethylhexl)phosphate|tris(2-ethylhexyl) phosphate	ESI	qTof	Isolated	Massbank	Massbank	M+H	435.36	0	1	78-42-2	N/A	CCCCC(CC)COP(=O)(OCC(CC)CCCC)OCC(CC)CCCC	1S/C24H51O4P/c1-7-13-16-22(10-4)19-26-29(25,27-20-23(11-5)17-14-8-2)28-21-24(12-6)18-15-9-3/h22-24H,7-21H2,1-6H3	N/A	3	Positive	UPDATE-SINGLE-ANNOTATED-BRONZE	Bronze	1104	temp/spec-00000.mzML	lib-00046.mgf	0.707764	MASSBANK	633979	134.107	99072.4	6	43.1321	435.36	392.228	1	temp/spec-00000.mzML1104	1	eliborrego/Renata-new/Active_A16-A17.mzML		0	0	GTVWRXDRKAHEAD-UHFFFAOYSA-N	GTVWRXDRKAHEAD	Organic acids and derivatives	Organic phosphoric acids and derivatives	Phosphate esters	Glycerophospholipids	Glycerophosphocholines	Fatty acids
CCMSLIB00003136254	Spectral Match to 1-Hexadecanoyl-sn-glycerol from NIST14	ESI	Q-TOF	Isolated	Data from Gabriel Haddad	Data deposited by mjmeehan	M+H	331.284	0	1	542449	N/A	N/A	N/A	N/A	3	Positive	UPDATE-SINGLE-ANNOTATED-BRONZE	Bronze	1357	temp/spec-00001.mzML	lib-00017.mgf	0.920812	GNPS-NIST14-MATCHES	840541	154.45	0.644834	10	0.000213623	331.284	331.284	1	temp/spec-00001.mzML1357	1	eliborrego/Renata-new/Active_B74-B75.mzML		135	8671	N/A	N/A	N/A	N/A	N/A	N/A	N/A	N/A
CCMSLIB00003137749	Spectral Match to Phe-Pro from NIST14	ESI	Q-TOF	Isolated	Data from Pieter Dorrestein	Data deposited by lfnothias	M+H-H2O	245.129	0	1	N/A	N/A	N/A	N/A	N/A	3	Positive	UPDATE-SINGLE-ANNOTATED-BRONZE	Bronze	378	temp/spec-00001.mzML	lib-00017.mgf	0.801527	GNPS-NIST14-MATCHES	461826000	42.0308	65328.5	7	16.0139	245.129	261.143	0	temp/spec-00001.mzML378	1	eliborrego/Renata-new/Active_B74-B75.mzML		74	4315	N/A	N/A	N/A	N/A	N/A	N/A	N/A	N/A
CCMSLIB00003137776	Spectral Match to Phe-Pro from NIST14	ESI	Q-TOF	Isolated	Data from Pieter Dorrestein	Data deposited by lfnothias	M+H-H2O	245.129	0	1	N/A	N/A	N/A	N/A	N/A	3	Positive	UPDATE-SINGLE-ANNOTATED-BRONZE	Bronze	494	temp/spec-00000.mzML	lib-00017.mgf	0.857133	GNPS-NIST14-MATCHES	2746640	53.598	1.5562	7	0.00038147	245.129	245.129	0	temp/spec-00000.mzML494	1	eliborrego/Renata-new/Active_A16-A17.mzML		74	4315	N/A	N/A	N/A	N/A	N/A	N/A	N/A	N/A
CCMSLIB00000853017	NCGC00385462-01_C22H34O5_1-Naphthalenepentanoic acid, 4-(acetyloxy)-3,4,4a,5,6,7,8,8a-octahydro-beta,2,5,5,8a-pentamethyl-3-oxo-, (4S,8aS)-	LC-ESI	Maxis II HD Q-TOF Bruker	isolated	Jadhav/Dorrestein	lfnothias	M+Na	401.23	378.241	1	n/a	n/a	CC(CCC/1=C(C)/C(=O)[C@@H](OC(C)=O)C2C(C)(C)CCC[C@]12C)CC(O)=O	InChI=1S/C22H34O5/c1-13(12-17(24)25)8-9-16-14(2)18(26)19(27-15(3)23)20-21(4,5)10-7-11-22(16,20)6/h13,19-20H,7-12H2,1-6H3,(H,24,25)/t13?,19-,20?,22-/m1/s1	N/A	1	positive	UPDATE-SINGLE-ANNOTATED-GOLD	Gold	567	temp/spec-00004.mzML	lib-00047.mgf	0.757423	GNPS-NIH-NATURALPRODUCTSLIBRARY_ROUND2_POSITIVE	1549710	60.8693	92479.8	6	37.1057	401.23	364.124	1	temp/spec-00004.mzML567	1	eliborrego/Renata-new/Blank_B23.mzML		2	8	XGQQRJZRTBKBRM-APTQHQDLSA-N	XGQQRJZRTBKBRM	Lipids and lipid-like molecules	Prenol lipids	Diterpenoids	Diterpenoids	Labdane diterpenoids	Terpenoids
CCMSLIB00003135959	Spectral Match to 1-Hexadecanoyl-sn-glycerol from NIST14	ESI	QqQ	Isolated	Data from Gabriel Haddad	Data deposited by mjmeehan	M+H	331.284	0	1	542449	N/A	N/A	N/A	N/A	3	Positive	UPDATE-SINGLE-ANNOTATED-BRONZE	Bronze	276	temp/spec-00004.mzML	lib-00017.mgf	0.728912	GNPS-NIST14-MATCHES	17067100	32.0895	2818.11	10	0.933594	331.284	332.218	0	temp/spec-00004.mzML276	1	eliborrego/Renata-new/Blank_B23.mzML		135	8671	N/A	N/A	N/A	N/A	N/A	N/A	N/A	N/A
CCMSLIB00000007145	cyclo(L-Val-L-Pro)	DI-ESI	qTof	Isolated	Keyzers	R Keyzers	M+H	197.129	196.121	1	285-40-2	N/A	CC(C)[C@H]1C(=O)N2CCC[C@H]2C(=O)N1	InChI=1S/C10H16N2O2/c1-6(2)8-10(14)12-5-3-4-7(12)9(13)11-8/h6-8H,3-5H2,1-2H3,(H,11,13)/t7-,8-/m0/s1	N/A	3	Positive	UPDATE-SINGLE-ANNOTATED-BRONZE	Bronze	1163	temp/spec-00004.mzML	lib-00042.mgf	0.902041	GNPS-LIBRARY	5276050	144.082	2.24475	7	0.000442505	197.129	197.129	1	temp/spec-00004.mzML1163	1	eliborrego/Renata-new/Blank_B23.mzML		20	433	XLUAWXQORJEMBD-YUMQZZPRSA-N	XLUAWXQORJEMBD	Organic acids and derivatives	Carboxylic acids and derivatives	Amino acids, peptides, and analogues	Small peptides	Dipeptides	Amino acids and Peptides
CCMSLIB00006126291	(E)-3,4,5-Trimethoxycinnamic acid - 30.0 eV	ESI	Orbitrap	Isolated	PI	Data Collector	M-H	237.077	0	1		N/A	COc1cc(cc(c1OC)OC)/C=C/C(=O)O	N/A	N/A	1	Negative	UPDATE-SINGLE-ANNOTATED-GOLD	Gold	1148	temp/spec-00004.mzML	lib-00008.mgf	0.70648	BIRMINGHAM-UHPLC-MS-NEG	758938	141.83	41964.6	6	9.94882	237.077	227.128	0	temp/spec-00004.mzML1148	1	eliborrego/Renata-new/Blank_B23.mzML		0	0	YTFVRYKNXDADBI-SNAWJCMRSA-N	YTFVRYKNXDADBI	Phenylpropanoids and polyketides	Cinnamic acids and derivatives	Hydroxycinnamic acids and derivatives	Phenylpropanoids (C6-C3)	Cinnamic acids and derivatives	Shikimates and Phenylpropanoids
CCMSLIB00003137749	Spectral Match to Phe-Pro from NIST14	ESI	Q-TOF	Isolated	Data from Pieter Dorrestein	Data deposited by lfnothias	M+H-H2O	245.129	0	1	N/A	N/A	N/A	N/A	N/A	3	Positive	UPDATE-SINGLE-ANNOTATED-BRONZE	Bronze	65	temp/spec-00001.mzML	lib-00017.mgf	0.815656	GNPS-NIST14-MATCHES	935109	9.95292	65248.2	7	15.9942	245.129	261.123	1	temp/spec-00001.mzML65	1	eliborrego/Renata-new/Active_B74-B75.mzML		74	4315	N/A	N/A	N/A	N/A	N/A	N/A	N/A	N/A
CCMSLIB00003137073	Spectral Match to Leu-Gly-Leu from NIST14	ESI	QQQ	Isolated	Data from PDorrestein	Data deposited by amelnik	M+H	302.208	301.2	1	N/A	N/A	CC(C)C[C@@H](C(=O)NCC(=O)N[C@@H](CC(C)C)C(=O)O)N	InChI=1S/C14H27N3O4/c1-8(2)5-10(15)13(19)16-7-12(18)17-11(14(20)21)6-9(3)4/h8-11H,5-7,15H2,1-4H3,(H,16,19)(H,17,18)(H,20,21)/t10-,11-/m0/s1	N/A	3	Positive	UPDATE-SINGLE-ANNOTATED-BRONZE	Bronze	256	temp/spec-00001.mzML	lib-00017.mgf	0.777541	GNPS-NIST14-MATCHES	34307400	30.2706	2.92848	7	0.00088501	302.208	302.207	0	temp/spec-00001.mzML256	1	eliborrego/Renata-new/Active_B74-B75.mzML		46	2929	HYIFFZAQXPUEAU-QWRGUYRKSA-N	HYIFFZAQXPUEAU	Organic acids and derivatives	Carboxylic acids and derivatives	Amino acids, peptides, and analogues	Small peptides	Tripeptides	Amino acids and Peptides
CCMSLIB00000213686	Massbank:FIO00056 gamma-Dodecalactone	ESI	LC-ESI-QTOF	Isolated	Putative Massbank Match	Massbank	[M+H]+	199.17	0	1	2305-05-07	N/A	CCCCCCCCC(C1)OC(=O)C1	1S/C12H22O2/c1-2-3-4-5-6-7-8-11-9-10-12(13)14-11/h11H,2-10H2,1H3	N/A	3	Positive	UPDATE-SINGLE-ANNOTATED-BRONZE	Bronze	1402	temp/spec-00003.mzML	lib-00046.mgf	0.849147	MASSBANK	400445	177.639	80122.3	7	15.958	199.17	215.128	1	temp/spec-00003.mzML1402	1	eliborrego/Renata-new/Active_B84-B85.mzML		1	9	WGPCZPLRVAWXPW-UHFFFAOYSA-N	WGPCZPLRVAWXPW	Organoheterocyclic compounds	Lactones	Gamma butyrolactones	Fatty esters	Lactones	Fatty acids
CCMSLIB00003138032	Spectral Match to Ser-Leu from NIST14	ESI	Q-TOF	Isolated	Data from Chris Turck	Data deposited by fevargas	M+H	219.134	0	1	6665163	N/A	N/A	N/A	N/A	3	Positive	UPDATE-SINGLE-ANNOTATED-BRONZE	Bronze	108	temp/spec-00004.mzML	lib-00017.mgf	0.873381	GNPS-NIST14-MATCHES	6637230	15.512	63958.4	7	14.0155	219.134	233.149	0	temp/spec-00004.mzML108	1	eliborrego/Renata-new/Blank_B23.mzML		26	1781	N/A	N/A	N/A	N/A	N/A	N/A	N/A	N/A
CCMSLIB00000213686	Massbank:FIO00056 gamma-Dodecalactone	ESI	LC-ESI-QTOF	Isolated	Putative Massbank Match	Massbank	[M+H]+	199.17	0	1	2305-05-07	N/A	CCCCCCCCC(C1)OC(=O)C1	1S/C12H22O2/c1-2-3-4-5-6-7-8-11-9-10-12(13)14-11/h11H,2-10H2,1H3	N/A	3	Positive	UPDATE-SINGLE-ANNOTATED-BRONZE	Bronze	1033	temp/spec-00003.mzML	lib-00046.mgf	0.839231	MASSBANK	375228	122.762	80122.2	7	15.9579	199.17	215.128	1	temp/spec-00003.mzML1033	1	eliborrego/Renata-new/Active_B84-B85.mzML		1	9	WGPCZPLRVAWXPW-UHFFFAOYSA-N	WGPCZPLRVAWXPW	Organoheterocyclic compounds	Lactones	Gamma butyrolactones	Fatty esters	Lactones	Fatty acids
CCMSLIB00003135943	Spectral Match to Dioctyl phthalate from NIST14	ESI	QQQ	Isolated	Data from Maria Maansson	Data deposited by marjo	M+H	391.285	390.277	1	117840	N/A	CCCCCCCCOC(=O)C1=CC=CC=C1C(=O)OCCCCCCCC	InChI=1S/C24H38O4/c1-3-5-7-9-11-15-19-27-23(25)21-17-13-14-18-22(21)24(26)28-20-16-12-10-8-6-4-2/h13-14,17-18H,3-12,15-16,19-20H2,1-2H3	N/A	3	Positive	UPDATE-SINGLE-ANNOTATED-BRONZE	Bronze	970	temp/spec-00000.mzML	lib-00017.mgf	0.738402	GNPS-NIST14-MATCHES	670865	115.564	2409.6	7	0.942841	391.285	392.228	1	temp/spec-00000.mzML970	1	eliborrego/Renata-new/Active_A16-A17.mzML		238	17737	MQIUGAXCHLFZKX-UHFFFAOYSA-N	MQIUGAXCHLFZKX	Benzenoids	Benzene and substituted derivatives	Benzoic acids and derivatives	Phenolic acids (C6-C1)	Shikimic acids and derivatives|Simple phenolic acids	Shikimates and Phenylpropanoids
CCMSLIB00000478109	m/z 329 of diterpene esters (including phorbol ester) collected from phorbol-12,13-didecanoate	LC-ESI	Hybrid FT	Commercial	Litaudon-Wolfender	Nothias-Allard	M+H	329.175	310.1	1						3	Positive	UPDATE-SINGLE-ANNOTATED-BRONZE	Bronze	1224	temp/spec-00000.mzML	lib-00042.mgf	0.705956	GNPS-LIBRARY	887647	150.82	273554	10	90.0472	329.175	239.128	0	temp/spec-00000.mzML1224	1	eliborrego/Renata-new/Active_A16-A17.mzML		0	0	N/A	N/A	N/A	N/A	N/A	N/A	N/A	N/A
CCMSLIB00003139003	Spectral Match to Decanedioic acid, bis(2-ethylhexyl) ester from NIST14	ESI	IT/ion trap	Isolated	Data from Dr. Erin E. Carlson	Data deposited by ASidebottom	139.1	139.1	0	1	122623	N/A	N/A	N/A	N/A	3	Positive	UPDATE-SINGLE-ANNOTATED-BRONZE	Bronze	1101	temp/spec-00005.mzML	lib-00017.mgf	0.780664	GNPS-NIST14-MATCHES	1178190	131.858	287611	6	40.0067	139.1	179.107	0	temp/spec-00005.mzML1101	1	eliborrego/Renata-new/Blank_B30-31.mzML		5	208	N/A	N/A	N/A	N/A	N/A	N/A	N/A	N/A
CCMSLIB00003135959	Spectral Match to 1-Hexadecanoyl-sn-glycerol from NIST14	ESI	QqQ	Isolated	Data from Gabriel Haddad	Data deposited by mjmeehan	M+H	331.284	0	1	542449	N/A	N/A	N/A	N/A	3	Positive	UPDATE-SINGLE-ANNOTATED-BRONZE	Bronze	618	temp/spec-00002.mzML	lib-00017.mgf	0.811559	GNPS-NIST14-MATCHES	8479060	65.19	405.416	11	0.134308	331.284	331.15	0	temp/spec-00002.mzML618	1	eliborrego/Renata-new/Active_B80-B81.mzML		135	8671	N/A	N/A	N/A	N/A	N/A	N/A	N/A	N/A
CCMSLIB00005463610	DETHIOBIOTIN	ESI	Orbitrap	Commercial	Dorrestein	Fernando Vargas	M+Na	237.121	214.132	1	533-48-2	na	C[C@@H]1NC(=O)N[C@@H]1CCCCCC(O)=O	"InChI=1S/C10H18N2O3/c1-7-8(12-10(15)11-7)5-3-2-4-6-9(13)14/h7-8H,2-6H2,1H3,(H,13,14)(H2,11,12,15)/t7-,8+/m0/s1"	N/A	1	Positive	UPDATE-SINGLE-ANNOTATED-GOLD	Gold	849	temp/spec-00000.mzML	lib-00029.mgf	0.750706	GNPS-MSMLS	1891600	99.0567	42143.9	9	9.99321	237.121	227.128	1	temp/spec-00000.mzML849	1	eliborrego/Renata-new/Active_A16-A17.mzML		0	0	AUTOLBMXDDTRRT-JGVFFNPUSA-N	AUTOLBMXDDTRRT	Lipids and lipid-like molecules	Fatty Acyls	Fatty acids and conjugates	Histidine alkaloids	Imidazole alkaloids	Alkaloids
CCMSLIB00003138245	Spectral Match to PyroGlu-Pro from NIST14	ESI	qTof	Isolated	Data from Wiemann	Data deposited by pwiemann	M+H	227.103	226.095	1	N/A	N/A	C1CC(N(C1)C(=O)C2CCC(=O)N2)C(=O)O	InChI=1S/C10H14N2O4/c13-8-4-3-6(11-8)9(14)12-5-1-2-7(12)10(15)16/h6-7H,1-5H2,(H,11,13)(H,15,16)	N/A	3	Positive	UPDATE-SINGLE-ANNOTATED-BRONZE	Bronze	1095	temp/spec-00001.mzML	lib-00017.mgf	0.82376	GNPS-NIST14-MATCHES	3979060	120.835	61714.1	6	14.0155	227.103	241.118	0	temp/spec-00001.mzML1095	1	eliborrego/Renata-new/Active_B74-B75.mzML		32	1456	PFEJJYZYEFRQEA-UHFFFAOYSA-N	PFEJJYZYEFRQEA	Organic acids and derivatives	Carboxylic acids and derivatives	Amino acids, peptides, and analogues	Small peptides	Dipeptides	Amino acids and Peptides
CCMSLIB00000070299	Nleu-Val-hexanoate	LC-ESI	qToF	Synthetic	Dorrestein/Gerwick	Luzzatto/Garg	M+H	343.268	342.474	1	N/A	N/A	N/A	N/A	N/A	2	Positive	UPDATE-SINGLE-ANNOTATED-SILVER	Silver	655	temp/spec-00002.mzML	lib-00042.mgf	0.797021	GNPS-LIBRARY	8996730	68.9942	244901	7	84.0666	343.268	259.201	0	temp/spec-00002.mzML655	1	eliborrego/Renata-new/Active_B80-B81.mzML		0	0	N/A	N/A	N/A	N/A	N/A	N/A	N/A	N/A
CCMSLIB00003138780	Spectral Match to Ile-Pro from NIST14	ESI	Q-TOF	Isolated	Data from Joshua Wollam	Data deposited by fevargas	M+H	229.155	0	1	N/A	N/A	N/A	N/A	N/A	3	Positive	UPDATE-SINGLE-ANNOTATED-BRONZE	Bronze	95	temp/spec-00001.mzML	lib-00017.mgf	0.912028	GNPS-NIST14-MATCHES	19495500	14.3515	61161	8	14.0154	229.155	243.17	1	temp/spec-00001.mzML95	1	eliborrego/Renata-new/Active_B74-B75.mzML		17	640	N/A	N/A	N/A	N/A	N/A	N/A	N/A	N/A
CCMSLIB00010107499	N-(4-{[5-((1E)-3-oxo-3-phenylprop-1-enyl)-2-methoxyphenyl]methoxy}phenyl)aceta mide CollisionEnergy:102040	LC-ESI	Orbitrap	Commercial	Trent Northen	JGI	M+Na	424.152	0	1	N/A	N/A	COc1ccc(C=CC(=O)c2ccccc2)cc1COc1ccc(N=C(C)O)cc1	"InChI=1S/C25H23NO4/c1-18(27)26-22-10-12-23(13-11-22)30-17-21-16-19(9-15-25(21)29-2)8-14-24(28)20-6-4-3-5-7-20/h3-16H,17H2,1-2H3,(H,26,27)/b14-8+"	N/A	3	Positive	UPDATE-SINGLE-ANNOTATED-BRONZE	Bronze	872	temp/spec-00002.mzML	lib-00011.mgf	0.70141	BERKELEY-LAB	942097	96.0012	164722	7	69.8672	424.152	354.285	1	temp/spec-00002.mzML872	1	eliborrego/Renata-new/Active_B80-B81.mzML		0	0	YHTHSMNIYZFRTF-UHFFFAOYSA-N	YHTHSMNIYZFRTF	Phenylpropanoids and polyketides	Linear 1,3-diarylpropanoids	Chalcones and dihydrochalcones	Flavonoids	Chalcones	Shikimates and Phenylpropanoids
CCMSLIB00003138993	Spectral Match to Diethyl phthalate from NIST14	ESI	QqQ	Isolated	Data from Pieter Dorrestein	Data deposited by lpace	M+H-C2H6O	177.056	0	1	84662	N/A	N/A	N/A	N/A	3	Positive	UPDATE-SINGLE-ANNOTATED-BRONZE	Bronze	365	temp/spec-00005.mzML	lib-00017.mgf	0.819765	GNPS-NIST14-MATCHES	5023700	40.2423	373084	7	66.0569	177.056	243.113	0	temp/spec-00005.mzML365	1	eliborrego/Renata-new/Blank_B30-31.mzML		58	3969	N/A	N/A	N/A	N/A	N/A	N/A	N/A	N/A
CCMSLIB00005463610	DETHIOBIOTIN	ESI	Orbitrap	Commercial	Dorrestein	Fernando Vargas	M+Na	237.121	214.132	1	533-48-2	na	C[C@@H]1NC(=O)N[C@@H]1CCCCCC(O)=O	"InChI=1S/C10H18N2O3/c1-7-8(12-10(15)11-7)5-3-2-4-6-9(13)14/h7-8H,2-6H2,1H3,(H,13,14)(H2,11,12,15)/t7-,8+/m0/s1"	N/A	1	Positive	UPDATE-SINGLE-ANNOTATED-GOLD	Gold	1014	temp/spec-00000.mzML	lib-00029.mgf	0.815702	GNPS-MSMLS	757891	121.666	67570.8	10	16.0224	237.121	253.143	0	temp/spec-00000.mzML1014	1	eliborrego/Renata-new/Active_A16-A17.mzML		0	0	AUTOLBMXDDTRRT-JGVFFNPUSA-N	AUTOLBMXDDTRRT	Lipids and lipid-like molecules	Fatty Acyls	Fatty acids and conjugates	Histidine alkaloids	Imidazole alkaloids	Alkaloids
CCMSLIB00005729352	Massbank:KO000500 S-Citramalic acid|(2S)-2-Hydroxy-2-methylbutanedioate|L-(+)-2-Methylmalic acid|L-alpha-Hydroxypyrotartaric acid|L-Citramalic acid|(S)-2-Hydroxy-2-methylsuccinic acid|(S)-2-Methylmalate|(S)-2-Methylmal	ESI	QQQ	Isolated	Massbank	Massbank	M-H	147	0	1	6236-09-05	N/A	C[C@](CC(=O)O)(C(=O)O)O	1S/C5H8O5/c1-5(10,4(8)9)2-3(6)7/h10H,2H2,1H3,(H,6,7)(H,8,9)/t5-/m0/s1	N/A	3	Negative	UPDATE-SINGLE-ANNOTATED-BRONZE	Bronze	1402	temp/spec-00002.mzML	lib-00046.mgf	0.876543	MASSBANK	1117750	171.642	136781	6	20.1068	147	167.107	0	temp/spec-00002.mzML1402	1	eliborrego/Renata-new/Active_B80-B81.mzML		0	0	XFTRTWQBIOMVPK-YFKPBYRVSA-N	XFTRTWQBIOMVPK	Lipids and lipid-like molecules	Fatty Acyls	Fatty acids and conjugates	Fatty Acids and Conjugates	Hydroxy fatty acids	Fatty acids
CCMSLIB00003136514	Spectral Match to Ile-Pro-Ile from NIST14	ESI	Q-TOF	Isolated	Data from Joshua Wollam	Data deposited by fevargas	M+H	342.239	0	1	90614485	N/A	N/A	N/A	N/A	3	Positive	UPDATE-SINGLE-ANNOTATED-BRONZE	Bronze	545	temp/spec-00002.mzML	lib-00017.mgf	0.955405	GNPS-NIST14-MATCHES	14101000	57.9191	40951.3	9	14.0151	342.239	356.254	1	temp/spec-00002.mzML545	1	eliborrego/Renata-new/Active_B80-B81.mzML		50	3988	N/A	N/A	N/A	N/A	N/A	N/A	N/A	N/A
CCMSLIB00003134900	Spectral Match to L-Alanyl-L-norleucine from NIST14	ESI	Ion Trap	Isolated	Data from Karin	Data deposited by aaksenov	M+H	203.139	202.132	1	3303375	N/A	CCCC[C@@H](C(=O)O)NC(=O)[C@H](C)N	InChI=1S/C9H18N2O3/c1-3-4-5-7(9(13)14)11-8(12)6(2)10/h6-7H,3-5,10H2,1-2H3,(H,11,12)(H,13,14)/t6-,7-/m0/s1	N/A	3	Positive	UPDATE-SINGLE-ANNOTATED-BRONZE	Bronze	826	temp/spec-00001.mzML	lib-00017.mgf	0.809358	GNPS-NIST14-MATCHES	5405760	88.135	68995.9	7	14.0158	203.139	217.155	1	temp/spec-00001.mzML826	1	eliborrego/Renata-new/Active_B74-B75.mzML		27	1921	RSIYBPVKRVHPQK-BQBZGAKWSA-N	RSIYBPVKRVHPQK	Organic acids and derivatives	Carboxylic acids and derivatives	Amino acids, peptides, and analogues	Small peptides	Dipeptides	Amino acids and Peptides
CCMSLIB00003137591	Spectral Match to PyroGlu-Phe from NIST14	ESI	Q-TOF	Isolated	Data from System Wide MS course	Data deposited by daniel	M+H	277.119	0	1	N/A	N/A	N/A	N/A	N/A	3	Positive	UPDATE-SINGLE-ANNOTATED-BRONZE	Bronze	88	temp/spec-00003.mzML	lib-00017.mgf	0.933285	GNPS-NIST14-MATCHES	7290120	13.2098	50573.4	9	14.0149	277.119	291.134	0	temp/spec-00003.mzML88	1	eliborrego/Renata-new/Active_B84-B85.mzML		72	4217	N/A	N/A	N/A	N/A	N/A	N/A	N/A	N/A
CCMSLIB00005463912	GLYCEROL-MYRISTATE	ESI	Orbitrap	Commercial	Dorrestein	Kelly Weldon	M-H2O+H	285.242	302.246	1	589-68-4	79050	CCCCCCCCCCCCCC(=O)OCC(CO)O	InChI=1S/C17H34O4/c1-2-3-4-5-6-7-8-9-10-11-12-13-17(20)21-15-16(19)14-18/h16,18-19H,2-15H2,1H3	N/A	1	Positive	UPDATE-SINGLE-ANNOTATED-GOLD	Gold	119	temp/spec-00004.mzML	lib-00029.mgf	0.862736	GNPS-MSMLS	4929470	16.7614	98271.5	9	28.0312	285.242	313.273	0	temp/spec-00004.mzML119	1	eliborrego/Renata-new/Blank_B23.mzML		0	0	DCBSHORRWZKAKO-UHFFFAOYSA-N	DCBSHORRWZKAKO	Lipids and lipid-like molecules	Glycerolipids	Monoradylglycerols	Glycerolipids	Monoacylglycerols	Fatty acids
CCMSLIB00006123453	4-ACETAMIDOBUTYRIC ACID - 40.0 eV	ESI	Orbitrap	Isolated	PI	Data Collector	M+H	146.081	0	1		N/A	CC(=O)NCCCC(=O)O	N/A	N/A	1	Positive	UPDATE-SINGLE-ANNOTATED-GOLD	Gold	921	temp/spec-00004.mzML	lib-00034.mgf	0.862148	BIRMINGHAM-UHPLC-MS-POS	1805140	108.821	486536	6	71.0737	146.081	217.155	1	temp/spec-00004.mzML921	1	eliborrego/Renata-new/Blank_B23.mzML		0	0	UZTFMUBKZQVKLK-UHFFFAOYSA-N	UZTFMUBKZQVKLK	Organic acids and derivatives	Carboxylic acids and derivatives	Amino acids, peptides, and analogues	Fatty Acids and Conjugates	Unsaturated fatty acids	Fatty acids
CCMSLIB00003137776	Spectral Match to Phe-Pro from NIST14	ESI	Q-TOF	Isolated	Data from Pieter Dorrestein	Data deposited by lfnothias	M+H-H2O	245.129	0	1	N/A	N/A	N/A	N/A	N/A	3	Positive	UPDATE-SINGLE-ANNOTATED-BRONZE	Bronze	1064	temp/spec-00002.mzML	lib-00017.mgf	0.896083	GNPS-NIST14-MATCHES	8963320	122.726	195817	8	48.0005	245.129	197.129	1	temp/spec-00002.mzML1064	1	eliborrego/Renata-new/Active_B80-B81.mzML		74	4315	N/A	N/A	N/A	N/A	N/A	N/A	N/A	N/A
CCMSLIB00003137020	Spectral Match to Tyr-Pro from NIST14	ESI	QQQ	Isolated	Data from Joshua Wollam	Data deposited by fevargas	M+H	279.133	278.127	1	N/A	N/A	C1C[C@H](N(C1)C(=O)[C@H](CC2=CC=C(C=C2)O)N)C(=O)O	InChI=1S/C14H18N2O4/c15-11(8-9-3-5-10(17)6-4-9)13(18)16-7-1-2-12(16)14(19)20/h3-6,11-12,17H,1-2,7-8,15H2,(H,19,20)/t11-,12-/m0/s1	N/A	3	Positive	UPDATE-SINGLE-ANNOTATED-BRONZE	Bronze	15	temp/spec-00002.mzML	lib-00017.mgf	0.915525	GNPS-NIST14-MATCHES	2151370	2.39287	50214.2	6	14.0164	279.133	293.149	1	temp/spec-00002.mzML15	1	eliborrego/Renata-new/Active_B80-B81.mzML		95	6541	VNYDHJARLHNEGA-RYUDHWBXSA-N	VNYDHJARLHNEGA	Organic acids and derivatives	Carboxylic acids and derivatives	Amino acids, peptides, and analogues	Small peptides	Dipeptides	Amino acids and Peptides
CCMSLIB00000007135	cyclo(L-Phe-D-Pro)	DI-ESI	qTof	Isolated	Keyzers	R Keyzers	M+H	245.128	244.121	1	32021-26-4	N/A	N/A	N/A	N/A	3	Positive	UPDATE-SINGLE-ANNOTATED-BRONZE	Bronze	875	temp/spec-00002.mzML	lib-00042.mgf	0.933035	GNPS-LIBRARY	85857100	96.5249	2.05419	11	0.00050354	245.128	245.129	1	temp/spec-00002.mzML875	1	eliborrego/Renata-new/Active_B80-B81.mzML		10	195	N/A	N/A	N/A	N/A	N/A	N/A	N/A	N/A
CCMSLIB00003134622	Spectral Match to L-Tyrosine from NIST14	ESI	Q-TOF	Isolated	Data from James McKerrow	Data deposited by lamccall	M+H	182.082	0	1	60184	N/A	N/A	N/A	N/A	3	Positive	UPDATE-SINGLE-ANNOTATED-BRONZE	Bronze	151	temp/spec-00000.mzML	lib-00017.mgf	0.755644	GNPS-NIST14-MATCHES	4879380	19.0278	241999	6	44.0636	182.082	226.146	0	temp/spec-00000.mzML151	1	eliborrego/Renata-new/Active_A16-A17.mzML		81	6341	N/A	N/A	N/A	N/A	N/A	N/A	N/A	N/A
CCMSLIB00003137161	Spectral Match to 1-Hexadecanoyl-sn-glycerol from NIST14	ESI	QqQ	Isolated	Data from Gabriel Haddad	Data deposited by mjmeehan	M+H	331.285	0	1	542449	N/A	N/A	N/A	N/A	3	Positive	UPDATE-SINGLE-ANNOTATED-BRONZE	Bronze	345	temp/spec-00005.mzML	lib-00017.mgf	0.973193	GNPS-NIST14-MATCHES	13209300	38.2251	2.9478	14	0.000976562	331.285	331.284	1	temp/spec-00005.mzML345	1	eliborrego/Renata-new/Blank_B30-31.mzML		135	8671	N/A	N/A	N/A	N/A	N/A	N/A	N/A	N/A
CCMSLIB00010107499	N-(4-{[5-((1E)-3-oxo-3-phenylprop-1-enyl)-2-methoxyphenyl]methoxy}phenyl)aceta mide CollisionEnergy:102040	LC-ESI	Orbitrap	Commercial	Trent Northen	JGI	M+Na	424.152	0	1	N/A	N/A	COc1ccc(C=CC(=O)c2ccccc2)cc1COc1ccc(N=C(C)O)cc1	"InChI=1S/C25H23NO4/c1-18(27)26-22-10-12-23(13-11-22)30-17-21-16-19(9-15-25(21)29-2)8-14-24(28)20-6-4-3-5-7-20/h3-16H,17H2,1-2H3,(H,26,27)/b14-8+"	N/A	3	Positive	UPDATE-SINGLE-ANNOTATED-BRONZE	Bronze	961	temp/spec-00001.mzML	lib-00011.mgf	0.702615	BERKELEY-LAB	1959350	104.148	164721	7	69.8669	424.152	354.285	1	temp/spec-00001.mzML961	1	eliborrego/Renata-new/Active_B74-B75.mzML		0	0	YHTHSMNIYZFRTF-UHFFFAOYSA-N	YHTHSMNIYZFRTF	Phenylpropanoids and polyketides	Linear 1,3-diarylpropanoids	Chalcones and dihydrochalcones	Flavonoids	Chalcones	Shikimates and Phenylpropanoids
CCMSLIB00003136514	Spectral Match to Ile-Pro-Ile from NIST14	ESI	Q-TOF	Isolated	Data from Joshua Wollam	Data deposited by fevargas	M+H	342.239	0	1	90614485	N/A	N/A	N/A	N/A	3	Positive	UPDATE-SINGLE-ANNOTATED-BRONZE	Bronze	902	temp/spec-00001.mzML	lib-00017.mgf	0.898011	GNPS-NIST14-MATCHES	24181600	97.1315	289472	8	99.0686	342.239	243.17	1	temp/spec-00001.mzML902	1	eliborrego/Renata-new/Active_B74-B75.mzML		50	3988	N/A	N/A	N/A	N/A	N/A	N/A	N/A	N/A
CCMSLIB00010104596	Xanthoxylin CollisionEnergy:102040	LC-ESI	Orbitrap	Commercial	Trent Northen	JGI	M+H-H2O	179.07	0	1	N/A	N/A	COc1cc(O)c(C(C)=O)c(OC)c1	"InChI=1S/C10H12O4/c1-6(11)10-8(12)4-7(13-2)5-9(10)14-3/h4-5,12H,1-3H3"	N/A	3	Positive	UPDATE-SINGLE-ANNOTATED-BRONZE	Bronze	889	temp/spec-00004.mzML	lib-00011.mgf	0.727554	BERKELEY-LAB	902630	104.217	179052	6	32.0629	179.07	211.133	0	temp/spec-00004.mzML889	1	eliborrego/Renata-new/Blank_B23.mzML		0	0	FBUBVLUPUDBFME-UHFFFAOYSA-N	FBUBVLUPUDBFME	Organic oxygen compounds	Organooxygen compounds	Carbonyl compounds	Phloroglucinols	Acyl phloroglucinols	Polyketides
CCMSLIB00003137053	Spectral Match to trans,cis-3,6-Nonadien-1-ol from NIST14	ESI	Ion Trap	Isolated	Data from Pieter Dorrestein &amp; Lena Gerwick	Data deposited by smascuch	M+Na	163.11	140.12	1	56805233	N/A	CC/C=C/C/C=C/CCO	InChI=1S/C9H16O/c1-2-3-4-5-6-7-8-9-10/h3-4,6-7,10H,2,5,8-9H2,1H3/b4-3+,7-6+	N/A	3	Positive	UPDATE-SINGLE-ANNOTATED-BRONZE	Bronze	818	temp/spec-00001.mzML	lib-00017.mgf	0.833663	GNPS-NIST14-MATCHES	2196410	87.2651	196359	7	32.0281	163.11	195.138	0	temp/spec-00001.mzML818	1	eliborrego/Renata-new/Active_B74-B75.mzML		0	0	PICGPEBVZGCYBV-FZWLCVONSA-N	PICGPEBVZGCYBV	Lipids and lipid-like molecules	Fatty Acyls	Fatty alcohols	Fatty acyls	Fatty alcohols	Fatty acids
CCMSLIB00003137749	Spectral Match to Phe-Pro from NIST14	ESI	Q-TOF	Isolated	Data from Pieter Dorrestein	Data deposited by lfnothias	M+H-H2O	245.129	0	1	N/A	N/A	N/A	N/A	N/A	3	Positive	UPDATE-SINGLE-ANNOTATED-BRONZE	Bronze	38	temp/spec-00003.mzML	lib-00017.mgf	0.944928	GNPS-NIST14-MATCHES	12984700	5.92845	2.42767	7	0.000595093	245.129	245.128	1	temp/spec-00003.mzML38	1	eliborrego/Renata-new/Active_B84-B85.mzML		74	4315	N/A	N/A	N/A	N/A	N/A	N/A	N/A	N/A
CCMSLIB00000081034	B18A04a	LC-ESI	qTof	Commercial	Sirenas Marine Discovery	Sirenas Marine Discovery	M+H	265.216	0	1	N/A	N/A	N/A	N/A	N/A	3	Positive	UPDATE-SINGLE-ANNOTATED-BRONZE	Bronze	1023	temp/spec-00005.mzML	lib-00030.mgf	0.728374	GNPS-FAULKNERLEGACY	892486	121.989	90766.2	8	24.0727	265.216	241.143	1	temp/spec-00005.mzML1023	1	eliborrego/Renata-new/Blank_B30-31.mzML		1	43	N/A	N/A	N/A	N/A	N/A	N/A	N/A	N/A
CCMSLIB00006552895	Daidzein	ESI	Orbitrap	Commercial standard	BMDMS-NP	BMDMS-NP	[M+H]+	255.07	254.058	1	N/A	N/A	O=C1C(=COC2=CC(O)=CC=C12)C=3C=CC(O)=CC3	InChI=1S/C15H10O4/c16-10-3-1-9(2-4-10)13-8-19-14-7-11(17)5-6-12(14)15(13)18/h1-8,16-17H	N/A	1	Positive	UPDATE-SINGLE-ANNOTATED-GOLD	Gold	944	temp/spec-00003.mzML	lib-00039.mgf	0.869971	BMDMS-NP	587647	109.931	234962	6	59.9319	255.07	195.138	0	temp/spec-00003.mzML944	1	eliborrego/Renata-new/Active_B84-B85.mzML		37	2128	ZQSIJRDFPHDXIC-UHFFFAOYSA-N	ZQSIJRDFPHDXIC	Phenylpropanoids and polyketides	Isoflavonoids	Isoflav-2-enes	Isoflavonoids	Isoflavones	Shikimates and Phenylpropanoids
CCMSLIB00003139236	Spectral Match to N-Tetradecanoyl-L-homoserine Lactone from NIST14	ESI	IT/ion trap	Isolated	Data from Pieter Dorrestein	Data deposited by mwang87	211.2	211.207	0	1	202284875	N/A	N/A	N/A	N/A	3	Positive	UPDATE-SINGLE-ANNOTATED-BRONZE	Bronze	1070	temp/spec-00003.mzML	lib-00017.mgf	0.751398	GNPS-NIST14-MATCHES	377688	128.212	208100	7	43.9521	211.207	255.159	0	temp/spec-00003.mzML1070	1	eliborrego/Renata-new/Active_B84-B85.mzML		7	530	N/A	N/A	N/A	N/A	N/A	N/A	N/A	N/A
CCMSLIB00003136514	Spectral Match to Ile-Pro-Ile from NIST14	ESI	Q-TOF	Isolated	Data from Joshua Wollam	Data deposited by fevargas	M+H	342.239	0	1	90614485	N/A	N/A	N/A	N/A	3	Positive	UPDATE-SINGLE-ANNOTATED-BRONZE	Bronze	276	temp/spec-00002.mzML	lib-00017.mgf	0.86176	GNPS-NIST14-MATCHES	80120900	31.5013	289470	7	99.0679	342.239	441.307	1	temp/spec-00002.mzML276	1	eliborrego/Renata-new/Active_B80-B81.mzML		50	3988	N/A	N/A	N/A	N/A	N/A	N/A	N/A	N/A
CCMSLIB00003134723	Spectral Match to Leu-Gly-Leu from NIST14	ESI	QqQ	Isolated	Data from PDorrestein	Data deposited by amelnik	M+H	302.207	0	1	N/A	N/A	N/A	N/A	N/A	3	Positive	UPDATE-SINGLE-ANNOTATED-BRONZE	Bronze	493	temp/spec-00004.mzML	lib-00017.mgf	0.885031	GNPS-NIST14-MATCHES	5780610	53.2557	46377.1	6	14.0155	302.207	288.192	1	temp/spec-00004.mzML493	1	eliborrego/Renata-new/Blank_B23.mzML		46	2929	N/A	N/A	N/A	N/A	N/A	N/A	N/A	N/A
CCMSLIB00006126841	1773416 - 30.0 eV	ESI	Orbitrap	Isolated	PI	Data Collector	M-H	172.098	0	1		N/A	CCCCCC(=O)NCC(=O)O	N/A	N/A	1	Negative	UPDATE-SINGLE-ANNOTATED-GOLD	Gold	225	temp/spec-00004.mzML	lib-00008.mgf	0.755446	BIRMINGHAM-UHPLC-MS-NEG	96597000	27.0263	325316	6	55.9862	172.098	228.084	0	temp/spec-00004.mzML225	1	eliborrego/Renata-new/Blank_B23.mzML		0	0	UPCKIPHSXMXJOX-UHFFFAOYSA-N	UPCKIPHSXMXJOX	Organic acids and derivatives	Carboxylic acids and derivatives	Amino acids, peptides, and analogues	Small peptides	Dipeptides	Amino acids and Peptides
CCMSLIB00003139919	Spectral Match to Leu-Pro-Lys from NIST14	ESI	Q-TOF	Isolated	Data from Pieter Dorrestein	Data deposited by lfnothias	M+H	357.249	0	1	N/A	N/A	N/A	N/A	N/A	3	Positive	UPDATE-SINGLE-ANNOTATED-BRONZE	Bronze	400	temp/spec-00003.mzML	lib-00017.mgf	0.810291	GNPS-NIST14-MATCHES	27162300	43.9305	268883	9	96.0583	357.249	453.307	1	temp/spec-00003.mzML400	1	eliborrego/Renata-new/Active_B84-B85.mzML		2	19	N/A	N/A	N/A	N/A	N/A	N/A	N/A	N/A
CCMSLIB00003134913	Spectral Match to Val-Pro from NIST14	ESI	Q-TOF	Isolated	Data from Gabriel Haddad	Data deposited by mjmeehan	M+H	215.139	0	1	N/A	N/A	N/A	N/A	N/A	3	Positive	UPDATE-SINGLE-ANNOTATED-BRONZE	Bronze	216	temp/spec-00004.mzML	lib-00017.mgf	0.815923	GNPS-NIST14-MATCHES	43108800	26.1487	232298	6	49.9764	215.139	265.115	0	temp/spec-00004.mzML216	1	eliborrego/Renata-new/Blank_B23.mzML		12	1396	N/A	N/A	N/A	N/A	N/A	N/A	N/A	N/A
CCMSLIB00000081174	cyclo-(L-pro-L-val)	LC-ESI	Ion Trap	Isolated	CCLiaw, YLYang	CCLiaw, YLYang	M+H	197.128	197.129	1						3	Positive	UPDATE-SINGLE-ANNOTATED-BRONZE	Bronze	160	temp/spec-00002.mzML	lib-00042.mgf	0.835754	GNPS-LIBRARY	29935400	20.0942	233274	6	45.9849	197.128	243.113	0	temp/spec-00002.mzML160	1	eliborrego/Renata-new/Active_B80-B81.mzML		6	33	N/A	N/A	N/A	N/A	N/A	N/A	N/A	N/A
CCMSLIB00005463553	N-ACETYLSEROTONIN	ESI	Orbitrap	Commercial	Dorrestein	Fernando Vargas	M+Na	241.095	218.106	1	1210-83-9	na	CC(=O)NCCC1=CNC2=C1C=C(O)C=C2	"InChI=1S/C12H14N2O2/c1-8(15)13-5-4-9-7-14-12-3-2-10(16)6-11(9)12/h2-3,6-7,14,16H,4-5H2,1H3,(H,13,15)"	N/A	1	Positive	UPDATE-SINGLE-ANNOTATED-GOLD	Gold	1385	temp/spec-00000.mzML	lib-00029.mgf	0.707184	GNPS-MSMLS	903435	173.422	8159.6	7	1.96724	241.095	239.128	0	temp/spec-00000.mzML1385	1	eliborrego/Renata-new/Active_A16-A17.mzML		1	11	MVAWJSIDNICKHF-UHFFFAOYSA-N	MVAWJSIDNICKHF	Organoheterocyclic compounds	Indoles and derivatives	Hydroxyindoles	Tryptophan alkaloids	Simple indole alkaloids	Alkaloids
CCMSLIB00003135493	Spectral Match to 9-Octadecenamide, (Z)- from NIST14	ESI	qTof	Isolated	Data from Wolfender/Litaudon	Data deposited by pmallard	M+H	282.279	281.272	1	301020	N/A	CCCCCCCC/C=C\CCCCCCCC(=O)N	InChI=1S/C18H35NO/c1-2-3-4-5-6-7-8-9-10-11-12-13-14-15-16-17-18(19)20/h9-10H,2-8,11-17H2,1H3,(H2,19,20)/b10-9-	N/A	3	Positive	UPDATE-SINGLE-ANNOTATED-BRONZE	Bronze	700	temp/spec-00004.mzML	lib-00017.mgf	0.767347	GNPS-NIST14-MATCHES	521330	77.7571	198607	9	56.0626	282.279	338.342	1	temp/spec-00004.mzML700	1	eliborrego/Renata-new/Blank_B23.mzML		157	10649	FATBGEAMYMYZAF-KTKRTIGZSA-N	FATBGEAMYMYZAF	Lipids and lipid-like molecules	Fatty Acyls	Fatty amides	Fatty amides	Primary amides	Fatty acids
CCMSLIB00003137591	Spectral Match to PyroGlu-Phe from NIST14	ESI	Q-TOF	Isolated	Data from System Wide MS course	Data deposited by daniel	M+H	277.119	0	1	N/A	N/A	N/A	N/A	N/A	3	Positive	UPDATE-SINGLE-ANNOTATED-BRONZE	Bronze	527	temp/spec-00003.mzML	lib-00017.mgf	0.938263	GNPS-NIST14-MATCHES	19189800	56.4339	50573.8	9	14.015	277.119	291.134	1	temp/spec-00003.mzML527	1	eliborrego/Renata-new/Active_B84-B85.mzML		72	4217	N/A	N/A	N/A	N/A	N/A	N/A	N/A	N/A
CCMSLIB00000213686	Massbank:FIO00056 gamma-Dodecalactone	ESI	LC-ESI-QTOF	Isolated	Putative Massbank Match	Massbank	[M+H]+	199.17	0	1	2305-05-07	N/A	CCCCCCCCC(C1)OC(=O)C1	1S/C12H22O2/c1-2-3-4-5-6-7-8-11-9-10-12(13)14-11/h11H,2-10H2,1H3	N/A	3	Positive	UPDATE-SINGLE-ANNOTATED-BRONZE	Bronze	1139	temp/spec-00005.mzML	lib-00046.mgf	0.901395	MASSBANK	1237830	136.741	80121.9	7	15.9579	199.17	215.128	1	temp/spec-00005.mzML1139	1	eliborrego/Renata-new/Blank_B30-31.mzML		1	9	WGPCZPLRVAWXPW-UHFFFAOYSA-N	WGPCZPLRVAWXPW	Organoheterocyclic compounds	Lactones	Gamma butyrolactones	Fatty esters	Lactones	Fatty acids
CCMSLIB00000007145	cyclo(L-Val-L-Pro)	DI-ESI	qTof	Isolated	Keyzers	R Keyzers	M+H	197.129	196.121	1	285-40-2	N/A	CC(C)[C@H]1C(=O)N2CCC[C@H]2C(=O)N1	InChI=1S/C10H16N2O2/c1-6(2)8-10(14)12-5-3-4-7(12)9(13)11-8/h6-8H,3-5H2,1-2H3,(H,11,13)/t7-,8-/m0/s1	N/A	3	Positive	UPDATE-SINGLE-ANNOTATED-BRONZE	Bronze	1073	temp/spec-00004.mzML	lib-00042.mgf	0.933659	GNPS-LIBRARY	7389460	131.048	2.39956	9	0.000473022	197.129	197.129	1	temp/spec-00004.mzML1073	1	eliborrego/Renata-new/Blank_B23.mzML		20	433	XLUAWXQORJEMBD-YUMQZZPRSA-N	XLUAWXQORJEMBD	Organic acids and derivatives	Carboxylic acids and derivatives	Amino acids, peptides, and analogues	Small peptides	Dipeptides	Amino acids and Peptides
CCMSLIB00010113272	HMS1361D15 CollisionEnergy:102040	LC-ESI	Orbitrap	Commercial	Trent Northen	JGI	M+formate	415.234	0	1	N/A	N/A	CC1(O)CC23CC(O)C4(O)C(CC(O)C4(C)C)C(C)(O)C2CCC1C3O	"InChI=1S/C20H34O6/c1-16(2)13(21)7-12-18(4,25)11-6-5-10-15(23)19(11,9-17(10,3)24)8-14(22)20(12,16)26/h10-15,21-26H,5-9H2,1-4H3/t10?,11-,12-,13-,14+,15+,17?,18+,19-,20-/m0/s1"	N/A	3	Negative	UPDATE-SINGLE-ANNOTATED-BRONZE	Bronze	837	temp/spec-00004.mzML	lib-00011.mgf	0.754676	BERKELEY-LAB	692727	96.7873	40992.7	6	17.0215	415.234	432.256	1	temp/spec-00004.mzML837	1	eliborrego/Renata-new/Blank_B23.mzML		0	0	BWMFRQKICHXLSH-UHFFFAOYSA-N	BWMFRQKICHXLSH	Lipids and lipid-like molecules	Prenol lipids	Diterpenoids	Diterpenoids	Grayanotoxane diterpenoids	Terpenoids
CCMSLIB00003137749	Spectral Match to Phe-Pro from NIST14	ESI	Q-TOF	Isolated	Data from Pieter Dorrestein	Data deposited by lfnothias	M+H-H2O	245.129	0	1	N/A	N/A	N/A	N/A	N/A	3	Positive	UPDATE-SINGLE-ANNOTATED-BRONZE	Bronze	659	temp/spec-00005.mzML	lib-00017.mgf	0.935397	GNPS-NIST14-MATCHES	15134500	74.9543	2.05418	6	0.00050354	245.129	245.128	1	temp/spec-00005.mzML659	1	eliborrego/Renata-new/Blank_B30-31.mzML		74	4315	N/A	N/A	N/A	N/A	N/A	N/A	N/A	N/A
CCMSLIB00003139977	Spectral Match to p-Hydroxyphenyllactic acid from NIST14	ESI	HCD	Isolated	Data from Karin	Data deposited by aaksenov	M+H-H2O	165.054	0	1	306230	N/A	N/A	N/A	N/A	3	Positive	UPDATE-SINGLE-ANNOTATED-BRONZE	Bronze	1094	temp/spec-00000.mzML	lib-00017.mgf	0.842156	GNPS-NIST14-MATCHES	2351460	132.748	97352	6	16.0683	165.054	181.122	0	temp/spec-00000.mzML1094	1	eliborrego/Renata-new/Active_A16-A17.mzML		7	115	N/A	N/A	N/A	N/A	N/A	N/A	N/A	N/A
CCMSLIB00006126291	(E)-3,4,5-Trimethoxycinnamic acid - 30.0 eV	ESI	Orbitrap	Isolated	PI	Data Collector	M-H	237.077	0	1		N/A	COc1cc(cc(c1OC)OC)/C=C/C(=O)O	N/A	N/A	1	Negative	UPDATE-SINGLE-ANNOTATED-GOLD	Gold	615	temp/spec-00005.mzML	lib-00008.mgf	0.710906	BIRMINGHAM-UHPLC-MS-NEG	1412870	69.1582	41964.2	6	9.94873	237.077	227.128	1	temp/spec-00005.mzML615	1	eliborrego/Renata-new/Blank_B30-31.mzML		0	0	YTFVRYKNXDADBI-SNAWJCMRSA-N	YTFVRYKNXDADBI	Phenylpropanoids and polyketides	Cinnamic acids and derivatives	Hydroxycinnamic acids and derivatives	Phenylpropanoids (C6-C3)	Cinnamic acids and derivatives	Shikimates and Phenylpropanoids
CCMSLIB00005463610	DETHIOBIOTIN	ESI	Orbitrap	Commercial	Dorrestein	Fernando Vargas	M+Na	237.121	214.132	1	533-48-2	na	C[C@@H]1NC(=O)N[C@@H]1CCCCCC(O)=O	"InChI=1S/C10H18N2O3/c1-7-8(12-10(15)11-7)5-3-2-4-6-9(13)14/h7-8H,2-6H2,1H3,(H,13,14)(H2,11,12,15)/t7-,8+/m0/s1"	N/A	1	Positive	UPDATE-SINGLE-ANNOTATED-GOLD	Gold	702	temp/spec-00000.mzML	lib-00029.mgf	0.813531	GNPS-MSMLS	799617	79.5918	67570.6	10	16.0224	237.121	253.143	0	temp/spec-00000.mzML702	1	eliborrego/Renata-new/Active_A16-A17.mzML		0	0	AUTOLBMXDDTRRT-JGVFFNPUSA-N	AUTOLBMXDDTRRT	Lipids and lipid-like molecules	Fatty Acyls	Fatty acids and conjugates	Histidine alkaloids	Imidazole alkaloids	Alkaloids
CCMSLIB00000081034	B18A04a	LC-ESI	qTof	Commercial	Sirenas Marine Discovery	Sirenas Marine Discovery	M+H	265.216	0	1	N/A	N/A	N/A	N/A	N/A	3	Positive	UPDATE-SINGLE-ANNOTATED-BRONZE	Bronze	51	temp/spec-00005.mzML	lib-00030.mgf	0.750307	GNPS-FAULKNERLEGACY	831998	6.97381	90766.5	8	24.0727	265.216	241.143	1	temp/spec-00005.mzML51	1	eliborrego/Renata-new/Blank_B30-31.mzML		1	43	N/A	N/A	N/A	N/A	N/A	N/A	N/A	N/A
CCMSLIB00005729352	Massbank:KO000500 S-Citramalic acid|(2S)-2-Hydroxy-2-methylbutanedioate|L-(+)-2-Methylmalic acid|L-alpha-Hydroxypyrotartaric acid|L-Citramalic acid|(S)-2-Hydroxy-2-methylsuccinic acid|(S)-2-Methylmalate|(S)-2-Methylmal	ESI	QQQ	Isolated	Massbank	Massbank	M-H	147	0	1	6236-09-05	N/A	C[C@](CC(=O)O)(C(=O)O)O	1S/C5H8O5/c1-5(10,4(8)9)2-3(6)7/h10H,2H2,1H3,(H,6,7)(H,8,9)/t5-/m0/s1	N/A	3	Negative	UPDATE-SINGLE-ANNOTATED-BRONZE	Bronze	653	temp/spec-00005.mzML	lib-00046.mgf	0.851213	MASSBANK	1886190	74.0701	136780	6	20.1067	147	167.107	0	temp/spec-00005.mzML653	1	eliborrego/Renata-new/Blank_B30-31.mzML		0	0	XFTRTWQBIOMVPK-YFKPBYRVSA-N	XFTRTWQBIOMVPK	Lipids and lipid-like molecules	Fatty Acyls	Fatty acids and conjugates	Fatty Acids and Conjugates	Hydroxy fatty acids	Fatty acids
CCMSLIB00000007145	cyclo(L-Val-L-Pro)	DI-ESI	qTof	Isolated	Keyzers	R Keyzers	M+H	197.129	196.121	1	285-40-2	N/A	CC(C)[C@H]1C(=O)N2CCC[C@H]2C(=O)N1	InChI=1S/C10H16N2O2/c1-6(2)8-10(14)12-5-3-4-7(12)9(13)11-8/h6-8H,3-5H2,1-2H3,(H,11,13)/t7-,8-/m0/s1	N/A	3	Positive	UPDATE-SINGLE-ANNOTATED-BRONZE	Bronze	1289	temp/spec-00002.mzML	lib-00042.mgf	0.911501	GNPS-LIBRARY	8413770	155.127	2.39956	8	0.000473022	197.129	197.129	1	temp/spec-00002.mzML1289	1	eliborrego/Renata-new/Active_B80-B81.mzML		20	433	XLUAWXQORJEMBD-YUMQZZPRSA-N	XLUAWXQORJEMBD	Organic acids and derivatives	Carboxylic acids and derivatives	Amino acids, peptides, and analogues	Small peptides	Dipeptides	Amino acids and Peptides
CCMSLIB00005724598	1-methyl-4-(6-methylhept-5-en-2-yl)-2,3-dioxabicyclo[2.2.2]oct-5-ene	ESI	Orbitrap	Isolated	Wolfender	Luis Quiros-Guerrero	M-H2O+H	219.174	236.178	1	N/A	N/A	CC(CCC=C(C)C)C1(CC2)OOC2(C)C=C1	InChI=1S/C15H24O2/c1-12(2)6-5-7-13(3)15-10-8-14(4,9-11-15)16-17-15/h6,8,10,13H,5,7,9,11H2,1-4H3/t13-,14+,15-/m0/s1	N/A	1	Positive	UPDATE-SINGLE-ANNOTATED-GOLD	Gold	769	temp/spec-00000.mzML	lib-00042.mgf	0.708434	GNPS-LIBRARY	1904180	88.4936	100635	7	22.0566	219.174	197.117	0	temp/spec-00000.mzML769	1	eliborrego/Renata-new/Active_A16-A17.mzML		0	0	LQQPBZXRTDBTDG-UHFFFAOYSA-N	LQQPBZXRTDBTDG	Organoheterocyclic compounds	Dioxanes	1,2-dioxanes	Sesquiterpenoids	Bisabolane sesquiterpenoids	Terpenoids
CCMSLIB00006126291	(E)-3,4,5-Trimethoxycinnamic acid - 30.0 eV	ESI	Orbitrap	Isolated	PI	Data Collector	M-H	237.077	0	1		N/A	COc1cc(cc(c1OC)OC)/C=C/C(=O)O	N/A	N/A	1	Negative	UPDATE-SINGLE-ANNOTATED-GOLD	Gold	36	temp/spec-00000.mzML	lib-00008.mgf	0.71593	BIRMINGHAM-UHPLC-MS-NEG	1728740	5.05744	41658.5	6	9.87627	237.077	227.2	0	temp/spec-00000.mzML36	1	eliborrego/Renata-new/Active_A16-A17.mzML		0	0	YTFVRYKNXDADBI-SNAWJCMRSA-N	YTFVRYKNXDADBI	Phenylpropanoids and polyketides	Cinnamic acids and derivatives	Hydroxycinnamic acids and derivatives	Phenylpropanoids (C6-C3)	Cinnamic acids and derivatives	Shikimates and Phenylpropanoids
CCMSLIB00000007145	cyclo(L-Val-L-Pro)	DI-ESI	qTof	Isolated	Keyzers	R Keyzers	M+H	197.129	196.121	1	285-40-2	N/A	CC(C)[C@H]1C(=O)N2CCC[C@H]2C(=O)N1	InChI=1S/C10H16N2O2/c1-6(2)8-10(14)12-5-3-4-7(12)9(13)11-8/h6-8H,3-5H2,1-2H3,(H,11,13)/t7-,8-/m0/s1	N/A	3	Positive	UPDATE-SINGLE-ANNOTATED-BRONZE	Bronze	1537	temp/spec-00001.mzML	lib-00042.mgf	0.941523	GNPS-LIBRARY	15006200	178.523	56.1961	10	0.0110779	197.129	197.118	0	temp/spec-00001.mzML1537	1	eliborrego/Renata-new/Active_B74-B75.mzML		20	433	XLUAWXQORJEMBD-YUMQZZPRSA-N	XLUAWXQORJEMBD	Organic acids and derivatives	Carboxylic acids and derivatives	Amino acids, peptides, and analogues	Small peptides	Dipeptides	Amino acids and Peptides
CCMSLIB00005436176	N-ACETYLSEROTONIN	ESI	Orbitrap	Commercial	Dorrestein	Fernando Vargas	M+Na	241.095	218.106	1	1210-83-9	na	CC(=O)NCCC1=CNC2=C1C=C(O)C=C2	"InChI=1S/C12H14N2O2/c1-8(15)13-5-4-9-7-14-12-3-2-10(16)6-11(9)12/h2-3,6-7,14,16H,4-5H2,1H3,(H,13,15)"	N/A	1	Positive	UPDATE-SINGLE-ANNOTATED-GOLD	Gold	1233	temp/spec-00005.mzML	lib-00042.mgf	0.73174	GNPS-LIBRARY	1133930	148.707	8159.35	7	1.96718	241.095	239.128	1	temp/spec-00005.mzML1233	1	eliborrego/Renata-new/Blank_B30-31.mzML		1	11	MVAWJSIDNICKHF-UHFFFAOYSA-N	MVAWJSIDNICKHF	Organoheterocyclic compounds	Indoles and derivatives	Hydroxyindoles	Tryptophan alkaloids	Simple indole alkaloids	Alkaloids
CCMSLIB00005436176	N-ACETYLSEROTONIN	ESI	Orbitrap	Commercial	Dorrestein	Fernando Vargas	M+Na	241.095	218.106	1	1210-83-9	na	CC(=O)NCCC1=CNC2=C1C=C(O)C=C2	"InChI=1S/C12H14N2O2/c1-8(15)13-5-4-9-7-14-12-3-2-10(16)6-11(9)12/h2-3,6-7,14,16H,4-5H2,1H3,(H,13,15)"	N/A	1	Positive	UPDATE-SINGLE-ANNOTATED-GOLD	Gold	1178	temp/spec-00005.mzML	lib-00042.mgf	0.743167	GNPS-LIBRARY	1012900	141.755	8159.35	7	1.96718	241.095	239.128	1	temp/spec-00005.mzML1178	1	eliborrego/Renata-new/Blank_B30-31.mzML		1	11	MVAWJSIDNICKHF-UHFFFAOYSA-N	MVAWJSIDNICKHF	Organoheterocyclic compounds	Indoles and derivatives	Hydroxyindoles	Tryptophan alkaloids	Simple indole alkaloids	Alkaloids
CCMSLIB00000567716	MoNA:797990 Primatene Mist	LC-ESI-QFT	LC-ESI-QFT	isolated	MoNA	MoNA	[M+H]+	184.097	0	1	N/A	N/A	N/A	InChI=1S/C9H13NO3/c1-10-5-9(13)6-2-3-7(11)8(12)4-6/h2-4,9-13H,5H2,1H3/t9-/m0/s1	N/A	3		UPDATE-SINGLE-ANNOTATED-BRONZE	Bronze	368	temp/spec-00000.mzML	lib-00003.mgf	0.705266	MONA	6672680	40.7222	141741	6	26.0941	184.097	158.003	0	temp/spec-00000.mzML368	1	eliborrego/Renata-new/Active_A16-A17.mzML		0	0	UCTWMZQNUQWSLP-VIFPVBQESA-N	UCTWMZQNUQWSLP	Benzenoids	Phenols	Benzenediols	N/A	N/A	N/A
CCMSLIB00003134913	Spectral Match to Val-Pro from NIST14	ESI	Q-TOF	Isolated	Data from Gabriel Haddad	Data deposited by mjmeehan	M+H	215.139	0	1	N/A	N/A	N/A	N/A	N/A	3	Positive	UPDATE-SINGLE-ANNOTATED-BRONZE	Bronze	537	temp/spec-00004.mzML	lib-00017.mgf	0.790928	GNPS-NIST14-MATCHES	6323080	57.7022	232479	7	50.0154	215.139	265.154	1	temp/spec-00004.mzML537	1	eliborrego/Renata-new/Blank_B23.mzML		12	1396	N/A	N/A	N/A	N/A	N/A	N/A	N/A	N/A
CCMSLIB00003135651	Spectral Match to Pinolenic acid from NIST14	ESI	qTof	Isolated	Data from Rob Knight	Data deposited by amelnik	M+H	279.232	278.225	1	16833548	N/A	CCCCC/C=C\C/C=C\CC/C=C\CCCC(=O)O	InChI=1S/C18H30O2/c1-2-3-4-5-6-7-8-9-10-11-12-13-14-15-16-17-18(19)20/h6-7,9-10,13-14H,2-5,8,11-12,15-17H2,1H3,(H,19,20)/b7-6-,10-9-,14-13-	N/A	3	Positive	UPDATE-SINGLE-ANNOTATED-BRONZE	Bronze	1277	temp/spec-00000.mzML	lib-00017.mgf	0.742249	GNPS-NIST14-MATCHES	545328	158.18	43236.7	9	12.0731	279.232	267.159	1	temp/spec-00000.mzML1277	1	eliborrego/Renata-new/Active_A16-A17.mzML		78	3672	HXQHFNIKBKZGRP-URPRIDOGSA-N	HXQHFNIKBKZGRP	Lipids and lipid-like molecules	Fatty Acyls	Lineolic acids and derivatives	Fatty Acids and Conjugates	Unsaturated fatty acids	Fatty acids
CCMSLIB00003139236	Spectral Match to N-Tetradecanoyl-L-homoserine Lactone from NIST14	ESI	IT/ion trap	Isolated	Data from Pieter Dorrestein	Data deposited by mwang87	211.2	211.207	0	1	202284875	N/A	N/A	N/A	N/A	3	Positive	UPDATE-SINGLE-ANNOTATED-BRONZE	Bronze	1185	temp/spec-00000.mzML	lib-00017.mgf	0.745661	GNPS-NIST14-MATCHES	921528	145.387	208099	7	43.952	211.207	255.159	1	temp/spec-00000.mzML1185	1	eliborrego/Renata-new/Active_A16-A17.mzML		7	530	N/A	N/A	N/A	N/A	N/A	N/A	N/A	N/A
CCMSLIB00003137020	Spectral Match to Tyr-Pro from NIST14	ESI	QQQ	Isolated	Data from Joshua Wollam	Data deposited by fevargas	M+H	279.133	278.127	1	N/A	N/A	C1C[C@H](N(C1)C(=O)[C@H](CC2=CC=C(C=C2)O)N)C(=O)O	InChI=1S/C14H18N2O4/c15-11(8-9-3-5-10(17)6-4-9)13(18)16-7-1-2-12(16)14(19)20/h3-6,11-12,17H,1-2,7-8,15H2,(H,19,20)/t11-,12-/m0/s1	N/A	3	Positive	UPDATE-SINGLE-ANNOTATED-BRONZE	Bronze	1163	temp/spec-00001.mzML	lib-00017.mgf	0.930808	GNPS-NIST14-MATCHES	6889290	129.36	50214.7	7	14.0166	279.133	293.15	1	temp/spec-00001.mzML1163	1	eliborrego/Renata-new/Active_B74-B75.mzML		95	6541	VNYDHJARLHNEGA-RYUDHWBXSA-N	VNYDHJARLHNEGA	Organic acids and derivatives	Carboxylic acids and derivatives	Amino acids, peptides, and analogues	Small peptides	Dipeptides	Amino acids and Peptides
CCMSLIB00003137333	Spectral Match to 3-Hydroxydodecanoic acid from NIST14	ESI	Q-TOF	Isolated	Data from Rob Knight	Data deposited by amelnik	M+H-H2O	199.169	0	1	53941381	N/A	N/A	N/A	N/A	3	Positive	UPDATE-SINGLE-ANNOTATED-BRONZE	Bronze	75	temp/spec-00004.mzML	lib-00017.mgf	0.752147	GNPS-NIST14-MATCHES	487512	11.5592	70369.2	6	14.0154	199.169	185.154	0	temp/spec-00004.mzML75	1	eliborrego/Renata-new/Blank_B23.mzML		21	270	N/A	N/A	N/A	N/A	N/A	N/A	N/A	N/A
CCMSLIB00005729352	Massbank:KO000500 S-Citramalic acid|(2S)-2-Hydroxy-2-methylbutanedioate|L-(+)-2-Methylmalic acid|L-alpha-Hydroxypyrotartaric acid|L-Citramalic acid|(S)-2-Hydroxy-2-methylsuccinic acid|(S)-2-Methylmalate|(S)-2-Methylmal	ESI	QQQ	Isolated	Massbank	Massbank	M-H	147	0	1	6236-09-05	N/A	C[C@](CC(=O)O)(C(=O)O)O	1S/C5H8O5/c1-5(10,4(8)9)2-3(6)7/h10H,2H2,1H3,(H,6,7)(H,8,9)/t5-/m0/s1	N/A	3	Negative	UPDATE-SINGLE-ANNOTATED-BRONZE	Bronze	1448	temp/spec-00002.mzML	lib-00046.mgf	0.878381	MASSBANK	1144630	178.323	136781	6	20.1068	147	167.107	0	temp/spec-00002.mzML1448	1	eliborrego/Renata-new/Active_B80-B81.mzML		0	0	XFTRTWQBIOMVPK-YFKPBYRVSA-N	XFTRTWQBIOMVPK	Lipids and lipid-like molecules	Fatty Acyls	Fatty acids and conjugates	Fatty Acids and Conjugates	Hydroxy fatty acids	Fatty acids
CCMSLIB00003136514	Spectral Match to Ile-Pro-Ile from NIST14	ESI	Q-TOF	Isolated	Data from Joshua Wollam	Data deposited by fevargas	M+H	342.239	0	1	90614485	N/A	N/A	N/A	N/A	3	Positive	UPDATE-SINGLE-ANNOTATED-BRONZE	Bronze	706	temp/spec-00002.mzML	lib-00017.mgf	0.870036	GNPS-NIST14-MATCHES	4618070	74.7655	289471	8	99.0682	342.239	441.307	1	temp/spec-00002.mzML706	1	eliborrego/Renata-new/Active_B80-B81.mzML		50	3988	N/A	N/A	N/A	N/A	N/A	N/A	N/A	N/A
CCMSLIB00010112716	"3-(2,2-dimethyl(2H-3,4,5,6-tetrahydropyran-4-yl))-3-(4-methylphenyl)propanoic acid CollisionEnergy:102040"	LC-ESI	Orbitrap	Commercial	Trent Northen	JGI	M+H-H2O	259.169	0	1	N/A	N/A	Cc1ccc(C(CC(=O)O)C2CCOC(C)(C)C2)cc1	"InChI=1S/C17H24O3/c1-12-4-6-13(7-5-12)15(10-16(18)19)14-8-9-20-17(2,3)11-14/h4-7,14-15H,8-11H2,1-3H3,(H,18,19)"	N/A	3	Positive	UPDATE-SINGLE-ANNOTATED-BRONZE	Bronze	823	temp/spec-00005.mzML	lib-00011.mgf	0.819868	BERKELEY-LAB	1240740	96.3947	185347	6	48.0361	259.169	211.133	1	temp/spec-00005.mzML823	1	eliborrego/Renata-new/Blank_B30-31.mzML		0	0	SJEKEWDPPWCSOR-UHFFFAOYSA-N	SJEKEWDPPWCSOR	N/A	N/A	N/A	Sesquiterpenoids	Bisabolane sesquiterpenoids	Terpenoids
CCMSLIB00010109104	DEHP CollisionEnergy:102040	LC-ESI	Orbitrap	Commercial	Trent Northen	JGI	M+H	391.284	0	1	N/A	N/A	CCCCC(CC)COC(=O)c1ccccc1C(=O)OCC(CC)CCCC	"InChI=1S/C24H38O4/c1-5-9-13-19(7-3)17-27-23(25)21-15-11-12-16-22(21)24(26)28-18-20(8-4)14-10-6-2/h11-12,15-16,19-20H,5-10,13-14,17-18H2,1-4H3"	N/A	3	Positive	UPDATE-SINGLE-ANNOTATED-BRONZE	Bronze	1179	temp/spec-00001.mzML	lib-00011.mgf	0.721927	BERKELEY-LAB	486381	131.459	2412.96	6	0.944153	391.284	392.228	1	temp/spec-00001.mzML1179	1	eliborrego/Renata-new/Active_B74-B75.mzML		0	0	BJQHLKABXJIVAM-UHFFFAOYSA-N	BJQHLKABXJIVAM	Benzenoids	Benzene and substituted derivatives	Benzoic acids and derivatives	Phenolic acids (C6-C1)	Shikimic acids and derivatives|Simple phenolic acids	Shikimates and Phenylpropanoids
CCMSLIB00010114542	stearic acid CollisionEnergy:102040	LC-ESI	Orbitrap	Commercial	Trent Northen	JGI	M+H-H2O	267.268	0	1	N/A	N/A	CCCCCCCCCCCCCCCCCC(=O)O	"InChI=1S/C18H36O2/c1-2-3-4-5-6-7-8-9-10-11-12-13-14-15-16-17-18(19)20/h2-17H2,1H3,(H,19,20)"	N/A	3	Positive	UPDATE-SINGLE-ANNOTATED-BRONZE	Bronze	103	temp/spec-00003.mzML	lib-00011.mgf	0.752047	BERKELEY-LAB	2953950	14.8659	101574	6	27.1474	267.268	240.121	1	temp/spec-00003.mzML103	1	eliborrego/Renata-new/Active_B84-B85.mzML		0	0	QIQXTHQIDYTFRH-UHFFFAOYSA-N	QIQXTHQIDYTFRH	Lipids and lipid-like molecules	Fatty Acyls	Fatty acids and conjugates	Fatty Acids and Conjugates	Unsaturated fatty acids	Fatty acids
CCMSLIB00006583119	Lys-CDCA	ESI	qToF	Crude	Dorrestein	Emily Gentry	M-H	519.38	520.388	-1			C[C@H](CCC(N[C@H](C(O)=O)CCCCN)=O)[C@H]1CC[C@@]2([H])[C@]3([H])[C@H](O)C[C@]4([H])C[C@H](O)CC[C@]4(C)[C@H]3CC[C@@]21C	InChI=1S/C30H52N2O5/c1-18(7-10-26(35)32-24(28(36)37)6-4-5-15-31)21-8-9-22-27-23(12-14-30(21,22)3)29(2)13-11-20(33)16-19(29)17-25(27)34/h18-25,27,33-34H,4-17,31H2,1-3H3,(H,32,35)(H,36,37)/t18-,19+,20-,21-,22+,23+,24?,25-,27+,29+,30-/m1/s1	N/A	2	Negative	UPDATE-SINGLE-ANNOTATED-SILVER	Silver	410	temp/spec-00000.mzML	lib-00023.mgf	0.706295	BILELIB19	9911840	45.0181	144718	7	75.1637	519.38	444.216	1	temp/spec-00000.mzML410	1	eliborrego/Renata-new/Active_A16-A17.mzML		0	0	LJAIXMQYBNEUSB-QBMVOGBESA-N	LJAIXMQYBNEUSB	N/A	N/A	N/A	Steroids	Cholane steroids|Cholestane steroids	Terpenoids
CCMSLIB00003134913	Spectral Match to Val-Pro from NIST14	ESI	Q-TOF	Isolated	Data from Gabriel Haddad	Data deposited by mjmeehan	M+H	215.139	0	1	N/A	N/A	N/A	N/A	N/A	3	Positive	UPDATE-SINGLE-ANNOTATED-BRONZE	Bronze	1031	temp/spec-00004.mzML	lib-00017.mgf	0.895395	GNPS-NIST14-MATCHES	2109720	124.811	65147.1	7	14.0157	215.139	229.155	1	temp/spec-00004.mzML1031	1	eliborrego/Renata-new/Blank_B23.mzML		12	1396	N/A	N/A	N/A	N/A	N/A	N/A	N/A	N/A
CCMSLIB00003139382	Spectral Match to Pro-Leu from NIST14	ESI	qTof	Isolated	Data from Gabriel Haddad	Data deposited by mjmeehan	M+H	229.155	228.147	1	N/A	N/A	CC(C)C[C@@H](C(=O)O)NC(=O)[C@@H]1CCCN1	InChI=1S/C11H20N2O3/c1-7(2)6-9(11(15)16)13-10(14)8-4-3-5-12-8/h7-9,12H,3-6H2,1-2H3,(H,13,14)(H,15,16)/t8-,9-/m0/s1	N/A	3	Positive	UPDATE-SINGLE-ANNOTATED-BRONZE	Bronze	593	temp/spec-00001.mzML	lib-00017.mgf	0.741171	GNPS-NIST14-MATCHES	10471000	63.0136	209321	7	47.9669	229.155	277.122	0	temp/spec-00001.mzML593	1	eliborrego/Renata-new/Active_B74-B75.mzML		11	404	ZKQOUHVVXABNDG-IUCAKERBSA-N	ZKQOUHVVXABNDG	Organic acids and derivatives	Carboxylic acids and derivatives	Amino acids, peptides, and analogues	Small peptides	Dipeptides	Amino acids and Peptides
CCMSLIB00003137162	Spectral Match to Phe-Thr from NIST14	ESI	qTof	Isolated	Data from Joshua Wollam	Data deposited by fevargas	M+H	267.134	266.127	1	N/A	N/A	C[C@H]([C@@H](C(=O)O)NC(=O)[C@H](CC1=CC=CC=C1)N)O	InChI=1S/C13H18N2O4/c1-8(16)11(13(18)19)15-12(17)10(14)7-9-5-3-2-4-6-9/h2-6,8,10-11,16H,7,14H2,1H3,(H,15,17)(H,18,19)/t8-,10+,11+/m1/s1	N/A	3	Positive	UPDATE-SINGLE-ANNOTATED-BRONZE	Bronze	747	temp/spec-00001.mzML	lib-00017.mgf	0.846492	GNPS-NIST14-MATCHES	1680280	78.8923	59875.9	6	15.9949	267.134	251.139	1	temp/spec-00001.mzML747	1	eliborrego/Renata-new/Active_B74-B75.mzML		8	141	NYQBYASWHVRESG-MIMYLULJSA-N	NYQBYASWHVRESG	Organic acids and derivatives	Carboxylic acids and derivatives	Amino acids, peptides, and analogues	Small peptides	Dipeptides	Amino acids and Peptides
CCMSLIB00003136254	Spectral Match to 1-Hexadecanoyl-sn-glycerol from NIST14	ESI	Q-TOF	Isolated	Data from Gabriel Haddad	Data deposited by mjmeehan	M+H	331.284	0	1	542449	N/A	N/A	N/A	N/A	3	Positive	UPDATE-SINGLE-ANNOTATED-BRONZE	Bronze	848	temp/spec-00002.mzML	lib-00017.mgf	0.931878	GNPS-NIST14-MATCHES	2080040	92.8843	0.460595	12	0.000152588	331.284	331.284	1	temp/spec-00002.mzML848	1	eliborrego/Renata-new/Active_B80-B81.mzML		135	8671	N/A	N/A	N/A	N/A	N/A	N/A	N/A	N/A
CCMSLIB00005764417	Massbank:LU089002 N-(2,4-Dimethylphenyl)formamide	ESI	Hybrid FT	Isolated	Massbank	Massbank	M+H	150.091	0	1	60397-77-5	N/A	CC1=CC=C(NC=O)C(C)=C1	1S/C9H11NO/c1-7-3-4-9(10-6-11)8(2)5-7/h3-6H,1-2H3,(H,10,11)	N/A	3	Positive	UPDATE-SINGLE-ANNOTATED-BRONZE	Bronze	1447	temp/spec-00002.mzML	lib-00046.mgf	0.757009	MASSBANK	787222	178.175	193321	6	29.0158	150.091	179.107	0	temp/spec-00002.mzML1447	1	eliborrego/Renata-new/Active_B80-B81.mzML		0	0	JOFDPSBOUCXJCC-UHFFFAOYSA-N	JOFDPSBOUCXJCC	Benzenoids	Benzene and substituted derivatives	Anilides
CCMSLIB00003139242	Spectral Match to 1-Dodecanamine from NIST14	ESI	Ion Trap	Isolated	Data from Zhang Lixin	Data deposited by mwang87	M+H	186.22	185.214	1	124221	N/A	CCCCCCCCCCCCN	InChI=1S/C12H27N/c1-2-3-4-5-6-7-8-9-10-11-12-13/h2-13H2,1H3	N/A	3	Positive	UPDATE-SINGLE-ANNOTATED-BRONZE	Bronze	158	temp/spec-00000.mzML	lib-00017.mgf	0.917036	GNPS-NIST14-MATCHES	1703840	19.7706	451592	8	84.0955	186.22	270.316	0	temp/spec-00000.mzML158	1	eliborrego/Renata-new/Active_A16-A17.mzML		0	0	JRBPAEWTRLWTQC-UHFFFAOYSA-N	JRBPAEWTRLWTQC	Organic nitrogen compounds	Organonitrogen compounds	Amines	Fatty Acids and Conjugates|Fatty acyls	Amino fatty acids|Hydrocarbons	Fatty acids
CCMSLIB00010011911	Sarmentoside B	LC-ESI	qTof	Crude	PK	PK	M+H	633.454	0	1						3	Positive	UPDATE-SINGLE-ANNOTATED-BRONZE	Bronze	1465	temp/spec-00001.mzML	lib-00042.mgf	0.810954	GNPS-LIBRARY	2532260	168.853	47359.1	16	29.9998	633.454	663.454	1	temp/spec-00001.mzML1465	1	eliborrego/Renata-new/Active_B74-B75.mzML		0	0	N/A	N/A	N/A	N/A	N/A	N/A	N/A	N/A
CCMSLIB00000081171	cyclo-(Ala-4-hydroxy-Pro)	LC-ESI	Ion Trap	Crude	CCLiaw, YLYang	YLYang	M+H	185.091	185.093	1						3	Positive	UPDATE-SINGLE-ANNOTATED-BRONZE	Bronze	1184	temp/spec-00001.mzML	lib-00042.mgf	0.844684	GNPS-LIBRARY	1219410	132.155	339.073	6	0.0627594	185.091	185.154	0	temp/spec-00001.mzML1184	1	eliborrego/Renata-new/Active_B74-B75.mzML		5	613	N/A	N/A	N/A	N/A	N/A	N/A	N/A	N/A
CCMSLIB00003136254	Spectral Match to 1-Hexadecanoyl-sn-glycerol from NIST14	ESI	Q-TOF	Isolated	Data from Gabriel Haddad	Data deposited by mjmeehan	M+H	331.284	0	1	542449	N/A	N/A	N/A	N/A	3	Positive	UPDATE-SINGLE-ANNOTATED-BRONZE	Bronze	166	temp/spec-00005.mzML	lib-00017.mgf	0.877303	GNPS-NIST14-MATCHES	5902850	20.2752	84614.1	12	28.0313	331.284	359.315	1	temp/spec-00005.mzML166	1	eliborrego/Renata-new/Blank_B30-31.mzML		135	8671	N/A	N/A	N/A	N/A	N/A	N/A	N/A	N/A
CCMSLIB00003134542	Spectral Match to Gly-Leu from NIST14	ESI	QQQ	Isolated	Data from Pieter Dorrestein	Data deposited by daniel	M+H	189.123	188.116	1	869192	N/A	CC(C)C[C@@H](C(=O)O)NC(=O)CN	InChI=1S/C8H16N2O3/c1-5(2)3-6(8(12)13)10-7(11)4-9/h5-6H,3-4,9H2,1-2H3,(H,10,11)(H,12,13)/t6-/m0/s1	N/A	3	Positive	UPDATE-SINGLE-ANNOTATED-BRONZE	Bronze	418	temp/spec-00004.mzML	lib-00017.mgf	0.945334	GNPS-NIST14-MATCHES	17166200	45.9852	74110.5	6	14.016	189.123	203.139	1	temp/spec-00004.mzML418	1	eliborrego/Renata-new/Blank_B23.mzML		38	3673	DKEXFJVMVGETOO-LURJTMIESA-N	DKEXFJVMVGETOO	Organic acids and derivatives	Carboxylic acids and derivatives	Amino acids, peptides, and analogues	Small peptides	Dipeptides	Amino acids and Peptides
CCMSLIB00003137597	Spectral Match to PyroGlu-Ile from NIST14	LC-ESI	qTof	Isolated	Data from Dr. Katherine R. Duncan	Data deposited by kduncan	M+H	243.134	0	1	N/A	N/A	O=C(N[C@H](C(O)=O)[C@@H](C)CC)[C@H]1NC(CC1)=O	InChI=1S/C11H18N2O4/c1-3-6(2)9(11(16)17)13-10(15)7-4-5-8(14)12-7/h6-7,9H,3-5H2,1-2H3,(H,12,14)(H,13,15)(H,16,17)/t6-,7-,9-/m0/s1	N/A	3	Positive	UPDATE-SINGLE-ANNOTATED-BRONZE	Bronze	777	temp/spec-00003.mzML	lib-00017.mgf	0.742824	GNPS-NIST14-MATCHES	6251690	86.3666	57646.1	8	14.0157	243.134	257.15	1	temp/spec-00003.mzML777	1	eliborrego/Renata-new/Active_B84-B85.mzML		35	3066	MKCVLTRITQNGQI-ZKWXMUAHSA-N	MKCVLTRITQNGQI	Organic acids and derivatives	Carboxylic acids and derivatives	Amino acids, peptides, and analogues	Small peptides	Dipeptides	Amino acids and Peptides
CCMSLIB00003136514	Spectral Match to Ile-Pro-Ile from NIST14	ESI	Q-TOF	Isolated	Data from Joshua Wollam	Data deposited by fevargas	M+H	342.239	0	1	90614485	N/A	N/A	N/A	N/A	3	Positive	UPDATE-SINGLE-ANNOTATED-BRONZE	Bronze	260	temp/spec-00003.mzML	lib-00017.mgf	0.836258	GNPS-NIST14-MATCHES	10615500	30.1273	289472	7	99.0687	342.239	441.308	0	temp/spec-00003.mzML260	1	eliborrego/Renata-new/Active_B84-B85.mzML		50	3988	N/A	N/A	N/A	N/A	N/A	N/A	N/A	N/A
CCMSLIB00006123663	Vanillyl mandelic acid - 40.0 eV	ESI	Orbitrap	Isolated	PI	Data Collector	M-H	197.046	0	1		N/A	COc1cc(ccc1O)C(C(=O)O)O	N/A	N/A	1	Negative	UPDATE-SINGLE-ANNOTATED-GOLD	Gold	783	temp/spec-00001.mzML	lib-00008.mgf	0.752591	BIRMINGHAM-UHPLC-MS-NEG	5219610	83.1026	80809.7	6	15.9232	197.046	181.122	0	temp/spec-00001.mzML783	1	eliborrego/Renata-new/Active_B74-B75.mzML		0	0	CGQCWMIAEPEHNQ-UHFFFAOYSA-N	CGQCWMIAEPEHNQ	Benzenoids	Phenols	Methoxyphenols	Phenylpropanoids (C6-C3)	Cinnamic acids and derivatives	Shikimates and Phenylpropanoids
CCMSLIB00005749482	Massbank:PR300811 Cyclo(proline-leucine)	ESI	qTof	Isolated	Massbank	Massbank	M+H	211.144	0	1	N/A	N/A	CC(C)CC1N=C(O)C2CCCN2C1=O	1S/C11H18N2O2/c1-7(2)6-8-11(15)13-5-3-4-9(13)10(14)12-8/h7-9H,3-6H2,1-2H3,(H,12,14)	N/A	3	Positive	UPDATE-SINGLE-ANNOTATED-BRONZE	Bronze	351	temp/spec-00003.mzML	lib-00046.mgf	0.802611	MASSBANK	4219640	39.0125	66378.9	6	14.0155	211.144	197.128	1	temp/spec-00003.mzML351	1	eliborrego/Renata-new/Active_B84-B85.mzML		0	0	SZJNCZMRZAUNQT-UHFFFAOYSA-N	SZJNCZMRZAUNQT	Organic acids and derivatives	Carboxylic acids and derivatives	Amino acids, peptides, and analogues			Amino acids and Peptides
CCMSLIB00003136254	Spectral Match to 1-Hexadecanoyl-sn-glycerol from NIST14	ESI	Q-TOF	Isolated	Data from Gabriel Haddad	Data deposited by mjmeehan	M+H	331.284	0	1	542449	N/A	N/A	N/A	N/A	3	Positive	UPDATE-SINGLE-ANNOTATED-BRONZE	Bronze	1028	temp/spec-00002.mzML	lib-00017.mgf	0.935594	GNPS-NIST14-MATCHES	1530290	117.486	0.184238	12	6.10352e-05	331.284	331.284	1	temp/spec-00002.mzML1028	1	eliborrego/Renata-new/Active_B80-B81.mzML		135	8671	N/A	N/A	N/A	N/A	N/A	N/A	N/A	N/A
CCMSLIB00003137659	Spectral Match to Leu-Pro from NIST14	ESI	qTof	Isolated	Data from Gabriel Haddad	Data deposited by mjmeehan	M+H	229.155	228.147	1	N/A	N/A	CC(C)C[C@@H](C(=O)N1CCC[C@H]1C(=O)O)N	InChI=1S/C11H20N2O3/c1-7(2)6-8(12)10(14)13-5-3-4-9(13)11(15)16/h7-9H,3-6,12H2,1-2H3,(H,15,16)/t8-,9-/m0/s1	N/A	3	Positive	UPDATE-SINGLE-ANNOTATED-BRONZE	Bronze	304	temp/spec-00002.mzML	lib-00017.mgf	0.85108	GNPS-NIST14-MATCHES	3446820	34.2295	78766.5	6	18.0497	229.155	211.105	0	temp/spec-00002.mzML304	1	eliborrego/Renata-new/Active_B80-B81.mzML		30	2503	VTJUNIYRYIAIHF-IUCAKERBSA-N	VTJUNIYRYIAIHF	Organic acids and derivatives	Carboxylic acids and derivatives	Amino acids, peptides, and analogues	Small peptides	Dipeptides	Amino acids and Peptides
CCMSLIB00000007145	cyclo(L-Val-L-Pro)	DI-ESI	qTof	Isolated	Keyzers	R Keyzers	M+H	197.129	196.121	1	285-40-2	N/A	CC(C)[C@H]1C(=O)N2CCC[C@H]2C(=O)N1	InChI=1S/C10H16N2O2/c1-6(2)8-10(14)12-5-3-4-7(12)9(13)11-8/h6-8H,3-5H2,1-2H3,(H,11,13)/t7-,8-/m0/s1	N/A	3	Positive	UPDATE-SINGLE-ANNOTATED-BRONZE	Bronze	1103	temp/spec-00003.mzML	lib-00042.mgf	0.878281	GNPS-LIBRARY	4938160	132.979	55.8091	6	0.0110016	197.129	197.118	0	temp/spec-00003.mzML1103	1	eliborrego/Renata-new/Active_B84-B85.mzML		20	433	XLUAWXQORJEMBD-YUMQZZPRSA-N	XLUAWXQORJEMBD	Organic acids and derivatives	Carboxylic acids and derivatives	Amino acids, peptides, and analogues	Small peptides	Dipeptides	Amino acids and Peptides
CCMSLIB00003137749	Spectral Match to Phe-Pro from NIST14	ESI	Q-TOF	Isolated	Data from Pieter Dorrestein	Data deposited by lfnothias	M+H-H2O	245.129	0	1	N/A	N/A	N/A	N/A	N/A	3	Positive	UPDATE-SINGLE-ANNOTATED-BRONZE	Bronze	1039	temp/spec-00000.mzML	lib-00017.mgf	0.81232	GNPS-NIST14-MATCHES	1196660	125.18	65248.5	7	15.9943	245.129	261.123	1	temp/spec-00000.mzML1039	1	eliborrego/Renata-new/Active_A16-A17.mzML		74	4315	N/A	N/A	N/A	N/A	N/A	N/A	N/A	N/A
CCMSLIB00003138839	Spectral Match to Monolaurin from NIST14	ESI	qTof	Isolated	Data from Wolfender/Litaudon	Data deposited by pmallard	M+H-H2O	257.211	274.214	1	142187	N/A	CCCCCCCCCCCC(=O)OCC(CO)O	InChI=1S/C15H30O4/c1-2-3-4-5-6-7-8-9-10-11-15(18)19-13-14(17)12-16/h14,16-17H,2-13H2,1H3	N/A	3	Positive	UPDATE-SINGLE-ANNOTATED-BRONZE	Bronze	558	temp/spec-00004.mzML	lib-00017.mgf	0.932318	GNPS-NIST14-MATCHES	1998350	59.8271	326944	9	84.0937	257.211	341.305	1	temp/spec-00004.mzML558	1	eliborrego/Renata-new/Blank_B23.mzML		25	410	ARIWANIATODDMH-UHFFFAOYSA-N	ARIWANIATODDMH	Lipids and lipid-like molecules	Glycerolipids	Monoradylglycerols	Glycerolipids	Monoacylglycerols	Fatty acids
CCMSLIB00005884728	N-AMIDINO-L-ASPARTATE - 70.0 eV	ESI	Orbitrap	Isolated	Madeleine Ernst	Anna Abrahamsson	M+H	176.067	0	1	6133-30-8	N/A	NC(=N)N[C@@H](CC(O)=O)C(O)=O	N/A	N/A	1	Positive	UPDATE-SINGLE-ANNOTATED-GOLD	Gold	1068	temp/spec-00002.mzML	lib-00042.mgf	0.737354	GNPS-LIBRARY	806000	123.195	199163	6	35.066	176.067	211.133	1	temp/spec-00002.mzML1068	1	eliborrego/Renata-new/Active_B80-B81.mzML		0	0	VVHOUVWJCQOYGG-REOHCLBHSA-N	VVHOUVWJCQOYGG	Organic acids and derivatives	Carboxylic acids and derivatives	Amino acids, peptides, and analogues	Small peptides	Aminoacids	Amino acids and Peptides
CCMSLIB00010112716	"3-(2,2-dimethyl(2H-3,4,5,6-tetrahydropyran-4-yl))-3-(4-methylphenyl)propanoic acid CollisionEnergy:102040"	LC-ESI	Orbitrap	Commercial	Trent Northen	JGI	M+H-H2O	259.169	0	1	N/A	N/A	Cc1ccc(C(CC(=O)O)C2CCOC(C)(C)C2)cc1	"InChI=1S/C17H24O3/c1-12-4-6-13(7-5-12)15(10-16(18)19)14-8-9-20-17(2,3)11-14/h4-7,14-15H,8-11H2,1-3H3,(H,18,19)"	N/A	3	Positive	UPDATE-SINGLE-ANNOTATED-BRONZE	Bronze	1165	temp/spec-00003.mzML	lib-00011.mgf	0.754809	BERKELEY-LAB	566013	142.174	185346	6	48.0361	259.169	211.133	1	temp/spec-00003.mzML1165	1	eliborrego/Renata-new/Active_B84-B85.mzML		0	0	SJEKEWDPPWCSOR-UHFFFAOYSA-N	SJEKEWDPPWCSOR	N/A	N/A	N/A	Sesquiterpenoids	Bisabolane sesquiterpenoids	Terpenoids
CCMSLIB00005463632	SUBERATE	ESI	Orbitrap	Commercial	Dorrestein	Fernando Vargas	M+Na	197.078	174.089	1	505-48-6	na	OC(=O)CCCCCCC(O)=O	"InChI=1S/C8H14O4/c9-7(10)5-3-1-2-4-6-8(11)12/h1-6H2,(H,9,10)(H,11,12)"	N/A	1	Positive	UPDATE-SINGLE-ANNOTATED-GOLD	Gold	71	temp/spec-00000.mzML	lib-00029.mgf	0.78345	GNPS-MSMLS	1279630	9.86965	9843.99	6	1.94003	197.078	195.138	0	temp/spec-00000.mzML71	1	eliborrego/Renata-new/Active_A16-A17.mzML		0	0	TYFQFVWCELRYAO-UHFFFAOYSA-N	TYFQFVWCELRYAO	Lipids and lipid-like molecules	Fatty Acyls	Fatty acids and conjugates	Fatty Acids and Conjugates	Dicarboxylic acids	Fatty acids
CCMSLIB00003139631	Spectral Match to Dioctyl phthalate from NIST14	ESI	QQQ	Isolated	Data from Maria Maansson	Data deposited by marjo	M+H	391.287	390.277	1	117840	N/A	CCCCCCCCOC(=O)C1=CC=CC=C1C(=O)OCCCCCCCC	InChI=1S/C24H38O4/c1-3-5-7-9-11-15-19-27-23(25)21-17-13-14-18-22(21)24(26)28-20-16-12-10-8-6-4-2/h13-14,17-18H,3-12,15-16,19-20H2,1-2H3	N/A	3	Positive	UPDATE-SINGLE-ANNOTATED-BRONZE	Bronze	645	temp/spec-00000.mzML	lib-00017.mgf	0.731632	GNPS-NIST14-MATCHES	709383	72.1212	2405.14	6	0.941101	391.287	392.228	1	temp/spec-00000.mzML645	1	eliborrego/Renata-new/Active_A16-A17.mzML		238	17737	MQIUGAXCHLFZKX-UHFFFAOYSA-N	MQIUGAXCHLFZKX	Benzenoids	Benzene and substituted derivatives	Benzoic acids and derivatives	Phenolic acids (C6-C1)	Shikimic acids and derivatives|Simple phenolic acids	Shikimates and Phenylpropanoids
CCMSLIB00004706026	Sarmentoside B	N/A	ESI-QFT	isolated	MoNA	MoNA:VF-NPL-QEHF014963	[M+H]+	665.317	0	1	N/A	N/A	N/A	InChI=1S/C34H48O13/c1-17-28(46-19(3)37)29(42-5)27(39)30(44-17)47-21-6-9-32(16-35)26-23(7-10-33(32,40)13-21)34(41)11-8-22(20-12-25(38)43-15-20)31(34,4)14-24(26)45-18(2)36/h12,16-17,21-24,26-30,39-41H,6-11,13-15H2,1-5H3/t17?,21-,22+,23?,24+,26?,27?,28?,29?,30?,31+,32-,33-,34-/m0/s1	N/A	3	positive	UPDATE-SINGLE-ANNOTATED-BRONZE	Bronze	1366	temp/spec-00002.mzML	lib-00003.mgf	0.807063	MONA	2162090	166.301	2800.13	8	1.86298	665.317	663.454	1	temp/spec-00002.mzML1366	1	eliborrego/Renata-new/Active_B80-B81.mzML		0	0	JJSVXWKQLGHFES-QGZYWIHFSA-N	JJSVXWKQLGHFES	Lipids and lipid-like molecules	Steroids and steroid derivatives	Steroid lactones	N/A	N/A	N/A
CCMSLIB00010108154	"methylethyl 2-amino-4-(4-fluorophenyl)-6-(hydroxymethyl)-8-oxo-4H-pyrano[3,2-b ]pyran-3-carboxylate CollisionEnergy:102040"	LC-ESI	Orbitrap	Commercial	Trent Northen	JGI	M+NH4	393.146	0	1	N/A	N/A	CC(C)OC(=O)C1=C(N)Oc2c(oc(CO)cc2=O)C1c1ccc(F)cc1	"InChI=1S/C19H18FNO6/c1-9(2)25-19(24)15-14(10-3-5-11(20)6-4-10)17-16(27-18(15)21)13(23)7-12(8-22)26-17/h3-7,9,14,22H,8,21H2,1-2H3"	N/A	3	Positive	UPDATE-SINGLE-ANNOTATED-BRONZE	Bronze	285	temp/spec-00005.mzML	lib-00011.mgf	0.765417	BERKELEY-LAB	2616720	32.1577	185651	6	72.9879	393.146	320.158	0	temp/spec-00005.mzML285	1	eliborrego/Renata-new/Blank_B30-31.mzML		0	0	WSMUAKDGOFXEQI-UHFFFAOYSA-N	WSMUAKDGOFXEQI	Organoheterocyclic compounds	Pyrans	Pyranones and derivatives
CCMSLIB00010104930	"(3,4-dimethoxyphenyl)-N-[4-(imidazolylmethyl)phenyl]carboxamide CollisionEnergy:102040"	LC-ESI	Orbitrap	Commercial	Trent Northen	JGI	M+H	338.15	0	1	N/A	N/A	COc1ccc(C(=O)Nc2ccc(Cn3ccnc3)cc2)cc1OC	"InChI=1S/C19H19N3O3/c1-24-17-8-5-15(11-18(17)25-2)19(23)21-16-6-3-14(4-7-16)12-22-10-9-20-13-22/h3-11,13H,12H2,1-2H3,(H,21,23)"	N/A	3	Positive	UPDATE-SINGLE-ANNOTATED-BRONZE	Bronze	171	temp/spec-00003.mzML	lib-00011.mgf	0.757183	BERKELEY-LAB	14609700	21.3988	92558	7	31.2985	338.15	306.852	0	temp/spec-00003.mzML171	1	eliborrego/Renata-new/Active_B84-B85.mzML		0	0	SFXCYQOWQYJZHG-UHFFFAOYSA-N	SFXCYQOWQYJZHG	Benzenoids	Benzene and substituted derivatives	Anilides			Alkaloids
CCMSLIB00006126291	(E)-3,4,5-Trimethoxycinnamic acid - 30.0 eV	ESI	Orbitrap	Isolated	PI	Data Collector	M-H	237.077	0	1		N/A	COc1cc(cc(c1OC)OC)/C=C/C(=O)O	N/A	N/A	1	Negative	UPDATE-SINGLE-ANNOTATED-GOLD	Gold	1277	temp/spec-00004.mzML	lib-00008.mgf	0.725295	BIRMINGHAM-UHPLC-MS-NEG	856595	160.5	41657.6	6	9.87604	237.077	227.201	0	temp/spec-00004.mzML1277	1	eliborrego/Renata-new/Blank_B23.mzML		0	0	YTFVRYKNXDADBI-SNAWJCMRSA-N	YTFVRYKNXDADBI	Phenylpropanoids and polyketides	Cinnamic acids and derivatives	Hydroxycinnamic acids and derivatives	Phenylpropanoids (C6-C3)	Cinnamic acids and derivatives	Shikimates and Phenylpropanoids
CCMSLIB00003136708	Spectral Match to 13-Docosenamide, (Z)- from NIST14	ESI	HCD	Isolated	Data from Wolfender/Litaudon	Data deposited by pmallard	M+H	338.342	0	1	112845	N/A	N/A	N/A	N/A	3	Positive	UPDATE-SINGLE-ANNOTATED-BRONZE	Bronze	1365	temp/spec-00002.mzML	lib-00017.mgf	0.722327	GNPS-NIST14-MATCHES	226760	166.148	117840	6	39.8703	338.342	378.212	1	temp/spec-00002.mzML1365	1	eliborrego/Renata-new/Active_B80-B81.mzML		345	29203	N/A	N/A	N/A	N/A	N/A	N/A	N/A	N/A
CCMSLIB00005719109	Chloratranol	LC-ESI	qTof	Isolated	David RONDEAU Thomas DELHAYE	Damien OLIVIER	[M-H]	185.001	186.008	1	N/A	N/A	Cc1cc(c(c(c1Cl)O)C=O)O	"InChI=1S/C8H7ClO3/c1-4-2-6(11)5(3-10)8(12)7(4)9/h2-3,11-12H,1H3"	N/A	3	Negative	UPDATE-SINGLE-ANNOTATED-BRONZE	Bronze	1194	temp/spec-00002.mzML	lib-00007.mgf	0.764847	LDB_POSITIVE	631349	141.421	162847	6	30.1269	185.001	215.128	1	temp/spec-00002.mzML1194	1	eliborrego/Renata-new/Active_B80-B81.mzML		0	0	IOTAGSGSURFFDS-UHFFFAOYSA-N	IOTAGSGSURFFDS	Organic oxygen compounds	Organooxygen compounds	Carbonyl compounds	Aromatic polyketides		Polyketides
CCMSLIB00005436153	DETHIOBIOTIN	ESI	Orbitrap	Commercial	Dorrestein	Fernando Vargas	M+Na	237.121	214.132	1	533-48-2	na	C[C@@H]1NC(=O)N[C@@H]1CCCCCC(O)=O	"InChI=1S/C10H18N2O3/c1-7-8(12-10(15)11-7)5-3-2-4-6-9(13)14/h7-8H,2-6H2,1H3,(H,13,14)(H2,11,12,15)/t7-,8+/m0/s1"	N/A	1	Positive	UPDATE-SINGLE-ANNOTATED-GOLD	Gold	81	temp/spec-00001.mzML	lib-00042.mgf	0.818306	GNPS-LIBRARY	526513	12.3088	116.345	9	0.0275879	237.121	237.149	1	temp/spec-00001.mzML81	1	eliborrego/Renata-new/Active_B74-B75.mzML		0	0	AUTOLBMXDDTRRT-JGVFFNPUSA-N	AUTOLBMXDDTRRT	Lipids and lipid-like molecules	Fatty Acyls	Fatty acids and conjugates	Histidine alkaloids	Imidazole alkaloids	Alkaloids
CCMSLIB00003135943	Spectral Match to Dioctyl phthalate from NIST14	ESI	QQQ	Isolated	Data from Maria Maansson	Data deposited by marjo	M+H	391.285	390.277	1	117840	N/A	CCCCCCCCOC(=O)C1=CC=CC=C1C(=O)OCCCCCCCC	InChI=1S/C24H38O4/c1-3-5-7-9-11-15-19-27-23(25)21-17-13-14-18-22(21)24(26)28-20-16-12-10-8-6-4-2/h13-14,17-18H,3-12,15-16,19-20H2,1-2H3	N/A	3	Positive	UPDATE-SINGLE-ANNOTATED-BRONZE	Bronze	879	temp/spec-00005.mzML	lib-00017.mgf	0.760863	GNPS-NIST14-MATCHES	813259	103.496	2409.52	6	0.94281	391.285	392.228	1	temp/spec-00005.mzML879	1	eliborrego/Renata-new/Blank_B30-31.mzML		238	17737	MQIUGAXCHLFZKX-UHFFFAOYSA-N	MQIUGAXCHLFZKX	Benzenoids	Benzene and substituted derivatives	Benzoic acids and derivatives	Phenolic acids (C6-C1)	Shikimic acids and derivatives|Simple phenolic acids	Shikimates and Phenylpropanoids
CCMSLIB00005463610	DETHIOBIOTIN	ESI	Orbitrap	Commercial	Dorrestein	Fernando Vargas	M+Na	237.121	214.132	1	533-48-2	na	C[C@@H]1NC(=O)N[C@@H]1CCCCCC(O)=O	"InChI=1S/C10H18N2O3/c1-7-8(12-10(15)11-7)5-3-2-4-6-9(13)14/h7-8H,2-6H2,1H3,(H,13,14)(H2,11,12,15)/t7-,8+/m0/s1"	N/A	1	Positive	UPDATE-SINGLE-ANNOTATED-GOLD	Gold	1421	temp/spec-00000.mzML	lib-00029.mgf	0.811578	GNPS-MSMLS	618247	178.462	67570.7	10	16.0224	237.121	253.143	0	temp/spec-00000.mzML1421	1	eliborrego/Renata-new/Active_A16-A17.mzML		0	0	AUTOLBMXDDTRRT-JGVFFNPUSA-N	AUTOLBMXDDTRRT	Lipids and lipid-like molecules	Fatty Acyls	Fatty acids and conjugates	Histidine alkaloids	Imidazole alkaloids	Alkaloids
CCMSLIB00006710031	Tricholide A	LC-ESI	Ion Trap	Isolated	Bertin	Bertin	M+H	408	408.311	1						3	Positive	UPDATE-SINGLE-ANNOTATED-BRONZE	Bronze	475	temp/spec-00000.mzML	lib-00042.mgf	0.857177	GNPS-LIBRARY	5285060	51.6311	36063.4	6	14.7139	408	393.286	0	temp/spec-00000.mzML475	1	eliborrego/Renata-new/Active_A16-A17.mzML		0	0	N/A	N/A	N/A	N/A	N/A	N/A	N/A	N/A
CCMSLIB00010106372	Ethyl vanillate CollisionEnergy:102040	LC-ESI	Orbitrap	Commercial	Trent Northen	JGI	M-H	195.066	0	1	N/A	N/A	CCOC(=O)c1ccc(O)c(OC)c1	"InChI=1S/C10H12O4/c1-3-14-10(12)7-4-5-8(11)9(6-7)13-2/h4-6,11H,3H2,1-2H3"	N/A	3	Negative	UPDATE-SINGLE-ANNOTATED-BRONZE	Bronze	807	temp/spec-00003.mzML	lib-00011.mgf	0.739482	BERKELEY-LAB	572327	90.4503	82366.8	6	16.067	195.066	211.133	1	temp/spec-00003.mzML807	1	eliborrego/Renata-new/Active_B84-B85.mzML		0	0	MWAYRGBWOVHDDZ-UHFFFAOYSA-N	MWAYRGBWOVHDDZ	Benzenoids	Benzene and substituted derivatives	Benzoic acids and derivatives	Phenolic acids (C6-C1)	Shikimic acids and derivatives|Simple phenolic acids	Shikimates and Phenylpropanoids
CCMSLIB00005763860	Massbank:LU068303 N-Dodecanoyl-N-methylglycine|N-Lauroylsarcosine|2-[dodecanoyl(methyl)amino]acetic acid	ESI	Hybrid FT	Isolated	Massbank	Massbank	M+H	272.222	0	1	97-78-9	N/A	CCCCCCCCCCCC(=O)N(C)CC(O)=O	1S/C15H29NO3/c1-3-4-5-6-7-8-9-10-11-12-14(17)16(2)13-15(18)19/h3-13H2,1-2H3,(H,18,19)	N/A	3	Positive	UPDATE-SINGLE-ANNOTATED-BRONZE	Bronze	1155	temp/spec-00004.mzML	lib-00046.mgf	0.772212	MASSBANK	788925	142.924	202422	6	55.1037	272.222	327.326	1	temp/spec-00004.mzML1155	1	eliborrego/Renata-new/Blank_B23.mzML		0	0	BACYUWVYYTXETD-UHFFFAOYSA-N	BACYUWVYYTXETD	Organic acids and derivatives	Carboxylic acids and derivatives	Amino acids, peptides, and analogues	Fatty amides	N-acyl amines	Fatty acids
CCMSLIB00004706026	Sarmentoside B	N/A	ESI-QFT	isolated	MoNA	MoNA:VF-NPL-QEHF014963	[M+H]+	665.317	0	1	N/A	N/A	N/A	InChI=1S/C34H48O13/c1-17-28(46-19(3)37)29(42-5)27(39)30(44-17)47-21-6-9-32(16-35)26-23(7-10-33(32,40)13-21)34(41)11-8-22(20-12-25(38)43-15-20)31(34,4)14-24(26)45-18(2)36/h12,16-17,21-24,26-30,39-41H,6-11,13-15H2,1-5H3/t17?,21-,22+,23?,24+,26?,27?,28?,29?,30?,31+,32-,33-,34-/m0/s1	N/A	3	positive	UPDATE-SINGLE-ANNOTATED-BRONZE	Bronze	1029	temp/spec-00000.mzML	lib-00003.mgf	0.787802	MONA	5136110	123.749	2801.14	8	1.86365	665.317	663.453	1	temp/spec-00000.mzML1029	1	eliborrego/Renata-new/Active_A16-A17.mzML		0	0	JJSVXWKQLGHFES-QGZYWIHFSA-N	JJSVXWKQLGHFES	Lipids and lipid-like molecules	Steroids and steroid derivatives	Steroid lactones	N/A	N/A	N/A
CCMSLIB00005463982	ASPARAGINE	ESI	Orbitrap	Commercial	Dorrestein	Kelly Weldon	M+Na	155.043	132.053	1	70-47-3	N/A	N[C@@H](CC(N)=O)C(O)=O	"InChI=1S/C4H8N2O3/c5-2(4(8)9)1-3(6)7/h2H,1,5H2,(H2,6,7)(H,8,9)/t2-/m0/s1"	N/A	1	Positive	UPDATE-SINGLE-ANNOTATED-GOLD	Gold	1181	temp/spec-00004.mzML	lib-00029.mgf	0.797589	GNPS-MSMLS	3415400	146.714	90574.6	6	14.043	155.043	169.086	1	temp/spec-00004.mzML1181	1	eliborrego/Renata-new/Blank_B23.mzML		0	0	DCXYFEDJOCDNAF-REOHCLBHSA-N	DCXYFEDJOCDNAF	Organic acids and derivatives	Carboxylic acids and derivatives	Amino acids, peptides, and analogues	Small peptides	Aminoacids	Amino acids and Peptides
CCMSLIB00003136514	Spectral Match to Ile-Pro-Ile from NIST14	ESI	Q-TOF	Isolated	Data from Joshua Wollam	Data deposited by fevargas	M+H	342.239	0	1	90614485	N/A	N/A	N/A	N/A	3	Positive	UPDATE-SINGLE-ANNOTATED-BRONZE	Bronze	557	temp/spec-00001.mzML	lib-00017.mgf	0.909158	GNPS-NIST14-MATCHES	12699800	59.5024	1.60507	9	0.000549316	342.239	342.238	1	temp/spec-00001.mzML557	1	eliborrego/Renata-new/Active_B74-B75.mzML		50	3988	N/A	N/A	N/A	N/A	N/A	N/A	N/A	N/A
CCMSLIB00003137749	Spectral Match to Phe-Pro from NIST14	ESI	Q-TOF	Isolated	Data from Pieter Dorrestein	Data deposited by lfnothias	M+H-H2O	245.129	0	1	N/A	N/A	N/A	N/A	N/A	3	Positive	UPDATE-SINGLE-ANNOTATED-BRONZE	Bronze	868	temp/spec-00000.mzML	lib-00017.mgf	0.857838	GNPS-NIST14-MATCHES	2208640	101.631	1.99194	6	0.000488281	245.129	245.129	1	temp/spec-00000.mzML868	1	eliborrego/Renata-new/Active_A16-A17.mzML		74	4315	N/A	N/A	N/A	N/A	N/A	N/A	N/A	N/A
CCMSLIB00000478109	m/z 329 of diterpene esters (including phorbol ester) collected from phorbol-12,13-didecanoate	LC-ESI	Hybrid FT	Commercial	Litaudon-Wolfender	Nothias-Allard	M+H	329.175	310.1	1						3	Positive	UPDATE-SINGLE-ANNOTATED-BRONZE	Bronze	1089	temp/spec-00000.mzML	lib-00042.mgf	0.712282	GNPS-LIBRARY	865518	132.065	273554	10	90.0471	329.175	239.128	1	temp/spec-00000.mzML1089	1	eliborrego/Renata-new/Active_A16-A17.mzML		0	0	N/A	N/A	N/A	N/A	N/A	N/A	N/A	N/A
CCMSLIB00010105360	"N-(3,4-dimethylphenyl)(6-chloro-2-iminochromen-3-yl)carboxamide CollisionEnergy:102040"	LC-ESI	Orbitrap	Commercial	Trent Northen	JGI	M+H	327.09	0	1	N/A	N/A	Cc1ccc(NC(=O)c2cc3cc(Cl)ccc3oc2=N)cc1C	"InChI=1S/C18H15ClN2O2/c1-10-3-5-14(7-11(10)2)21-18(22)15-9-12-8-13(19)4-6-16(12)23-17(15)20/h3-9,20H,1-2H3,(H,21,22)"	N/A	3	Positive	UPDATE-SINGLE-ANNOTATED-BRONZE	Bronze	329	temp/spec-00002.mzML	lib-00011.mgf	0.711599	BERKELEY-LAB	16597800	36.723	177529	6	58.068	327.09	385.158	0	temp/spec-00002.mzML329	1	eliborrego/Renata-new/Active_B80-B81.mzML		0	0	DBFLNQNOYXACHW-UHFFFAOYSA-N	DBFLNQNOYXACHW	Benzenoids	Benzene and substituted derivatives	Anilides	Coumarins	Simple coumarins	Shikimates and Phenylpropanoids
CCMSLIB00004706026	Sarmentoside B	N/A	ESI-QFT	isolated	MoNA	MoNA:VF-NPL-QEHF014963	[M+H]+	665.317	0	1	N/A	N/A	N/A	InChI=1S/C34H48O13/c1-17-28(46-19(3)37)29(42-5)27(39)30(44-17)47-21-6-9-32(16-35)26-23(7-10-33(32,40)13-21)34(41)11-8-22(20-12-25(38)43-15-20)31(34,4)14-24(26)45-18(2)36/h12,16-17,21-24,26-30,39-41H,6-11,13-15H2,1-5H3/t17?,21-,22+,23?,24+,26?,27?,28?,29?,30?,31+,32-,33-,34-/m0/s1	N/A	3	positive	UPDATE-SINGLE-ANNOTATED-BRONZE	Bronze	1105	temp/spec-00001.mzML	lib-00003.mgf	0.809629	MONA	3181470	121.976	2800.68	8	1.86334	665.317	663.454	1	temp/spec-00001.mzML1105	1	eliborrego/Renata-new/Active_B74-B75.mzML		0	0	JJSVXWKQLGHFES-QGZYWIHFSA-N	JJSVXWKQLGHFES	Lipids and lipid-like molecules	Steroids and steroid derivatives	Steroid lactones	N/A	N/A	N/A
CCMSLIB00003139236	Spectral Match to N-Tetradecanoyl-L-homoserine Lactone from NIST14	ESI	IT/ion trap	Isolated	Data from Pieter Dorrestein	Data deposited by mwang87	211.2	211.207	0	1	202284875	N/A	N/A	N/A	N/A	3	Positive	UPDATE-SINGLE-ANNOTATED-BRONZE	Bronze	1320	temp/spec-00000.mzML	lib-00017.mgf	0.805293	GNPS-NIST14-MATCHES	800610	164.227	208099	7	43.9521	211.207	255.159	1	temp/spec-00000.mzML1320	1	eliborrego/Renata-new/Active_A16-A17.mzML		7	530	N/A	N/A	N/A	N/A	N/A	N/A	N/A	N/A
CCMSLIB00003137776	Spectral Match to Phe-Pro from NIST14	ESI	Q-TOF	Isolated	Data from Pieter Dorrestein	Data deposited by lfnothias	M+H-H2O	245.129	0	1	N/A	N/A	N/A	N/A	N/A	3	Positive	UPDATE-SINGLE-ANNOTATED-BRONZE	Bronze	367	temp/spec-00003.mzML	lib-00017.mgf	0.933372	GNPS-NIST14-MATCHES	32708500	40.6279	160.475	8	0.0393372	245.129	245.09	0	temp/spec-00003.mzML367	1	eliborrego/Renata-new/Active_B84-B85.mzML		74	4315	N/A	N/A	N/A	N/A	N/A	N/A	N/A	N/A
CCMSLIB00000081174	cyclo-(L-pro-L-val)	LC-ESI	Ion Trap	Isolated	CCLiaw, YLYang	CCLiaw, YLYang	M+H	197.128	197.129	1						3	Positive	UPDATE-SINGLE-ANNOTATED-BRONZE	Bronze	347	temp/spec-00002.mzML	lib-00042.mgf	0.83026	GNPS-LIBRARY	32565000	38.4898	233275	6	45.9851	197.128	243.113	0	temp/spec-00002.mzML347	1	eliborrego/Renata-new/Active_B80-B81.mzML		6	33	N/A	N/A	N/A	N/A	N/A	N/A	N/A	N/A
CCMSLIB00003135959	Spectral Match to 1-Hexadecanoyl-sn-glycerol from NIST14	ESI	QqQ	Isolated	Data from Gabriel Haddad	Data deposited by mjmeehan	M+H	331.284	0	1	542449	N/A	N/A	N/A	N/A	3	Positive	UPDATE-SINGLE-ANNOTATED-BRONZE	Bronze	337	temp/spec-00004.mzML	lib-00017.mgf	0.847407	GNPS-NIST14-MATCHES	19179800	38.0911	0.0921191	10	3.05176e-05	331.284	331.284	1	temp/spec-00004.mzML337	1	eliborrego/Renata-new/Blank_B23.mzML		135	8671	N/A	N/A	N/A	N/A	N/A	N/A	N/A	N/A
CCMSLIB00003139919	Spectral Match to Leu-Pro-Lys from NIST14	ESI	Q-TOF	Isolated	Data from Pieter Dorrestein	Data deposited by lfnothias	M+H	357.249	0	1	N/A	N/A	N/A	N/A	N/A	3	Positive	UPDATE-SINGLE-ANNOTATED-BRONZE	Bronze	148	temp/spec-00003.mzML	lib-00017.mgf	0.815768	GNPS-NIST14-MATCHES	31961400	19.2705	268883	8	96.058	357.249	453.307	1	temp/spec-00003.mzML148	1	eliborrego/Renata-new/Active_B84-B85.mzML		2	19	N/A	N/A	N/A	N/A	N/A	N/A	N/A	N/A
CCMSLIB00003137597	Spectral Match to PyroGlu-Ile from NIST14	LC-ESI	qTof	Isolated	Data from Dr. Katherine R. Duncan	Data deposited by kduncan	M+H	243.134	0	1	N/A	N/A	O=C(N[C@H](C(O)=O)[C@@H](C)CC)[C@H]1NC(CC1)=O	InChI=1S/C11H18N2O4/c1-3-6(2)9(11(16)17)13-10(15)7-4-5-8(14)12-7/h6-7,9H,3-5H2,1-2H3,(H,12,14)(H,13,15)(H,16,17)/t6-,7-,9-/m0/s1	N/A	3	Positive	UPDATE-SINGLE-ANNOTATED-BRONZE	Bronze	822	temp/spec-00003.mzML	lib-00017.mgf	0.737544	GNPS-NIST14-MATCHES	6137800	92.5778	57645.7	8	14.0156	243.134	257.15	1	temp/spec-00003.mzML822	1	eliborrego/Renata-new/Active_B84-B85.mzML		35	3066	MKCVLTRITQNGQI-ZKWXMUAHSA-N	MKCVLTRITQNGQI	Organic acids and derivatives	Carboxylic acids and derivatives	Amino acids, peptides, and analogues	Small peptides	Dipeptides	Amino acids and Peptides
CCMSLIB00003138397	Spectral Match to Jasmine lactone from NIST14	ESI	qTof	Isolated	Data from Gabriel Haddad	Data deposited by mjmeehan	M+H	169.122	168.115	1	25524952	N/A	CC/C=C\CC1CCCC(=O)O1	InChI=1S/C10H16O2/c1-2-3-4-6-9-7-5-8-10(11)12-9/h3-4,9H,2,5-8H2,1H3/b4-3-	N/A	3	Positive	UPDATE-SINGLE-ANNOTATED-BRONZE	Bronze	548	temp/spec-00005.mzML	lib-00017.mgf	0.821372	GNPS-NIST14-MATCHES	880215	60.0033	248407	7	42.011	169.122	211.133	1	temp/spec-00005.mzML548	1	eliborrego/Renata-new/Blank_B30-31.mzML		0	0	XPPALVZZCMPTIV-ARJAWSKDSA-N	XPPALVZZCMPTIV	Organoheterocyclic compounds	Lactones	Delta valerolactones	Fatty esters	Lactones	Fatty acids
CCMSLIB00000213686	Massbank:FIO00056 gamma-Dodecalactone	ESI	LC-ESI-QTOF	Isolated	Putative Massbank Match	Massbank	[M+H]+	199.17	0	1	2305-05-07	N/A	CCCCCCCCC(C1)OC(=O)C1	1S/C12H22O2/c1-2-3-4-5-6-7-8-11-9-10-12(13)14-11/h11H,2-10H2,1H3	N/A	3	Positive	UPDATE-SINGLE-ANNOTATED-BRONZE	Bronze	977	temp/spec-00000.mzML	lib-00046.mgf	0.911614	MASSBANK	831214	116.513	80121.4	7	15.9578	199.17	215.128	1	temp/spec-00000.mzML977	1	eliborrego/Renata-new/Active_A16-A17.mzML		1	9	WGPCZPLRVAWXPW-UHFFFAOYSA-N	WGPCZPLRVAWXPW	Organoheterocyclic compounds	Lactones	Gamma butyrolactones	Fatty esters	Lactones	Fatty acids
CCMSLIB00003137749	Spectral Match to Phe-Pro from NIST14	ESI	Q-TOF	Isolated	Data from Pieter Dorrestein	Data deposited by lfnothias	M+H-H2O	245.129	0	1	N/A	N/A	N/A	N/A	N/A	3	Positive	UPDATE-SINGLE-ANNOTATED-BRONZE	Bronze	252	temp/spec-00001.mzML	lib-00017.mgf	0.720257	GNPS-NIST14-MATCHES	405299000	29.7534	65331.9	6	16.0147	245.129	261.144	0	temp/spec-00001.mzML252	1	eliborrego/Renata-new/Active_B74-B75.mzML		74	4315	N/A	N/A	N/A	N/A	N/A	N/A	N/A	N/A
CCMSLIB00005723872	h_13_stanozolol_3'OH	ESI	qTof	Commercial	Mehdi Beniddir	Anis Elloumi	2M+H	689.5	344.246	1			C[C@](O)(CC1)[C@@]2(C)[C@@H]1[C@H](CC[C@@H]3[C@]4(C)CC5=C(O)NN=C5C3)[C@@H]4CC2	InChI=1S/C21H32N2O2/c1-19-11-14-17(22-23-18(14)24)10-12(19)4-5-13-15(19)6-8-20(2)16(13)7-9-21(20,3)25/h12-13,15-16,25H,4-11H2,1-3H3,(H2,22,23,24)/t12-,13+,15-,16-,19-,20+,21-/m0/s1	N/A	1	Positive	UPDATE-SINGLE-ANNOTATED-GOLD	Gold	140	temp/spec-00003.mzML	lib-00042.mgf	0.823261	GNPS-LIBRARY	9090480	18.4591	31624.6	6	21.8052	689.5	711.305	1	temp/spec-00003.mzML140	1	eliborrego/Renata-new/Active_B84-B85.mzML		0	0	SWPAIUOYLTYQKK-BPUCSHBZSA-N	SWPAIUOYLTYQKK	Lipids and lipid-like molecules	Steroids and steroid derivatives	Estrane steroids	Steroids	Androstane steroids	Terpenoids
CCMSLIB00005729352	Massbank:KO000500 S-Citramalic acid|(2S)-2-Hydroxy-2-methylbutanedioate|L-(+)-2-Methylmalic acid|L-alpha-Hydroxypyrotartaric acid|L-Citramalic acid|(S)-2-Hydroxy-2-methylsuccinic acid|(S)-2-Methylmalate|(S)-2-Methylmal	ESI	QQQ	Isolated	Massbank	Massbank	M-H	147	0	1	6236-09-05	N/A	C[C@](CC(=O)O)(C(=O)O)O	1S/C5H8O5/c1-5(10,4(8)9)2-3(6)7/h10H,2H2,1H3,(H,6,7)(H,8,9)/t5-/m0/s1	N/A	3	Negative	UPDATE-SINGLE-ANNOTATED-BRONZE	Bronze	755	temp/spec-00000.mzML	lib-00046.mgf	0.876573	MASSBANK	1957580	86.6185	137028	6	20.1431	147	167.143	0	temp/spec-00000.mzML755	1	eliborrego/Renata-new/Active_A16-A17.mzML		0	0	XFTRTWQBIOMVPK-YFKPBYRVSA-N	XFTRTWQBIOMVPK	Lipids and lipid-like molecules	Fatty Acyls	Fatty acids and conjugates	Fatty Acids and Conjugates	Hydroxy fatty acids	Fatty acids
CCMSLIB00005436153	DETHIOBIOTIN	ESI	Orbitrap	Commercial	Dorrestein	Fernando Vargas	M+Na	237.121	214.132	1	533-48-2	na	C[C@@H]1NC(=O)N[C@@H]1CCCCCC(O)=O	"InChI=1S/C10H18N2O3/c1-7-8(12-10(15)11-7)5-3-2-4-6-9(13)14/h7-8H,2-6H2,1H3,(H,13,14)(H2,11,12,15)/t7-,8+/m0/s1"	N/A	1	Positive	UPDATE-SINGLE-ANNOTATED-GOLD	Gold	1007	temp/spec-00001.mzML	lib-00042.mgf	0.712894	GNPS-LIBRARY	637018	109.798	76071.4	9	18.0381	237.121	255.159	1	temp/spec-00001.mzML1007	1	eliborrego/Renata-new/Active_B74-B75.mzML		0	0	AUTOLBMXDDTRRT-JGVFFNPUSA-N	AUTOLBMXDDTRRT	Lipids and lipid-like molecules	Fatty Acyls	Fatty acids and conjugates	Histidine alkaloids	Imidazole alkaloids	Alkaloids
CCMSLIB00005436195	SUBERATE	ESI	Orbitrap	Commercial	Dorrestein	Fernando Vargas	M+Na	197.078	174.089	1	505-48-6	na	OC(=O)CCCCCCC(O)=O	"InChI=1S/C8H14O4/c9-7(10)5-3-1-2-4-6-8(11)12/h1-6H2,(H,9,10)(H,11,12)"	N/A	1	Positive	UPDATE-SINGLE-ANNOTATED-GOLD	Gold	36	temp/spec-00001.mzML	lib-00042.mgf	0.745898	GNPS-LIBRARY	1066100	5.54607	10027.7	6	1.97624	197.078	195.102	0	temp/spec-00001.mzML36	1	eliborrego/Renata-new/Active_B74-B75.mzML		0	0	TYFQFVWCELRYAO-UHFFFAOYSA-N	TYFQFVWCELRYAO	Lipids and lipid-like molecules	Fatty Acyls	Fatty acids and conjugates	Fatty Acids and Conjugates	Dicarboxylic acids	Fatty acids
CCMSLIB00003136170	Spectral Match to Glu-Pro from NIST14	ESI	QQQ	Isolated	Data from Rob Knight	Data deposited by amelnik	M+H	245.113	244.106	1	N/A	N/A	C1C[C@H](N(C1)C(=O)[C@H](CCC(=O)O)N)C(=O)O	InChI=1S/C10H16N2O5/c11-6(3-4-8(13)14)9(15)12-5-1-2-7(12)10(16)17/h6-7H,1-5,11H2,(H,13,14)(H,16,17)/t6-,7-/m0/s1	N/A	3	Positive	UPDATE-SINGLE-ANNOTATED-BRONZE	Bronze	563	temp/spec-00004.mzML	lib-00017.mgf	0.764676	GNPS-NIST14-MATCHES	1875280	60.4556	114361	8	28.0314	245.113	273.144	0	temp/spec-00004.mzML563	1	eliborrego/Renata-new/Blank_B23.mzML		5	117	YBTCBQBIJKGSJP-BQBZGAKWSA-N	YBTCBQBIJKGSJP	Organic acids and derivatives	Carboxylic acids and derivatives	Amino acids, peptides, and analogues	Small peptides	Dipeptides	Amino acids and Peptides
CCMSLIB00003137861	Spectral Match to Phe-Pro from NIST14	ESI	QqQ	Isolated	Data from Pieter Dorrestein	Data deposited by lfnothias	M+H	263.139	0	1	N/A	N/A	N/A	N/A	N/A	3	Positive	UPDATE-SINGLE-ANNOTATED-BRONZE	Bronze	288	temp/spec-00001.mzML	lib-00017.mgf	0.76445	GNPS-NIST14-MATCHES	26220100	33.2646	60921.3	6	16.0308	263.139	279.17	1	temp/spec-00001.mzML288	1	eliborrego/Renata-new/Active_B74-B75.mzML		74	4315	N/A	N/A	N/A	N/A	N/A	N/A	N/A	N/A
CCMSLIB00006710031	Tricholide A	LC-ESI	Ion Trap	Isolated	Bertin	Bertin	M+H	408	408.311	1						3	Positive	UPDATE-SINGLE-ANNOTATED-BRONZE	Bronze	581	temp/spec-00004.mzML	lib-00042.mgf	0.868356	GNPS-LIBRARY	1847850	62.5297	36064	6	14.7141	408	393.286	1	temp/spec-00004.mzML581	1	eliborrego/Renata-new/Blank_B23.mzML		0	0	N/A	N/A	N/A	N/A	N/A	N/A	N/A	N/A
CCMSLIB00010112716	"3-(2,2-dimethyl(2H-3,4,5,6-tetrahydropyran-4-yl))-3-(4-methylphenyl)propanoic acid CollisionEnergy:102040"	LC-ESI	Orbitrap	Commercial	Trent Northen	JGI	M+H-H2O	259.169	0	1	N/A	N/A	Cc1ccc(C(CC(=O)O)C2CCOC(C)(C)C2)cc1	"InChI=1S/C17H24O3/c1-12-4-6-13(7-5-12)15(10-16(18)19)14-8-9-20-17(2,3)11-14/h4-7,14-15H,8-11H2,1-3H3,(H,18,19)"	N/A	3	Positive	UPDATE-SINGLE-ANNOTATED-BRONZE	Bronze	1330	temp/spec-00002.mzML	lib-00011.mgf	0.740494	BERKELEY-LAB	748256	161.011	185303	6	48.0249	259.169	211.144	0	temp/spec-00002.mzML1330	1	eliborrego/Renata-new/Active_B80-B81.mzML		0	0	SJEKEWDPPWCSOR-UHFFFAOYSA-N	SJEKEWDPPWCSOR	N/A	N/A	N/A	Sesquiterpenoids	Bisabolane sesquiterpenoids	Terpenoids
CCMSLIB00003137053	Spectral Match to trans,cis-3,6-Nonadien-1-ol from NIST14	ESI	Ion Trap	Isolated	Data from Pieter Dorrestein &amp; Lena Gerwick	Data deposited by smascuch	M+Na	163.11	140.12	1	56805233	N/A	CC/C=C/C/C=C/CCO	InChI=1S/C9H16O/c1-2-3-4-5-6-7-8-9-10/h3-4,6-7,10H,2,5,8-9H2,1H3/b4-3+,7-6+	N/A	3	Positive	UPDATE-SINGLE-ANNOTATED-BRONZE	Bronze	1539	temp/spec-00001.mzML	lib-00017.mgf	0.810268	GNPS-NIST14-MATCHES	1139660	178.804	196138	7	31.992	163.11	195.102	0	temp/spec-00001.mzML1539	1	eliborrego/Renata-new/Active_B74-B75.mzML		0	0	PICGPEBVZGCYBV-FZWLCVONSA-N	PICGPEBVZGCYBV	Lipids and lipid-like molecules	Fatty Acyls	Fatty alcohols	Fatty acyls	Fatty alcohols	Fatty acids
CCMSLIB00005464485	CAFFEINE	ESI	Orbitrap	Commercial	Dorrestein	Kelly Weldon	M+Na	217.07	194.08	1	58-08-2	N/A	CN1C=NC2=C1C(=O)N(C)C(=O)N2C	"InChI=1S/C8H10N4O2/c1-10-4-9-6-5(10)7(13)12(3)8(14)11(6)2/h4H,1-3H3"	N/A	1	Positive	UPDATE-SINGLE-ANNOTATED-GOLD	Gold	779	temp/spec-00003.mzML	lib-00029.mgf	0.741873	GNPS-MSMLS	2585060	86.5232	221053	6	47.984	217.07	169.086	1	temp/spec-00003.mzML779	1	eliborrego/Renata-new/Active_B84-B85.mzML		7	429	RYYVLZVUVIJVGH-UHFFFAOYSA-N	RYYVLZVUVIJVGH	Organoheterocyclic compounds	Imidazopyrimidines	Purines and purine derivatives	Pseudoalkaloids	Purine alkaloids	Alkaloids
CCMSLIB00000070299	Nleu-Val-hexanoate	LC-ESI	qToF	Synthetic	Dorrestein/Gerwick	Luzzatto/Garg	M+H	343.268	342.474	1	N/A	N/A	N/A	N/A	N/A	2	Positive	UPDATE-SINGLE-ANNOTATED-SILVER	Silver	535	temp/spec-00002.mzML	lib-00042.mgf	0.811108	GNPS-LIBRARY	25584600	56.9606	244901	7	84.0666	343.268	259.201	0	temp/spec-00002.mzML535	1	eliborrego/Renata-new/Active_B80-B81.mzML		0	0	N/A	N/A	N/A	N/A	N/A	N/A	N/A	N/A
CCMSLIB00005884575	N-ACETYL-DL-GLUTAMIC ACID - 20.0 eV	ESI	Orbitrap	Isolated	Madeleine Ernst	Anna Abrahamsson	M+H	190.071	0	1	1188-37-0	N/A	CC(=O)NC(CCC(O)=O)C(O)=O	N/A	N/A	1	Positive	UPDATE-SINGLE-ANNOTATED-GOLD	Gold	992	temp/spec-00005.mzML	lib-00042.mgf	0.856392	GNPS-LIBRARY	8552960	117.976	110407	6	20.9851	190.071	169.086	1	temp/spec-00005.mzML992	1	eliborrego/Renata-new/Blank_B30-31.mzML		0	0	RFMMMVDNIPUKGG-UHFFFAOYSA-N	RFMMMVDNIPUKGG	Organic acids and derivatives	Carboxylic acids and derivatives	Amino acids, peptides, and analogues	Small peptides	Dipeptides	Amino acids and Peptides
CCMSLIB00003138780	Spectral Match to Ile-Pro from NIST14	ESI	Q-TOF	Isolated	Data from Joshua Wollam	Data deposited by fevargas	M+H	229.155	0	1	N/A	N/A	N/A	N/A	N/A	3	Positive	UPDATE-SINGLE-ANNOTATED-BRONZE	Bronze	695	temp/spec-00001.mzML	lib-00017.mgf	0.897368	GNPS-NIST14-MATCHES	66145700	73.4633	61160.9	8	14.0153	229.155	243.17	1	temp/spec-00001.mzML695	1	eliborrego/Renata-new/Active_B74-B75.mzML		17	640	N/A	N/A	N/A	N/A	N/A	N/A	N/A	N/A
CCMSLIB00003135959	Spectral Match to 1-Hexadecanoyl-sn-glycerol from NIST14	ESI	QqQ	Isolated	Data from Gabriel Haddad	Data deposited by mjmeehan	M+H	331.284	0	1	542449	N/A	N/A	N/A	N/A	3	Positive	UPDATE-SINGLE-ANNOTATED-BRONZE	Bronze	851	temp/spec-00001.mzML	lib-00017.mgf	0.916534	GNPS-NIST14-MATCHES	1752320	91.0107	0.736953	12	0.000244141	331.284	331.284	1	temp/spec-00001.mzML851	1	eliborrego/Renata-new/Active_B74-B75.mzML		135	8671	N/A	N/A	N/A	N/A	N/A	N/A	N/A	N/A
CCMSLIB00005722096	NCGC00347722-02!(2Z)-2-[(E)-6-(hydroxymethyl)-2,4,8,10-tetramethyldodec-2-enylidene]-4-methylpentanedioic acid [IIN-based on: CCMSLIB00000847318]	LC-ESI	Orbitrap	Commercial	Pieter Dorrestein	lfnothias/robinschmid	[M-H2O+H]+	379.285	396.288	1	N/A	N/A	CCC(C)CC(C)CC(CO)CC(C)\\C=C(C)\\C=C(\\CC(C)C(O)=O)C(O)=O	InChI=1S/C23H40O5/c1-7-15(2)8-16(3)10-20(14-24)11-17(4)9-18(5)12-21(23(27)28)13-19(6)22(25)26/h9,12,15-17,19-20,24H,7-8,10-11,13-14H2,1-6H3,(H,25,26)(H,27,28)/b18-9+,21-12-	N/A	3	Positive	UPDATE-SINGLE-ANNOTATED-BRONZE	Bronze	693	temp/spec-00000.mzML	lib-00047.mgf	0.790194	GNPS-NIH-NATURALPRODUCTSLIBRARY_ROUND2_POSITIVE	686515	78.3922	253453	10	96.1307	379.285	283.154	1	temp/spec-00000.mzML693	1	eliborrego/Renata-new/Active_A16-A17.mzML		0	0	NNPPLRJHBQPBAQ-UKRBZAIKSA-N	NNPPLRJHBQPBAQ	Lipids and lipid-like molecules	Prenol lipids	Diterpenoids	Linear polyketides	Open-chain polyketides	Polyketides
CCMSLIB00000222039	Massbank:PB000841 Daidzein|7-hydroxy-3-(4-hydroxyphenyl)chromen-4-one	ESI	LC-ESI-QTOF	Isolated	Putative Massbank Match	Massbank	[M+H]+	255.066	0	1	N/A	N/A	C1=CC(=CC=C1C2=COC3=C(C2=O)C=CC(=C3)O)O	1S/C15H10O4/c16-10-3-1-9(2-4-10)13-8-19-14-7-11(17)5-6-12(14)15(13)18/h1-8,16-17H	N/A	3	Positive	UPDATE-SINGLE-ANNOTATED-BRONZE	Bronze	1429	temp/spec-00002.mzML	lib-00046.mgf	0.817749	MASSBANK	833706	175.485	235092	6	59.964	255.066	195.102	0	temp/spec-00002.mzML1429	1	eliborrego/Renata-new/Active_B80-B81.mzML		1	23	ZQSIJRDFPHDXIC-UHFFFAOYSA-N	ZQSIJRDFPHDXIC	Phenylpropanoids and polyketides	Isoflavonoids	Isoflav-2-enes	Isoflavonoids	Isoflavones	Shikimates and Phenylpropanoids
CCMSLIB00010107499	N-(4-{[5-((1E)-3-oxo-3-phenylprop-1-enyl)-2-methoxyphenyl]methoxy}phenyl)aceta mide CollisionEnergy:102040	LC-ESI	Orbitrap	Commercial	Trent Northen	JGI	M+Na	424.152	0	1	N/A	N/A	COc1ccc(C=CC(=O)c2ccccc2)cc1COc1ccc(N=C(C)O)cc1	"InChI=1S/C25H23NO4/c1-18(27)26-22-10-12-23(13-11-22)30-17-21-16-19(9-15-25(21)29-2)8-14-24(28)20-6-4-3-5-7-20/h3-16H,17H2,1-2H3,(H,26,27)/b14-8+"	N/A	3	Positive	UPDATE-SINGLE-ANNOTATED-BRONZE	Bronze	1226	temp/spec-00005.mzML	lib-00011.mgf	0.709109	BERKELEY-LAB	4435470	148.006	164722	7	69.8671	424.152	354.285	1	temp/spec-00005.mzML1226	1	eliborrego/Renata-new/Blank_B30-31.mzML		0	0	YHTHSMNIYZFRTF-UHFFFAOYSA-N	YHTHSMNIYZFRTF	Phenylpropanoids and polyketides	Linear 1,3-diarylpropanoids	Chalcones and dihydrochalcones	Flavonoids	Chalcones	Shikimates and Phenylpropanoids
CCMSLIB00006126291	(E)-3,4,5-Trimethoxycinnamic acid - 30.0 eV	ESI	Orbitrap	Isolated	PI	Data Collector	M-H	237.077	0	1		N/A	COc1cc(cc(c1OC)OC)/C=C/C(=O)O	N/A	N/A	1	Negative	UPDATE-SINGLE-ANNOTATED-GOLD	Gold	59	temp/spec-00000.mzML	lib-00008.mgf	0.730802	BIRMINGHAM-UHPLC-MS-NEG	1648520	8.28142	41965.1	6	9.94894	237.077	227.128	1	temp/spec-00000.mzML59	1	eliborrego/Renata-new/Active_A16-A17.mzML		0	0	YTFVRYKNXDADBI-SNAWJCMRSA-N	YTFVRYKNXDADBI	Phenylpropanoids and polyketides	Cinnamic acids and derivatives	Hydroxycinnamic acids and derivatives	Phenylpropanoids (C6-C3)	Cinnamic acids and derivatives	Shikimates and Phenylpropanoids
CCMSLIB00005464077	N-ACETYLPUTRESCINE	ESI	Orbitrap	Commercial	Dorrestein	Kelly Weldon	M+Na	153.1	130.111	1	18233-70-0	N/A	CC(=O)NCCCCN	"InChI=1S/C6H14N2O/c1-6(9)8-5-3-2-4-7/h2-5,7H2,1H3,(H,8,9)"	N/A	1	Positive	UPDATE-SINGLE-ANNOTATED-GOLD	Gold	1227	temp/spec-00001.mzML	lib-00029.mgf	0.774457	GNPS-MSMLS	5303700	137.525	104415	6	15.986	153.1	169.086	1	temp/spec-00001.mzML1227	1	eliborrego/Renata-new/Active_B74-B75.mzML		0	0	KLZGKIDSEJWEDW-UHFFFAOYSA-N	KLZGKIDSEJWEDW	Organic acids and derivatives	Carboximidic acids and derivatives	Carboximidic acids	Ornithine alkaloids	Polyamines	Alkaloids
CCMSLIB00003137776	Spectral Match to Phe-Pro from NIST14	ESI	Q-TOF	Isolated	Data from Pieter Dorrestein	Data deposited by lfnothias	M+H-H2O	245.129	0	1	N/A	N/A	N/A	N/A	N/A	3	Positive	UPDATE-SINGLE-ANNOTATED-BRONZE	Bronze	308	temp/spec-00003.mzML	lib-00017.mgf	0.943141	GNPS-NIST14-MATCHES	28146800	34.9806	160.413	8	0.0393219	245.129	245.09	0	temp/spec-00003.mzML308	1	eliborrego/Renata-new/Active_B84-B85.mzML		74	4315	N/A	N/A	N/A	N/A	N/A	N/A	N/A	N/A
CCMSLIB00006124038	Uridine diphosphate glucose - 30.0 eV	ESI	Orbitrap	Isolated	PI	Data Collector	M-H	565.048	0	1		N/A	c1cn(c(=O)[nH]c1=O)[C@H]2[C@@H]([C@@H]([C@H](O2)COP(=O)(O)OP(=O)(O)O[C@@H]3[C@@H]([C@H]([C@@H]([C@H](O3)CO)O)O)O)O)O	N/A	N/A	1	Negative	UPDATE-SINGLE-ANNOTATED-GOLD	Gold	250	temp/spec-00004.mzML	lib-00008.mgf	0.711561	BIRMINGHAM-UHPLC-MS-NEG	18574700	29.5189	35681	8	20.1615	565.048	585.209	1	temp/spec-00004.mzML250	1	eliborrego/Renata-new/Blank_B23.mzML		0	0	HSCJRCZFDFQWRP-JZMIEXBBSA-N	HSCJRCZFDFQWRP	Nucleosides, nucleotides, and analogues	Pyrimidine nucleotides	Pyrimidine nucleotide sugars	Aminosugars and aminoglycosides	Aminosugars	Carbohydrates
CCMSLIB00003136254	Spectral Match to 1-Hexadecanoyl-sn-glycerol from NIST14	ESI	Q-TOF	Isolated	Data from Gabriel Haddad	Data deposited by mjmeehan	M+H	331.284	0	1	542449	N/A	N/A	N/A	N/A	3	Positive	UPDATE-SINGLE-ANNOTATED-BRONZE	Bronze	535	temp/spec-00000.mzML	lib-00017.mgf	0.847848	GNPS-NIST14-MATCHES	2483690	58.4219	84614.6	10	28.0315	331.284	359.315	1	temp/spec-00000.mzML535	1	eliborrego/Renata-new/Active_A16-A17.mzML		135	8671	N/A	N/A	N/A	N/A	N/A	N/A	N/A	N/A
CCMSLIB00005436153	DETHIOBIOTIN	ESI	Orbitrap	Commercial	Dorrestein	Fernando Vargas	M+Na	237.121	214.132	1	533-48-2	na	C[C@@H]1NC(=O)N[C@@H]1CCCCCC(O)=O	"InChI=1S/C10H18N2O3/c1-7-8(12-10(15)11-7)5-3-2-4-6-9(13)14/h7-8H,2-6H2,1H3,(H,13,14)(H2,11,12,15)/t7-,8+/m0/s1"	N/A	1	Positive	UPDATE-SINGLE-ANNOTATED-GOLD	Gold	594	temp/spec-00005.mzML	lib-00042.mgf	0.783536	GNPS-LIBRARY	663609	66.1636	67570.9	9	16.0225	237.121	253.143	0	temp/spec-00005.mzML594	1	eliborrego/Renata-new/Blank_B30-31.mzML		0	0	AUTOLBMXDDTRRT-JGVFFNPUSA-N	AUTOLBMXDDTRRT	Lipids and lipid-like molecules	Fatty Acyls	Fatty acids and conjugates	Histidine alkaloids	Imidazole alkaloids	Alkaloids
CCMSLIB00003139335	Spectral Match to Ile-Met from NIST14	ESI	QQQ	Isolated	Data from Pieter C. Dorrestein	Data deposited by daniel	M+H	263.143	262.135	1	N/A	N/A	CC[C@H](C)[C@@H](C(=O)N[C@@H](CCSC)C(=O)O)N	InChI=1S/C11H22N2O3S/c1-4-7(2)9(12)10(14)13-8(11(15)16)5-6-17-3/h7-9H,4-6,12H2,1-3H3,(H,13,14)(H,15,16)/t7-,8-,9-/m0/s1	N/A	3	Positive	UPDATE-SINGLE-ANNOTATED-BRONZE	Bronze	1336	temp/spec-00001.mzML	lib-00017.mgf	0.741198	GNPS-NIST14-MATCHES	2109600	151.622	98930.1	6	26.0328	263.143	289.176	1	temp/spec-00001.mzML1336	1	eliborrego/Renata-new/Active_B74-B75.mzML		41	2205	TUYOFUHICRWDGA-CIUDSAMLSA-N	TUYOFUHICRWDGA	Organic acids and derivatives	Carboxylic acids and derivatives	Amino acids, peptides, and analogues	Small peptides	Dipeptides	Amino acids and Peptides
CCMSLIB00006583119	Lys-CDCA	ESI	qToF	Crude	Dorrestein	Emily Gentry	M-H	519.38	520.388	-1			C[C@H](CCC(N[C@H](C(O)=O)CCCCN)=O)[C@H]1CC[C@@]2([H])[C@]3([H])[C@H](O)C[C@]4([H])C[C@H](O)CC[C@]4(C)[C@H]3CC[C@@]21C	InChI=1S/C30H52N2O5/c1-18(7-10-26(35)32-24(28(36)37)6-4-5-15-31)21-8-9-22-27-23(12-14-30(21,22)3)29(2)13-11-20(33)16-19(29)17-25(27)34/h18-25,27,33-34H,4-17,31H2,1-3H3,(H,32,35)(H,36,37)/t18-,19+,20-,21-,22+,23+,24?,25-,27+,29+,30-/m1/s1	N/A	2	Negative	UPDATE-SINGLE-ANNOTATED-SILVER	Silver	472	temp/spec-00000.mzML	lib-00023.mgf	0.712868	BILELIB19	9165730	51.4108	144718	6	75.1634	519.38	444.217	1	temp/spec-00000.mzML472	1	eliborrego/Renata-new/Active_A16-A17.mzML		0	0	LJAIXMQYBNEUSB-QBMVOGBESA-N	LJAIXMQYBNEUSB	N/A	N/A	N/A	Steroids	Cholane steroids|Cholestane steroids	Terpenoids
CCMSLIB00003138032	Spectral Match to Ser-Leu from NIST14	ESI	Q-TOF	Isolated	Data from Chris Turck	Data deposited by fevargas	M+H	219.134	0	1	6665163	N/A	N/A	N/A	N/A	3	Positive	UPDATE-SINGLE-ANNOTATED-BRONZE	Bronze	609	temp/spec-00004.mzML	lib-00017.mgf	0.801868	GNPS-NIST14-MATCHES	1120500	65.8912	63958.5	6	14.0155	219.134	233.149	0	temp/spec-00004.mzML609	1	eliborrego/Renata-new/Blank_B23.mzML		26	1781	N/A	N/A	N/A	N/A	N/A	N/A	N/A	N/A
CCMSLIB00006126291	(E)-3,4,5-Trimethoxycinnamic acid - 30.0 eV	ESI	Orbitrap	Isolated	PI	Data Collector	M-H	237.077	0	1		N/A	COc1cc(cc(c1OC)OC)/C=C/C(=O)O	N/A	N/A	1	Negative	UPDATE-SINGLE-ANNOTATED-GOLD	Gold	1347	temp/spec-00001.mzML	lib-00008.mgf	0.736075	BIRMINGHAM-UHPLC-MS-NEG	1046690	153.065	41964.6	6	9.94882	237.077	227.128	0	temp/spec-00001.mzML1347	1	eliborrego/Renata-new/Active_B74-B75.mzML		0	0	YTFVRYKNXDADBI-SNAWJCMRSA-N	YTFVRYKNXDADBI	Phenylpropanoids and polyketides	Cinnamic acids and derivatives	Hydroxycinnamic acids and derivatives	Phenylpropanoids (C6-C3)	Cinnamic acids and derivatives	Shikimates and Phenylpropanoids
CCMSLIB00003136850	Spectral Match to Ile-Phe from NIST14	ESI	Ion Trap	Isolated	Data from Luan	Data deposited by rsilva	M+H	279.169	278.163	1	N/A	N/A	CC[C@H](C)[C@@H](C(=O)N[C@@H](CC1=CC=CC=C1)C(=O)O)N	InChI=1S/C15H22N2O3/c1-3-10(2)13(16)14(18)17-12(15(19)20)9-11-7-5-4-6-8-11/h4-8,10,12-13H,3,9,16H2,1-2H3,(H,17,18)(H,19,20)/t10-,12-,13-/m0/s1	N/A	3	Positive	UPDATE-SINGLE-ANNOTATED-BRONZE	Bronze	515	temp/spec-00001.mzML	lib-00017.mgf	0.775052	GNPS-NIST14-MATCHES	84508200	55.5634	35844.4	6	10.0067	279.169	289.176	1	temp/spec-00001.mzML515	1	eliborrego/Renata-new/Active_B74-B75.mzML		3	36	WMDZARSFSMZOQO-DRZSPHRISA-N	WMDZARSFSMZOQO	Organic acids and derivatives	Carboxylic acids and derivatives	Amino acids, peptides, and analogues	Small peptides	Dipeptides	Amino acids and Peptides
CCMSLIB00003135696	Spectral Match to Glycerol 1-myristate from NIST14	ESI	QQQ	Isolated	Data from Gabriel Haddad	Data deposited by mjmeehan	M+H	303.252	302.246	1	589684	N/A	CCCCCCCCCCCCCC(=O)OCC(CO)O	InChI=1S/C17H34O4/c1-2-3-4-5-6-7-8-9-10-11-12-13-17(20)21-15-16(19)14-18/h16,18-19H,2-15H2,1H3	N/A	3	Positive	UPDATE-SINGLE-ANNOTATED-BRONZE	Bronze	1358	temp/spec-00002.mzML	lib-00017.mgf	0.94592	GNPS-NIST14-MATCHES	360960	165.223	184874	11	56.0634	303.252	359.315	1	temp/spec-00002.mzML1358	1	eliborrego/Renata-new/Active_B80-B81.mzML		74	3843	DCBSHORRWZKAKO-UHFFFAOYSA-N	DCBSHORRWZKAKO	Lipids and lipid-like molecules	Glycerolipids	Monoradylglycerols	Glycerolipids	Monoacylglycerols	Fatty acids
CCMSLIB00003140107	Spectral Match to 3-Hydroxyoctadecanoic Acid from NIST14	ESI	HCD	Isolated	Data from Wolfender/Litaudon	Data deposited by pmallard	M+H-H2O	283.26	0	1	17773307	N/A	N/A	N/A	N/A	3	Positive	UPDATE-SINGLE-ANNOTATED-BRONZE	Bronze	561	temp/spec-00004.mzML	lib-00017.mgf	0.820083	GNPS-NIST14-MATCHES	1674130	60.2722	3463.1	10	0.980957	283.26	282.279	1	temp/spec-00004.mzML561	1	eliborrego/Renata-new/Blank_B23.mzML		33	1219	N/A	N/A	N/A	N/A	N/A	N/A	N/A	N/A
CCMSLIB00003138397	Spectral Match to Jasmine lactone from NIST14	ESI	qTof	Isolated	Data from Gabriel Haddad	Data deposited by mjmeehan	M+H	169.122	168.115	1	25524952	N/A	CC/C=C\CC1CCCC(=O)O1	InChI=1S/C10H16O2/c1-2-3-4-6-9-7-5-8-10(11)12-9/h3-4,9H,2,5-8H2,1H3/b4-3-	N/A	3	Positive	UPDATE-SINGLE-ANNOTATED-BRONZE	Bronze	767	temp/spec-00000.mzML	lib-00017.mgf	0.818067	GNPS-NIST14-MATCHES	1277480	88.2943	248406	7	42.011	169.122	211.133	1	temp/spec-00000.mzML767	1	eliborrego/Renata-new/Active_A16-A17.mzML		0	0	XPPALVZZCMPTIV-ARJAWSKDSA-N	XPPALVZZCMPTIV	Organoheterocyclic compounds	Lactones	Delta valerolactones	Fatty esters	Lactones	Fatty acids
CCMSLIB00000006049	Diadzein	LC-ESI	qTof	Isolated	Sirenas	Ed Esquenazi	M+H	255.066	254.058	1	N/A	N/A	C1=CC(=CC=C1C2=COC3=C(C2=O)C=CC(=C3)O)O	InChI=1S/C15H10O4/c16-10-3-1-9(2-4-10)13-8-19-14-7-11(17)5-6-12(14)15(13)18/h1-8,16-17H	N/A	3	Positive	UPDATE-SINGLE-ANNOTATED-BRONZE	Bronze	1283	temp/spec-00002.mzML	lib-00005.mgf	0.868879	GNPS-SELLECKCHEM-FDA-PART1	758393	154.235	234951	7	59.9279	255.066	195.138	0	temp/spec-00002.mzML1283	1	eliborrego/Renata-new/Active_B80-B81.mzML		6	31	ZQSIJRDFPHDXIC-UHFFFAOYSA-N	ZQSIJRDFPHDXIC	Phenylpropanoids and polyketides	Isoflavonoids	Isoflav-2-enes	Isoflavonoids	Isoflavones	Shikimates and Phenylpropanoids
CCMSLIB00003134913	Spectral Match to Val-Pro from NIST14	ESI	Q-TOF	Isolated	Data from Gabriel Haddad	Data deposited by mjmeehan	M+H	215.139	0	1	N/A	N/A	N/A	N/A	N/A	3	Positive	UPDATE-SINGLE-ANNOTATED-BRONZE	Bronze	902	temp/spec-00004.mzML	lib-00017.mgf	0.908795	GNPS-NIST14-MATCHES	3181220	106.122	65147.2	7	14.0157	215.139	229.155	1	temp/spec-00004.mzML902	1	eliborrego/Renata-new/Blank_B23.mzML		12	1396	N/A	N/A	N/A	N/A	N/A	N/A	N/A	N/A
CCMSLIB00003135107	Spectral Match to Perillaldehyde from NIST14	ESI	HCD	Isolated	Data from Wolfender/Litaudon	Data deposited by pmallard	M+H+H2O	169.122	0	1	2111753	N/A	N/A	N/A	N/A	3	Positive	UPDATE-SINGLE-ANNOTATED-BRONZE	Bronze	661	temp/spec-00000.mzML	lib-00017.mgf	0.862926	GNPS-NIST14-MATCHES	2202180	74.2314	82659.8	6	13.9796	169.122	183.102	1	temp/spec-00000.mzML661	1	eliborrego/Renata-new/Active_A16-A17.mzML		3	40	N/A	N/A	N/A	N/A	N/A	N/A	N/A	N/A
CCMSLIB00005463610	DETHIOBIOTIN	ESI	Orbitrap	Commercial	Dorrestein	Fernando Vargas	M+Na	237.121	214.132	1	533-48-2	na	C[C@@H]1NC(=O)N[C@@H]1CCCCCC(O)=O	"InChI=1S/C10H18N2O3/c1-7-8(12-10(15)11-7)5-3-2-4-6-9(13)14/h7-8H,2-6H2,1H3,(H,13,14)(H2,11,12,15)/t7-,8+/m0/s1"	N/A	1	Positive	UPDATE-SINGLE-ANNOTATED-GOLD	Gold	814	temp/spec-00002.mzML	lib-00029.mgf	0.749998	GNPS-MSMLS	947189	88.5335	42143.8	9	9.99318	237.121	227.128	1	temp/spec-00002.mzML814	1	eliborrego/Renata-new/Active_B80-B81.mzML		0	0	AUTOLBMXDDTRRT-JGVFFNPUSA-N	AUTOLBMXDDTRRT	Lipids and lipid-like molecules	Fatty Acyls	Fatty acids and conjugates	Histidine alkaloids	Imidazole alkaloids	Alkaloids
CCMSLIB00010110776	Sclareolide CollisionEnergy:102040	LC-ESI	Orbitrap	Commercial	Trent Northen	JGI	M+H	251.201	0	1	N/A	N/A	CC1(C)CCCC2(C)C1CCC1(C)OC(=O)CC12	"InChI=1S/C16H26O2/c1-14(2)7-5-8-15(3)11(14)6-9-16(4)12(15)10-13(17)18-16/h11-12H,5-10H2,1-4H3/t11-,12+,15-,16+/m0/s1"	N/A	3	Positive	UPDATE-SINGLE-ANNOTATED-BRONZE	Bronze	1390	temp/spec-00003.mzML	lib-00011.mgf	0.863162	BERKELEY-LAB	932352	175.767	271095	7	68.0993	251.201	183.102	1	temp/spec-00003.mzML1390	1	eliborrego/Renata-new/Active_B84-B85.mzML		0	0	IMKJGXCIJJXALX-UHFFFAOYSA-N	IMKJGXCIJJXALX	N/A	N/A	N/A	Diterpenoids	Norlabdane diterpenoids	Terpenoids
CCMSLIB00003138245	Spectral Match to PyroGlu-Pro from NIST14	ESI	qTof	Isolated	Data from Wiemann	Data deposited by pwiemann	M+H	227.103	226.095	1	N/A	N/A	C1CC(N(C1)C(=O)C2CCC(=O)N2)C(=O)O	InChI=1S/C10H14N2O4/c13-8-4-3-6(11-8)9(14)12-5-1-2-7(12)10(15)16/h6-7H,1-5H2,(H,11,13)(H,15,16)	N/A	3	Positive	UPDATE-SINGLE-ANNOTATED-BRONZE	Bronze	1290	temp/spec-00001.mzML	lib-00017.mgf	0.820107	GNPS-NIST14-MATCHES	2738560	145.739	61713.8	6	14.0154	227.103	241.118	0	temp/spec-00001.mzML1290	1	eliborrego/Renata-new/Active_B74-B75.mzML		32	1456	PFEJJYZYEFRQEA-UHFFFAOYSA-N	PFEJJYZYEFRQEA	Organic acids and derivatives	Carboxylic acids and derivatives	Amino acids, peptides, and analogues	Small peptides	Dipeptides	Amino acids and Peptides
CCMSLIB00003139394	Spectral Match to 13-Docosenamide, (Z)- from NIST14	ESI	HCD	Isolated	Data from Wolfender/Litaudon	Data deposited by pmallard	M+H	338.342	0	1	112845	N/A	N/A	N/A	N/A	3	Positive	UPDATE-SINGLE-ANNOTATED-BRONZE	Bronze	1275	temp/spec-00003.mzML	lib-00017.mgf	0.767721	GNPS-NIST14-MATCHES	173389	158.306	117840	6	39.8703	338.342	378.212	1	temp/spec-00003.mzML1275	1	eliborrego/Renata-new/Active_B84-B85.mzML		345	29203	N/A	N/A	N/A	N/A	N/A	N/A	N/A	N/A
CCMSLIB00003138602	Spectral Match to Val-Leu from NIST14	ESI	Q-TOF	Isolated	Data from Pieter Dorrestein	Data deposited by lfnothias	M+H-H2O	213.16	0	1	3989977	N/A	N/A	N/A	N/A	3	Positive	UPDATE-SINGLE-ANNOTATED-BRONZE	Bronze	618	temp/spec-00001.mzML	lib-00017.mgf	0.748218	GNPS-NIST14-MATCHES	8357780	65.5187	9457.14	8	2.01588	213.16	211.144	1	temp/spec-00001.mzML618	1	eliborrego/Renata-new/Active_B74-B75.mzML		37	952	N/A	N/A	N/A	N/A	N/A	N/A	N/A	N/A
CCMSLIB00006126291	(E)-3,4,5-Trimethoxycinnamic acid - 30.0 eV	ESI	Orbitrap	Isolated	PI	Data Collector	M-H	237.077	0	1		N/A	COc1cc(cc(c1OC)OC)/C=C/C(=O)O	N/A	N/A	1	Negative	UPDATE-SINGLE-ANNOTATED-GOLD	Gold	1071	temp/spec-00005.mzML	lib-00008.mgf	0.710314	BIRMINGHAM-UHPLC-MS-NEG	2241230	128.076	41658.4	6	9.87624	237.077	227.2	0	temp/spec-00005.mzML1071	1	eliborrego/Renata-new/Blank_B30-31.mzML		0	0	YTFVRYKNXDADBI-SNAWJCMRSA-N	YTFVRYKNXDADBI	Phenylpropanoids and polyketides	Cinnamic acids and derivatives	Hydroxycinnamic acids and derivatives	Phenylpropanoids (C6-C3)	Cinnamic acids and derivatives	Shikimates and Phenylpropanoids
CCMSLIB00003137749	Spectral Match to Phe-Pro from NIST14	ESI	Q-TOF	Isolated	Data from Pieter Dorrestein	Data deposited by lfnothias	M+H-H2O	245.129	0	1	N/A	N/A	N/A	N/A	N/A	3	Positive	UPDATE-SINGLE-ANNOTATED-BRONZE	Bronze	1424	temp/spec-00005.mzML	lib-00017.mgf	0.902853	GNPS-NIST14-MATCHES	3634130	173.336	2.36542	7	0.000579834	245.129	245.128	1	temp/spec-00005.mzML1424	1	eliborrego/Renata-new/Blank_B30-31.mzML		74	4315	N/A	N/A	N/A	N/A	N/A	N/A	N/A	N/A
CCMSLIB00000007145	cyclo(L-Val-L-Pro)	DI-ESI	qTof	Isolated	Keyzers	R Keyzers	M+H	197.129	196.121	1	285-40-2	N/A	CC(C)[C@H]1C(=O)N2CCC[C@H]2C(=O)N1	InChI=1S/C10H16N2O2/c1-6(2)8-10(14)12-5-3-4-7(12)9(13)11-8/h6-8H,3-5H2,1-2H3,(H,11,13)/t7-,8-/m0/s1	N/A	3	Positive	UPDATE-SINGLE-ANNOTATED-BRONZE	Bronze	1235	temp/spec-00001.mzML	lib-00042.mgf	0.96041	GNPS-LIBRARY	26185100	138.691	2.16734	11	0.000427246	197.129	197.129	1	temp/spec-00001.mzML1235	1	eliborrego/Renata-new/Active_B74-B75.mzML		20	433	XLUAWXQORJEMBD-YUMQZZPRSA-N	XLUAWXQORJEMBD	Organic acids and derivatives	Carboxylic acids and derivatives	Amino acids, peptides, and analogues	Small peptides	Dipeptides	Amino acids and Peptides
CCMSLIB00003137998	Spectral Match to 13,14-Dihydro-15-ketoprostaglandin J2 from NIST14	ESI	IT/ion trap	Isolated	Data from Zhang Lixin	Data deposited by mwang87	203.1	203.11	0	1	N/A	N/A	N/A	N/A	N/A	3	Positive	UPDATE-SINGLE-ANNOTATED-BRONZE	Bronze	1053	temp/spec-00000.mzML	lib-00017.mgf	0.79373	GNPS-NIST14-MATCHES	972154	127.068	187184	6	38.0189	203.11	165.091	0	temp/spec-00000.mzML1053	1	eliborrego/Renata-new/Active_A16-A17.mzML		3	165	N/A	N/A	N/A	N/A	N/A	N/A	N/A	N/A
CCMSLIB00000007145	cyclo(L-Val-L-Pro)	DI-ESI	qTof	Isolated	Keyzers	R Keyzers	M+H	197.129	196.121	1	285-40-2	N/A	CC(C)[C@H]1C(=O)N2CCC[C@H]2C(=O)N1	InChI=1S/C10H16N2O2/c1-6(2)8-10(14)12-5-3-4-7(12)9(13)11-8/h6-8H,3-5H2,1-2H3,(H,11,13)/t7-,8-/m0/s1	N/A	3	Positive	UPDATE-SINGLE-ANNOTATED-BRONZE	Bronze	578	temp/spec-00004.mzML	lib-00042.mgf	0.956246	GNPS-LIBRARY	56034000	62.2721	2.55437	11	0.00050354	197.129	197.128	1	temp/spec-00004.mzML578	1	eliborrego/Renata-new/Blank_B23.mzML		20	433	XLUAWXQORJEMBD-YUMQZZPRSA-N	XLUAWXQORJEMBD	Organic acids and derivatives	Carboxylic acids and derivatives	Amino acids, peptides, and analogues	Small peptides	Dipeptides	Amino acids and Peptides
CCMSLIB00003139242	Spectral Match to 1-Dodecanamine from NIST14	ESI	Ion Trap	Isolated	Data from Zhang Lixin	Data deposited by mwang87	M+H	186.22	185.214	1	124221	N/A	CCCCCCCCCCCCN	InChI=1S/C12H27N/c1-2-3-4-5-6-7-8-9-10-11-12-13/h2-13H2,1H3	N/A	3	Positive	UPDATE-SINGLE-ANNOTATED-BRONZE	Bronze	458	temp/spec-00004.mzML	lib-00017.mgf	0.806705	GNPS-NIST14-MATCHES	1399440	49.7935	451592	6	84.0956	186.22	270.316	0	temp/spec-00004.mzML458	1	eliborrego/Renata-new/Blank_B23.mzML		0	0	JRBPAEWTRLWTQC-UHFFFAOYSA-N	JRBPAEWTRLWTQC	Organic nitrogen compounds	Organonitrogen compounds	Amines	Fatty Acids and Conjugates|Fatty acyls	Amino fatty acids|Hydrocarbons	Fatty acids
CCMSLIB00003135943	Spectral Match to Dioctyl phthalate from NIST14	ESI	QQQ	Isolated	Data from Maria Maansson	Data deposited by marjo	M+H	391.285	390.277	1	117840	N/A	CCCCCCCCOC(=O)C1=CC=CC=C1C(=O)OCCCCCCCC	InChI=1S/C24H38O4/c1-3-5-7-9-11-15-19-27-23(25)21-17-13-14-18-22(21)24(26)28-20-16-12-10-8-6-4-2/h13-14,17-18H,3-12,15-16,19-20H2,1-2H3	N/A	3	Positive	UPDATE-SINGLE-ANNOTATED-BRONZE	Bronze	932	temp/spec-00005.mzML	lib-00017.mgf	0.727638	GNPS-NIST14-MATCHES	878948	110.315	2409.37	6	0.942749	391.285	392.228	1	temp/spec-00005.mzML932	1	eliborrego/Renata-new/Blank_B30-31.mzML		238	17737	MQIUGAXCHLFZKX-UHFFFAOYSA-N	MQIUGAXCHLFZKX	Benzenoids	Benzene and substituted derivatives	Benzoic acids and derivatives	Phenolic acids (C6-C1)	Shikimic acids and derivatives|Simple phenolic acids	Shikimates and Phenylpropanoids
CCMSLIB00003138602	Spectral Match to Val-Leu from NIST14	ESI	Q-TOF	Isolated	Data from Pieter Dorrestein	Data deposited by lfnothias	M+H-H2O	213.16	0	1	3989977	N/A	N/A	N/A	N/A	3	Positive	UPDATE-SINGLE-ANNOTATED-BRONZE	Bronze	252	temp/spec-00002.mzML	lib-00017.mgf	0.939691	GNPS-NIST14-MATCHES	11266800	29.0702	1.71801	8	0.000366211	213.16	213.16	0	temp/spec-00002.mzML252	1	eliborrego/Renata-new/Active_B80-B81.mzML		37	952	N/A	N/A	N/A	N/A	N/A	N/A	N/A	N/A
CCMSLIB00003139186	Spectral Match to Monolaurin from NIST14	ESI	qTof	Isolated	Data from Wolfender/Litaudon	Data deposited by pmallard	M+H-H2O	257.211	274.214	1	142187	N/A	CCCCCCCCCCCC(=O)OCC(CO)O	InChI=1S/C15H30O4/c1-2-3-4-5-6-7-8-9-10-11-15(18)19-13-14(17)12-16/h14,16-17H,2-13H2,1H3	N/A	3	Positive	UPDATE-SINGLE-ANNOTATED-BRONZE	Bronze	1007	temp/spec-00003.mzML	lib-00017.mgf	0.897467	GNPS-NIST14-MATCHES	860278	118.948	217964	8	56.0627	257.211	313.274	1	temp/spec-00003.mzML1007	1	eliborrego/Renata-new/Active_B84-B85.mzML		25	410	ARIWANIATODDMH-UHFFFAOYSA-N	ARIWANIATODDMH	Lipids and lipid-like molecules	Glycerolipids	Monoradylglycerols	Glycerolipids	Monoacylglycerols	Fatty acids
CCMSLIB00003137144	Spectral Match to Leu-Val from NIST14	ESI	QqQ	Isolated	Data from Karin	Data deposited by aaksenov	M+H	231.171	0	1	13588959	N/A	N/A	N/A	N/A	3	Positive	UPDATE-SINGLE-ANNOTATED-BRONZE	Bronze	1229	temp/spec-00002.mzML	lib-00017.mgf	0.704444	GNPS-NIST14-MATCHES	897916	146.427	34219.9	6	7.91066	231.171	239.082	1	temp/spec-00002.mzML1229	1	eliborrego/Renata-new/Active_B80-B81.mzML		64	4570	N/A	N/A	N/A	N/A	N/A	N/A	N/A	N/A
CCMSLIB00010056000	Cer(d18:0/0:0); [M+H]+ C18H40N1O2	LC-ESI	HCD; Lumos	Commercial	Thomas Metz	Thomas Metz	M+H	302.306	0	1	N/A	N/A	N/A	N/A	N/A	1	Positive	UPDATE-SINGLE-ANNOTATED-GOLD	Gold	1174	temp/spec-00002.mzML	lib-00016.mgf	0.72128	PNNL-LIPIDS-POSITIVE	1330590	138.552	242156	6	73.2052	302.306	229.101	1	temp/spec-00002.mzML1174	1	eliborrego/Renata-new/Active_B80-B81.mzML		64	2323	N/A	N/A	N/A	N/A	N/A	N/A	N/A	N/A
CCMSLIB00006392725	indirubin	ESI	Orbitrap	Commercial standard	BMDMS-NP	BMDMS-NP	[M+Na]+	285.06	262.074	1	N/A	N/A	O=C1NC=2C=CC=CC2C1=C3NC=4C=CC=CC4C3=O	InChI=1S/C16H10N2O2/c19-15-10-6-2-4-8-12(10)17-14(15)13-9-5-1-3-7-11(9)18-16(13)20/h1-8,17H,(H,18,20)	N/A	1	Positive	UPDATE-SINGLE-ANNOTATED-GOLD	Gold	1403	temp/spec-00002.mzML	lib-00039.mgf	0.723034	BMDMS-NP	431913	171.791	350474	6	99.9062	285.06	185.154	0	temp/spec-00002.mzML1403	1	eliborrego/Renata-new/Active_B80-B81.mzML		0	0	CRDNMYFJWFXOCH-UHFFFAOYSA-N	CRDNMYFJWFXOCH	Organoheterocyclic compounds	Indoles and derivatives	Indolines	Tryptophan alkaloids	Simple indole alkaloids	Alkaloids
CCMSLIB00003137578	Spectral Match to Thr-Ile from NIST14	ESI	Q-TOF	Isolated	Data from Chris Turck	Data deposited by fevargas	M+H	233.15	0	1	N/A	N/A	N/A	N/A	N/A	3	Positive	UPDATE-SINGLE-ANNOTATED-BRONZE	Bronze	192	temp/spec-00001.mzML	lib-00017.mgf	0.891257	GNPS-NIST14-MATCHES	39598000	24.0594	60110.7	9	14.0148	233.15	247.165	1	temp/spec-00001.mzML192	1	eliborrego/Renata-new/Active_B74-B75.mzML		14	1719	N/A	N/A	N/A	N/A	N/A	N/A	N/A	N/A
CCMSLIB00005738181	Massbank:RP002703 Palmitoleoyl Ethanolamide|Palmitoleoyl-EA|(Z)-N-(2-hydroxyethyl)hexadec-9-enamide	ESI	qTof	Isolated	Massbank	Massbank	M+H	298.274	0	1	N/A	N/A	CCCCCC/C=C\CCCCCCCC(NCCO)=O	1S/C18H35NO2/c1-2-3-4-5-6-7-8-9-10-11-12-13-14-15-18(21)19-16-17-20/h7-8,20H,2-6,9-17H2,1H3,(H,19,21)/b8-7-	N/A	3	Positive	UPDATE-SINGLE-ANNOTATED-BRONZE	Bronze	1416	temp/spec-00005.mzML	lib-00046.mgf	0.717353	MASSBANK	841087	172.155	66774.1	7	19.917	298.274	318.191	1	temp/spec-00005.mzML1416	1	eliborrego/Renata-new/Blank_B30-31.mzML		0	0	WFRLANWAASSSFV-FPLPWBNLSA-N	WFRLANWAASSSFV	Organic nitrogen compounds	Organonitrogen compounds	Amines	Fatty amides	N-acyl ethanolamines (endocannabinoids)	Fatty acids
CCMSLIB00010110776	Sclareolide CollisionEnergy:102040	LC-ESI	Orbitrap	Commercial	Trent Northen	JGI	M+H	251.201	0	1	N/A	N/A	CC1(C)CCCC2(C)C1CCC1(C)OC(=O)CC12	"InChI=1S/C16H26O2/c1-14(2)7-5-8-15(3)11(14)6-9-16(4)12(15)10-13(17)18-16/h11-12H,5-10H2,1-4H3/t11-,12+,15-,16+/m0/s1"	N/A	3	Positive	UPDATE-SINGLE-ANNOTATED-BRONZE	Bronze	1155	temp/spec-00000.mzML	lib-00011.mgf	0.863576	BERKELEY-LAB	1978140	141.225	271095	7	68.0994	251.201	183.102	1	temp/spec-00000.mzML1155	1	eliborrego/Renata-new/Active_A16-A17.mzML		0	0	IMKJGXCIJJXALX-UHFFFAOYSA-N	IMKJGXCIJJXALX	N/A	N/A	N/A	Diterpenoids	Norlabdane diterpenoids	Terpenoids
CCMSLIB00003137749	Spectral Match to Phe-Pro from NIST14	ESI	Q-TOF	Isolated	Data from Pieter Dorrestein	Data deposited by lfnothias	M+H-H2O	245.129	0	1	N/A	N/A	N/A	N/A	N/A	3	Positive	UPDATE-SINGLE-ANNOTATED-BRONZE	Bronze	1137	temp/spec-00000.mzML	lib-00017.mgf	0.857733	GNPS-NIST14-MATCHES	1765310	138.762	2.30318	6	0.000564575	245.129	245.128	1	temp/spec-00000.mzML1137	1	eliborrego/Renata-new/Active_A16-A17.mzML		74	4315	N/A	N/A	N/A	N/A	N/A	N/A	N/A	N/A
CCMSLIB00005729352	Massbank:KO000500 S-Citramalic acid|(2S)-2-Hydroxy-2-methylbutanedioate|L-(+)-2-Methylmalic acid|L-alpha-Hydroxypyrotartaric acid|L-Citramalic acid|(S)-2-Hydroxy-2-methylsuccinic acid|(S)-2-Methylmalate|(S)-2-Methylmal	ESI	QQQ	Isolated	Massbank	Massbank	M-H	147	0	1	6236-09-05	N/A	C[C@](CC(=O)O)(C(=O)O)O	1S/C5H8O5/c1-5(10,4(8)9)2-3(6)7/h10H,2H2,1H3,(H,6,7)(H,8,9)/t5-/m0/s1	N/A	3	Negative	UPDATE-SINGLE-ANNOTATED-BRONZE	Bronze	985	temp/spec-00000.mzML	lib-00046.mgf	0.901036	MASSBANK	1714040	117.626	136780	6	20.1067	147	167.107	0	temp/spec-00000.mzML985	1	eliborrego/Renata-new/Active_A16-A17.mzML		0	0	XFTRTWQBIOMVPK-YFKPBYRVSA-N	XFTRTWQBIOMVPK	Lipids and lipid-like molecules	Fatty Acyls	Fatty acids and conjugates	Fatty Acids and Conjugates	Hydroxy fatty acids	Fatty acids
CCMSLIB00000004305	Ifosfamide	LC-ESI	qTof	Isolated	Sirenas	Ed Esquenazi	M+H	521.048	260.025	1	N/A	N/A	C1CN(P(=O)(OC1)NCCCl)CCCl	InChI=1S/C7H15Cl2N2O2P/c8-2-4-10-14(12)11(6-3-9)5-1-7-13-14/h1-7H2,(H,10,12)	N/A	3	Positive	UPDATE-SINGLE-ANNOTATED-BRONZE	Bronze	342	temp/spec-00004.mzML	lib-00005.mgf	0.719454	GNPS-SELLECKCHEM-FDA-PART1	3936650	38.4542	34158.3	6	17.7981	521.048	503.25	1	temp/spec-00004.mzML342	1	eliborrego/Renata-new/Blank_B23.mzML		0	0	HOMGKSMUEGBAAB-UHFFFAOYSA-N	HOMGKSMUEGBAAB	Organoheterocyclic compounds	Oxazaphosphinanes	Isofamides			Alkaloids
CCMSLIB00003135111	Spectral Match to 1-Myristoyl-2-palmitoyl-sn-glycero-3-phosphocholine from NIST14	ESI	IT/ion trap	Isolated	Data from Pieter Dorrestein & Forest Rohwer	Data deposited by richardhsu	184.1	184.1	0	1	69525800	N/A	N/A	N/A	N/A	3	Positive	UPDATE-SINGLE-ANNOTATED-BRONZE	Bronze	340	temp/spec-00003.mzML	lib-00017.mgf	0.741984	GNPS-NIST14-MATCHES	8569590	37.9813	427962	6	78.7879	184.1	262.888	0	temp/spec-00003.mzML340	1	eliborrego/Renata-new/Active_B84-B85.mzML		70	5294	N/A	N/A	N/A	N/A	N/A	N/A	N/A	N/A
CCMSLIB00004711485	2-[(2'R,8R,8aS)-2',4,4,7,8a-pentamethylspiro[2,3,4a,5-tetrahydro-1H-naphthalene-8,5'-oxolane]-2'-yl]acetic acid	N/A	ESI-QFT	isolated	MoNA	MoNA:VF-NPL-QEHF020422	[M+H]+	321.242	0	1	N/A	N/A	N/A	InChI=1S/C20H32O3/c1-14-7-8-15-17(2,3)9-6-10-19(15,5)20(14)12-11-18(4,23-20)13-16(21)22/h7,15H,6,8-13H2,1-5H3,(H,21,22)/t15?,18-,19+,20-/m1/s1	N/A	3	positive	UPDATE-SINGLE-ANNOTATED-BRONZE	Bronze	936	temp/spec-00005.mzML	lib-00003.mgf	0.737813	MONA	669372	110.749	155920	8	50.0882	321.242	271.154	1	temp/spec-00005.mzML936	1	eliborrego/Renata-new/Blank_B30-31.mzML		0	0	XLWWERNKTLITEF-FOUFQHLJSA-N	XLWWERNKTLITEF	Lipids and lipid-like molecules	Prenol lipids	Diterpenoids	N/A	N/A	N/A
CCMSLIB00003136514	Spectral Match to Ile-Pro-Ile from NIST14	ESI	Q-TOF	Isolated	Data from Joshua Wollam	Data deposited by fevargas	M+H	342.239	0	1	90614485	N/A	N/A	N/A	N/A	3	Positive	UPDATE-SINGLE-ANNOTATED-BRONZE	Bronze	1078	temp/spec-00002.mzML	lib-00017.mgf	0.845655	GNPS-NIST14-MATCHES	854081	124.647	289471	7	99.0683	342.239	441.307	0	temp/spec-00002.mzML1078	1	eliborrego/Renata-new/Active_B80-B81.mzML		50	3988	N/A	N/A	N/A	N/A	N/A	N/A	N/A	N/A
CCMSLIB00005724598	1-methyl-4-(6-methylhept-5-en-2-yl)-2,3-dioxabicyclo[2.2.2]oct-5-ene	ESI	Orbitrap	Isolated	Wolfender	Luis Quiros-Guerrero	M-H2O+H	219.174	236.178	1	N/A	N/A	CC(CCC=C(C)C)C1(CC2)OOC2(C)C=C1	InChI=1S/C15H24O2/c1-12(2)6-5-7-13(3)15-10-8-14(4,9-11-15)16-17-15/h6,8,10,13H,5,7,9,11H2,1-4H3/t13-,14+,15-/m0/s1	N/A	1	Positive	UPDATE-SINGLE-ANNOTATED-GOLD	Gold	27	temp/spec-00000.mzML	lib-00042.mgf	0.701544	GNPS-LIBRARY	1857680	3.7987	100636	7	22.0568	219.174	197.117	0	temp/spec-00000.mzML27	1	eliborrego/Renata-new/Active_A16-A17.mzML		0	0	LQQPBZXRTDBTDG-UHFFFAOYSA-N	LQQPBZXRTDBTDG	Organoheterocyclic compounds	Dioxanes	1,2-dioxanes	Sesquiterpenoids	Bisabolane sesquiterpenoids	Terpenoids
CCMSLIB00010121483	"8-[2-(6-methyl(2H,3H-benzo[e]1,4-oxazaperhydroin-4-yl))-2-oxoethylthio]-9-(4-m ethylphenyl)hydropurin-6-one CollisionEnergy:205060"	LC-ESI	Orbitrap	Commercial	Trent Northen	JGI	M+Na	470.126	0	1	N/A	N/A	Cc1ccc(-n2c(SCC(=O)N3CCOc4ccc(C)cc43)nc3c(O)ncnc32)cc1	"InChI=1S/C23H21N5O3S/c1-14-3-6-16(7-4-14)28-21-20(22(30)25-13-24-21)26-23(28)32-12-19(29)27-9-10-31-18-8-5-15(2)11-17(18)27/h3-8,11,13H,9-10,12H2,1-2H3,(H,24,25,30)"	N/A	3	Positive	UPDATE-SINGLE-ANNOTATED-BRONZE	Bronze	207	temp/spec-00005.mzML	lib-00011.mgf	0.805383	BERKELEY-LAB	4500360	24.3498	138575	8	65.1478	470.126	535.274	1	temp/spec-00005.mzML207	1	eliborrego/Renata-new/Blank_B30-31.mzML		0	0	FHRYOKXCAQIRCV-UHFFFAOYSA-N	FHRYOKXCAQIRCV	Organoheterocyclic compounds	Azoles	Imidazoles			Alkaloids
CCMSLIB00010114693	(S)-(-)-Perillic acid CollisionEnergy:102040	LC-ESI	Orbitrap	Commercial	Trent Northen	JGI	M+H	167.107	0	1	N/A	N/A	C=C(C)C1CC=C(C(=O)O)CC1	"InChI=1S/C10H14O2/c1-7(2)8-3-5-9(6-4-8)10(11)12/h5,8H,1,3-4,6H2,2H3,(H,11,12)/t8-/m1/s1"	N/A	3	Positive	UPDATE-SINGLE-ANNOTATED-BRONZE	Bronze	458	temp/spec-00005.mzML	lib-00011.mgf	0.994527	BERKELEY-LAB	3469380	49.7471	563.575	6	0.0941772	167.107	167.013	0	temp/spec-00005.mzML458	1	eliborrego/Renata-new/Blank_B30-31.mzML		0	0	CDSMSBUVCWHORP-UHFFFAOYSA-N	CDSMSBUVCWHORP	Lipids and lipid-like molecules	Prenol lipids	Monoterpenoids	Monoterpenoids	Menthane monoterpenoids	Terpenoids
CCMSLIB00005723447	Tryptophan butyl ester	LC-ESI	Orbitrap	Other	Cheng-Chih Hsu	Hsin-Hsiang Chung	M+H	261.16	260.15	1	N/A	N/A	CCCCOC(=O)C(N)Cc1c[nH]c2ccccc12	N/A	N/A	3	Positive	UPDATE-SINGLE-ANNOTATED-BRONZE	Bronze	609	temp/spec-00003.mzML	lib-00042.mgf	0.709677	GNPS-LIBRARY	1912120	64.8774	45947.6	7	11.9997	261.16	273.16	1	temp/spec-00003.mzML609	1	eliborrego/Renata-new/Active_B84-B85.mzML		0	0	YBWXYSUDFGURNJ-UHFFFAOYSA-N	YBWXYSUDFGURNJ	Organic acids and derivatives	Carboxylic acids and derivatives	Amino acids, peptides, and analogues	Small peptides	Aminoacids	Amino acids and Peptides|Shikimates and Phenylpropanoids
CCMSLIB00006126291	(E)-3,4,5-Trimethoxycinnamic acid - 30.0 eV	ESI	Orbitrap	Isolated	PI	Data Collector	M-H	237.077	0	1		N/A	COc1cc(cc(c1OC)OC)/C=C/C(=O)O	N/A	N/A	1	Negative	UPDATE-SINGLE-ANNOTATED-GOLD	Gold	795	temp/spec-00005.mzML	lib-00008.mgf	0.720419	BIRMINGHAM-UHPLC-MS-NEG	1642030	92.7306	41965.2	6	9.94897	237.077	227.128	1	temp/spec-00005.mzML795	1	eliborrego/Renata-new/Blank_B30-31.mzML		0	0	YTFVRYKNXDADBI-SNAWJCMRSA-N	YTFVRYKNXDADBI	Phenylpropanoids and polyketides	Cinnamic acids and derivatives	Hydroxycinnamic acids and derivatives	Phenylpropanoids (C6-C3)	Cinnamic acids and derivatives	Shikimates and Phenylpropanoids
CCMSLIB00003137749	Spectral Match to Phe-Pro from NIST14	ESI	Q-TOF	Isolated	Data from Pieter Dorrestein	Data deposited by lfnothias	M+H-H2O	245.129	0	1	N/A	N/A	N/A	N/A	N/A	3	Positive	UPDATE-SINGLE-ANNOTATED-BRONZE	Bronze	723	temp/spec-00000.mzML	lib-00017.mgf	0.8495	GNPS-NIST14-MATCHES	1535590	82.4195	65248.6	8	15.9943	245.129	261.123	1	temp/spec-00000.mzML723	1	eliborrego/Renata-new/Active_A16-A17.mzML		74	4315	N/A	N/A	N/A	N/A	N/A	N/A	N/A	N/A
CCMSLIB00003136254	Spectral Match to 1-Hexadecanoyl-sn-glycerol from NIST14	ESI	Q-TOF	Isolated	Data from Gabriel Haddad	Data deposited by mjmeehan	M+H	331.284	0	1	542449	N/A	N/A	N/A	N/A	3	Positive	UPDATE-SINGLE-ANNOTATED-BRONZE	Bronze	706	temp/spec-00000.mzML	lib-00017.mgf	0.938704	GNPS-NIST14-MATCHES	1325690	80.1581	0.460595	11	0.000152588	331.284	331.284	1	temp/spec-00000.mzML706	1	eliborrego/Renata-new/Active_A16-A17.mzML		135	8671	N/A	N/A	N/A	N/A	N/A	N/A	N/A	N/A
CCMSLIB00003137749	Spectral Match to Phe-Pro from NIST14	ESI	Q-TOF	Isolated	Data from Pieter Dorrestein	Data deposited by lfnothias	M+H-H2O	245.129	0	1	N/A	N/A	N/A	N/A	N/A	3	Positive	UPDATE-SINGLE-ANNOTATED-BRONZE	Bronze	1163	temp/spec-00003.mzML	lib-00017.mgf	0.950717	GNPS-NIST14-MATCHES	9570120	141.954	1.99194	8	0.000488281	245.129	245.129	1	temp/spec-00003.mzML1163	1	eliborrego/Renata-new/Active_B84-B85.mzML		74	4315	N/A	N/A	N/A	N/A	N/A	N/A	N/A	N/A
CCMSLIB00003137749	Spectral Match to Phe-Pro from NIST14	ESI	Q-TOF	Isolated	Data from Pieter Dorrestein	Data deposited by lfnothias	M+H-H2O	245.129	0	1	N/A	N/A	N/A	N/A	N/A	3	Positive	UPDATE-SINGLE-ANNOTATED-BRONZE	Bronze	1289	temp/spec-00005.mzML	lib-00017.mgf	0.908784	GNPS-NIST14-MATCHES	4457380	156.019	2.11643	7	0.000518799	245.129	245.128	1	temp/spec-00005.mzML1289	1	eliborrego/Renata-new/Blank_B30-31.mzML		74	4315	N/A	N/A	N/A	N/A	N/A	N/A	N/A	N/A
CCMSLIB00000007145	cyclo(L-Val-L-Pro)	DI-ESI	qTof	Isolated	Keyzers	R Keyzers	M+H	197.129	196.121	1	285-40-2	N/A	CC(C)[C@H]1C(=O)N2CCC[C@H]2C(=O)N1	InChI=1S/C10H16N2O2/c1-6(2)8-10(14)12-5-3-4-7(12)9(13)11-8/h6-8H,3-5H2,1-2H3,(H,11,13)/t7-,8-/m0/s1	N/A	3	Positive	UPDATE-SINGLE-ANNOTATED-BRONZE	Bronze	971	temp/spec-00003.mzML	lib-00042.mgf	0.860583	GNPS-LIBRARY	5074990	113.719	55.7317	6	0.0109863	197.129	197.118	0	temp/spec-00003.mzML971	1	eliborrego/Renata-new/Active_B84-B85.mzML		20	433	XLUAWXQORJEMBD-YUMQZZPRSA-N	XLUAWXQORJEMBD	Organic acids and derivatives	Carboxylic acids and derivatives	Amino acids, peptides, and analogues	Small peptides	Dipeptides	Amino acids and Peptides
CCMSLIB00000211287	ReSpect:PM014406 Cyclo(Phe-Tyr)	ESI	QIT	Isolated	Putative ReSpect Match	ReSpect	[M+H]	311	0	1	5147-17-1	18384195	N/A	N/A	N/A	3	Positive	UPDATE-SINGLE-ANNOTATED-BRONZE	Bronze	947	temp/spec-00002.mzML	lib-00040.mgf	0.882888	RESPECT	6823400	106.458	160375	6	49.8768	311	261.123	1	temp/spec-00002.mzML947	1	eliborrego/Renata-new/Active_B80-B81.mzML		0	0	N/A	N/A	N/A	N/A	N/A	N/A	N/A	N/A
CCMSLIB00003135107	Spectral Match to Perillaldehyde from NIST14	ESI	HCD	Isolated	Data from Wolfender/Litaudon	Data deposited by pmallard	M+H+H2O	169.122	0	1	2111753	N/A	N/A	N/A	N/A	3	Positive	UPDATE-SINGLE-ANNOTATED-BRONZE	Bronze	1011	temp/spec-00005.mzML	lib-00017.mgf	0.862645	GNPS-NIST14-MATCHES	2800770	120.331	82659.9	6	13.9796	169.122	183.102	1	temp/spec-00005.mzML1011	1	eliborrego/Renata-new/Blank_B30-31.mzML		3	40	N/A	N/A	N/A	N/A	N/A	N/A	N/A	N/A
CCMSLIB00000007145	cyclo(L-Val-L-Pro)	DI-ESI	qTof	Isolated	Keyzers	R Keyzers	M+H	197.129	196.121	1	285-40-2	N/A	CC(C)[C@H]1C(=O)N2CCC[C@H]2C(=O)N1	InChI=1S/C10H16N2O2/c1-6(2)8-10(14)12-5-3-4-7(12)9(13)11-8/h6-8H,3-5H2,1-2H3,(H,11,13)/t7-,8-/m0/s1	N/A	3	Positive	UPDATE-SINGLE-ANNOTATED-BRONZE	Bronze	952	temp/spec-00002.mzML	lib-00042.mgf	0.847731	GNPS-LIBRARY	8904470	106.992	54.8802	6	0.0108185	197.129	197.118	0	temp/spec-00002.mzML952	1	eliborrego/Renata-new/Active_B80-B81.mzML		20	433	XLUAWXQORJEMBD-YUMQZZPRSA-N	XLUAWXQORJEMBD	Organic acids and derivatives	Carboxylic acids and derivatives	Amino acids, peptides, and analogues	Small peptides	Dipeptides	Amino acids and Peptides
CCMSLIB00003135959	Spectral Match to 1-Hexadecanoyl-sn-glycerol from NIST14	ESI	QqQ	Isolated	Data from Gabriel Haddad	Data deposited by mjmeehan	M+H	331.284	0	1	542449	N/A	N/A	N/A	N/A	3	Positive	UPDATE-SINGLE-ANNOTATED-BRONZE	Bronze	868	temp/spec-00003.mzML	lib-00017.mgf	0.958136	GNPS-NIST14-MATCHES	2338150	98.9766	0.552714	13	0.000183105	331.284	331.284	1	temp/spec-00003.mzML868	1	eliborrego/Renata-new/Active_B84-B85.mzML		135	8671	N/A	N/A	N/A	N/A	N/A	N/A	N/A	N/A
CCMSLIB00003136514	Spectral Match to Ile-Pro-Ile from NIST14	ESI	Q-TOF	Isolated	Data from Joshua Wollam	Data deposited by fevargas	M+H	342.239	0	1	90614485	N/A	N/A	N/A	N/A	3	Positive	UPDATE-SINGLE-ANNOTATED-BRONZE	Bronze	831	temp/spec-00002.mzML	lib-00017.mgf	0.897282	GNPS-NIST14-MATCHES	1986010	90.6553	99298.4	6	33.9838	342.239	376.223	1	temp/spec-00002.mzML831	1	eliborrego/Renata-new/Active_B80-B81.mzML		50	3988	N/A	N/A	N/A	N/A	N/A	N/A	N/A	N/A
CCMSLIB00003139268	Spectral Match to Leu-Ile from NIST14	ESI	Q-TOF	Isolated	Data from Gabriel Haddad	Data deposited by mjmeehan	M+H	245.186	0	1	N/A	N/A	N/A	N/A	N/A	3	Positive	UPDATE-SINGLE-ANNOTATED-BRONZE	Bronze	463	temp/spec-00005.mzML	lib-00017.mgf	0.850726	GNPS-NIST14-MATCHES	9892400	50.3664	57162.7	9	14.0155	245.186	259.202	0	temp/spec-00005.mzML463	1	eliborrego/Renata-new/Blank_B30-31.mzML		36	3276	N/A	N/A	N/A	N/A	N/A	N/A	N/A	N/A
CCMSLIB00003135959	Spectral Match to 1-Hexadecanoyl-sn-glycerol from NIST14	ESI	QqQ	Isolated	Data from Gabriel Haddad	Data deposited by mjmeehan	M+H	331.284	0	1	542449	N/A	N/A	N/A	N/A	3	Positive	UPDATE-SINGLE-ANNOTATED-BRONZE	Bronze	1120	temp/spec-00001.mzML	lib-00017.mgf	0.92434	GNPS-NIST14-MATCHES	1063260	123.915	0.552714	12	0.000183105	331.284	331.284	1	temp/spec-00001.mzML1120	1	eliborrego/Renata-new/Active_B74-B75.mzML		135	8671	N/A	N/A	N/A	N/A	N/A	N/A	N/A	N/A
CCMSLIB00003137749	Spectral Match to Phe-Pro from NIST14	ESI	Q-TOF	Isolated	Data from Pieter Dorrestein	Data deposited by lfnothias	M+H-H2O	245.129	0	1	N/A	N/A	N/A	N/A	N/A	3	Positive	UPDATE-SINGLE-ANNOTATED-BRONZE	Bronze	765	temp/spec-00002.mzML	lib-00017.mgf	0.930155	GNPS-NIST14-MATCHES	38967400	82.039	4130.78	7	1.01257	245.129	244.116	0	temp/spec-00002.mzML765	1	eliborrego/Renata-new/Active_B80-B81.mzML		74	4315	N/A	N/A	N/A	N/A	N/A	N/A	N/A	N/A
CCMSLIB00003135959	Spectral Match to 1-Hexadecanoyl-sn-glycerol from NIST14	ESI	QqQ	Isolated	Data from Gabriel Haddad	Data deposited by mjmeehan	M+H	331.284	0	1	542449	N/A	N/A	N/A	N/A	3	Positive	UPDATE-SINGLE-ANNOTATED-BRONZE	Bronze	625	temp/spec-00004.mzML	lib-00017.mgf	0.935445	GNPS-NIST14-MATCHES	2453330	67.998	0.460595	12	0.000152588	331.284	331.284	1	temp/spec-00004.mzML625	1	eliborrego/Renata-new/Blank_B23.mzML		135	8671	N/A	N/A	N/A	N/A	N/A	N/A	N/A	N/A
CCMSLIB00003140247	Spectral Match to Dioctyl phthalate from NIST14	ESI	QQQ	Isolated	Data from Pieter Dorrestein	Data deposited by lfnothias	M+H	391.285	390.277	1	117840	N/A	CCCCCCCCOC(=O)C1=CC=CC=C1C(=O)OCCCCCCCC	InChI=1S/C24H38O4/c1-3-5-7-9-11-15-19-27-23(25)21-17-13-14-18-22(21)24(26)28-20-16-12-10-8-6-4-2/h13-14,17-18H,3-12,15-16,19-20H2,1-2H3	N/A	3	Positive	UPDATE-SINGLE-ANNOTATED-BRONZE	Bronze	1286	temp/spec-00004.mzML	lib-00017.mgf	0.789885	GNPS-NIST14-MATCHES	439727	161.899	2409.68	6	0.942871	391.285	392.228	1	temp/spec-00004.mzML1286	1	eliborrego/Renata-new/Blank_B23.mzML		238	17737	MQIUGAXCHLFZKX-UHFFFAOYSA-N	MQIUGAXCHLFZKX	Benzenoids	Benzene and substituted derivatives	Benzoic acids and derivatives	Phenolic acids (C6-C1)	Shikimic acids and derivatives|Simple phenolic acids	Shikimates and Phenylpropanoids
CCMSLIB00003136514	Spectral Match to Ile-Pro-Ile from NIST14	ESI	Q-TOF	Isolated	Data from Joshua Wollam	Data deposited by fevargas	M+H	342.239	0	1	90614485	N/A	N/A	N/A	N/A	3	Positive	UPDATE-SINGLE-ANNOTATED-BRONZE	Bronze	933	temp/spec-00001.mzML	lib-00017.mgf	0.883059	GNPS-NIST14-MATCHES	24694500	100.789	289578	8	99.1049	342.239	243.134	0	temp/spec-00001.mzML933	1	eliborrego/Renata-new/Active_B74-B75.mzML		50	3988	N/A	N/A	N/A	N/A	N/A	N/A	N/A	N/A
CCMSLIB00003138602	Spectral Match to Val-Leu from NIST14	ESI	Q-TOF	Isolated	Data from Pieter Dorrestein	Data deposited by lfnothias	M+H-H2O	213.16	0	1	3989977	N/A	N/A	N/A	N/A	3	Positive	UPDATE-SINGLE-ANNOTATED-BRONZE	Bronze	555	temp/spec-00001.mzML	lib-00017.mgf	0.785899	GNPS-NIST14-MATCHES	12509700	59.3574	9457.5	8	2.01596	213.16	211.144	1	temp/spec-00001.mzML555	1	eliborrego/Renata-new/Active_B74-B75.mzML		37	952	N/A	N/A	N/A	N/A	N/A	N/A	N/A	N/A
CCMSLIB00003136393	Spectral Match to Phe-Phe from NIST14	ESI	Q-TOF	Isolated	Data from Chris Turck	Data deposited by fevargas	M+H	313.155	0	1	2577404	N/A	N/A	N/A	N/A	3	Positive	UPDATE-SINGLE-ANNOTATED-BRONZE	Bronze	302	temp/spec-00001.mzML	lib-00017.mgf	0.904443	GNPS-NIST14-MATCHES	36265700	34.7294	198037	6	62.0162	313.155	251.139	1	temp/spec-00001.mzML302	1	eliborrego/Renata-new/Active_B74-B75.mzML		54	2682	N/A	N/A	N/A	N/A	N/A	N/A	N/A	N/A
CCMSLIB00005464016	GLUTARATE	ESI	Orbitrap	Commercial	Dorrestein	Kelly Weldon	M+Na	155.031	132.042	1	110-94-1	N/A	OC(=O)CCCC(O)=O	"InChI=1S/C5H8O4/c6-4(7)2-1-3-5(8)9/h1-3H2,(H,6,7)(H,8,9)"	N/A	1	Positive	UPDATE-SINGLE-ANNOTATED-GOLD	Gold	1385	temp/spec-00005.mzML	lib-00029.mgf	0.816802	GNPS-MSMLS	1248100	168.174	155296	6	24.0757	155.031	179.107	0	temp/spec-00005.mzML1385	1	eliborrego/Renata-new/Blank_B30-31.mzML		0	0	JFCQEDHGNNZCLN-UHFFFAOYSA-N	JFCQEDHGNNZCLN	Organic acids and derivatives	Carboxylic acids and derivatives	Dicarboxylic acids and derivatives	Fatty Acids and Conjugates	Dicarboxylic acids	Fatty acids
CCMSLIB00003137749	Spectral Match to Phe-Pro from NIST14	ESI	Q-TOF	Isolated	Data from Pieter Dorrestein	Data deposited by lfnothias	M+H-H2O	245.129	0	1	N/A	N/A	N/A	N/A	N/A	3	Positive	UPDATE-SINGLE-ANNOTATED-BRONZE	Bronze	569	temp/spec-00005.mzML	lib-00017.mgf	0.933048	GNPS-NIST14-MATCHES	27153800	63.0562	1.6807	6	0.000411987	245.129	245.129	1	temp/spec-00005.mzML569	1	eliborrego/Renata-new/Blank_B30-31.mzML		74	4315	N/A	N/A	N/A	N/A	N/A	N/A	N/A	N/A
CCMSLIB00005436149	3-METHYL-2-OXOVALERATE	ESI	Orbitrap	Commercial	Dorrestein	Fernando Vargas	2M+Na	283.115	130.063	1	1460-34-0	na	CCC(C)C(=O)C(O)=O	"InChI=1S/C6H10O3/c1-3-4(2)5(7)6(8)9/h4H,3H2,1-2H3,(H,8,9)"	N/A	1	Positive	UPDATE-SINGLE-ANNOTATED-GOLD	Gold	1314	temp/spec-00005.mzML	lib-00042.mgf	0.732013	GNPS-LIBRARY	621508	159.09	205148	8	58.0806	283.115	341.196	1	temp/spec-00005.mzML1314	1	eliborrego/Renata-new/Blank_B30-31.mzML		0	0	JVQYSWDUAOAHFM-UHFFFAOYSA-N	JVQYSWDUAOAHFM	Organic acids and derivatives	Keto acids and derivatives	Short-chain keto acids and derivatives	Fatty Acids and Conjugates	Branched fatty acids	Fatty acids
CCMSLIB00003140141	Spectral Match to Phe-Pro from NIST14	ESI	QQQ	Isolated	Data from Christopher A. Lowry	Data deposited by fevargas	M+H	263.139	262.132	1	N/A	N/A	C1C[C@H](N(C1)C(=O)[C@H](CC2=CC=CC=C2)N)C(=O)O	InChI=1S/C14H18N2O3/c15-11(9-10-5-2-1-3-6-10)13(17)16-8-4-7-12(16)14(18)19/h1-3,5-6,11-12H,4,7-9,15H2,(H,18,19)/t11-,12-/m0/s1	N/A	3	Positive	UPDATE-SINGLE-ANNOTATED-BRONZE	Bronze	411	temp/spec-00004.mzML	lib-00017.mgf	0.957985	GNPS-NIST14-MATCHES	77422600	45.2522	3811.29	8	1.0029	263.139	264.142	0	temp/spec-00004.mzML411	1	eliborrego/Renata-new/Blank_B23.mzML		74	4315	WEQJQNWXCSUVMA-RYUDHWBXSA-N	WEQJQNWXCSUVMA	Organic acids and derivatives	Carboxylic acids and derivatives	Amino acids, peptides, and analogues	Small peptides	Dipeptides	Amino acids and Peptides
CCMSLIB00010106256	"3-(phenylsulfonyl)-1-(2-1,2,3,4-tetrahydroisoquinolyl)propan-1-one CollisionEnergy:102040"	LC-ESI	Orbitrap	Commercial	Trent Northen	JGI	M+Na	352.098	0	1	N/A	N/A	O=C(CCS(=O)(=O)c1ccccc1)N1CCc2ccccc2C1	"InChI=1S/C18H19NO3S/c20-18(11-13-23(21,22)17-8-2-1-3-9-17)19-12-10-15-6-4-5-7-16(15)14-19/h1-9H,10-14H2"	N/A	3	Positive	UPDATE-SINGLE-ANNOTATED-BRONZE	Bronze	233	temp/spec-00003.mzML	lib-00011.mgf	0.760123	BERKELEY-LAB	20289300	27.4915	128505	6	45.2465	352.098	306.852	0	temp/spec-00003.mzML233	1	eliborrego/Renata-new/Active_B84-B85.mzML		0	0	XNVNIFAUEIKIOW-UHFFFAOYSA-N	XNVNIFAUEIKIOW	N/A	N/A	N/A	Tyrosine alkaloids		Alkaloids
CCMSLIB00005883845	L-TYROSINE - 30.0 eV	ESI	Orbitrap	Isolated	Madeleine Ernst	Anna Abrahamsson	M+H	182.081	0	1	60-18-4	N/A	N[C@@H](CC1=CC=C(O)C=C1)C(O)=O	N/A	N/A	1	Positive	UPDATE-SINGLE-ANNOTATED-GOLD	Gold	1348	temp/spec-00004.mzML	lib-00042.mgf	0.816061	GNPS-LIBRARY	1348980	170.867	5605.53	6	1.02066	182.081	183.102	1	temp/spec-00004.mzML1348	1	eliborrego/Renata-new/Blank_B23.mzML		0	0	OUYCCCASQSFEME-QMMMGPOBSA-N	OUYCCCASQSFEME	Organic acids and derivatives	Carboxylic acids and derivatives	Amino acids, peptides, and analogues	Small peptides	Aminoacids	Amino acids and Peptides|Shikimates and Phenylpropanoids
CCMSLIB00003137967	Spectral Match to Daidzein from NIST14	ESI	qTof	Isolated	Data from Suryasarathi Dasgupta	Data deposited by fevargas	M+H	255.067	254.058	1	486668	N/A	C1=CC(=CC=C1C2=COC3=C(C2=O)C=CC(=C3)O)O	InChI=1S/C15H10O4/c16-10-3-1-9(2-4-10)13-8-19-14-7-11(17)5-6-12(14)15(13)18/h1-8,16-17H	N/A	3	Positive	UPDATE-SINGLE-ANNOTATED-BRONZE	Bronze	1034	temp/spec-00003.mzML	lib-00017.mgf	0.864852	GNPS-NIST14-MATCHES	551364	122.911	234953	8	59.9288	255.067	195.138	0	temp/spec-00003.mzML1034	1	eliborrego/Renata-new/Active_B84-B85.mzML		6	41	ZQSIJRDFPHDXIC-UHFFFAOYSA-N	ZQSIJRDFPHDXIC	Phenylpropanoids and polyketides	Isoflavonoids	Isoflav-2-enes	Isoflavonoids	Isoflavones	Shikimates and Phenylpropanoids
CCMSLIB00003136254	Spectral Match to 1-Hexadecanoyl-sn-glycerol from NIST14	ESI	Q-TOF	Isolated	Data from Gabriel Haddad	Data deposited by mjmeehan	M+H	331.284	0	1	542449	N/A	N/A	N/A	N/A	3	Positive	UPDATE-SINGLE-ANNOTATED-BRONZE	Bronze	599	temp/spec-00002.mzML	lib-00017.mgf	0.896601	GNPS-NIST14-MATCHES	4313110	63.2975	84614.6	12	28.0315	331.284	359.315	1	temp/spec-00002.mzML599	1	eliborrego/Renata-new/Active_B80-B81.mzML		135	8671	N/A	N/A	N/A	N/A	N/A	N/A	N/A	N/A
CCMSLIB00010011911	Sarmentoside B	LC-ESI	qTof	Crude	PK	PK	M+H	633.454	0	1						3	Positive	UPDATE-SINGLE-ANNOTATED-BRONZE	Bronze	653	temp/spec-00004.mzML	lib-00042.mgf	0.813253	GNPS-LIBRARY	3062610	71.5487	47359.5	17	30.0001	633.454	663.454	1	temp/spec-00004.mzML653	1	eliborrego/Renata-new/Blank_B23.mzML		0	0	N/A	N/A	N/A	N/A	N/A	N/A	N/A	N/A
CCMSLIB00003139134	Spectral Match to Tyr-Pro from NIST14	ESI	QQQ	Isolated	Data from Christopher A. Lowry	Data deposited by fevargas	M+H	279.133	278.127	1	N/A	N/A	C1C[C@H](N(C1)C(=O)[C@H](CC2=CC=C(C=C2)O)N)C(=O)O	InChI=1S/C14H18N2O4/c15-11(8-9-3-5-10(17)6-4-9)13(18)16-7-1-2-12(16)14(19)20/h3-6,11-12,17H,1-2,7-8,15H2,(H,19,20)/t11-,12-/m0/s1	N/A	3	Positive	UPDATE-SINGLE-ANNOTATED-BRONZE	Bronze	62	temp/spec-00002.mzML	lib-00017.mgf	0.857228	GNPS-NIST14-MATCHES	761167	9.32332	50214.1	6	14.0164	279.133	293.149	1	temp/spec-00002.mzML62	1	eliborrego/Renata-new/Active_B80-B81.mzML		95	6541	VNYDHJARLHNEGA-RYUDHWBXSA-N	VNYDHJARLHNEGA	Organic acids and derivatives	Carboxylic acids and derivatives	Amino acids, peptides, and analogues	Small peptides	Dipeptides	Amino acids and Peptides
CCMSLIB00010124118	(2E)-1-(3-bromo-5-chloro-2-hydroxyphenyl)-3-phenylprop-2-en-1-one CollisionEnergy:205060	LC-ESI	Orbitrap	Commercial	Trent Northen	JGI	M-H	334.948	0	1	N/A	N/A	O=C(C=Cc1ccccc1)c1cc(Cl)cc(Br)c1O	"InChI=1S/C15H10BrClO2/c16-13-9-11(17)8-12(15(13)19)14(18)7-6-10-4-2-1-3-5-10/h1-9,19H/b7-6+"	N/A	3	Negative	UPDATE-SINGLE-ANNOTATED-BRONZE	Bronze	467	temp/spec-00005.mzML	lib-00011.mgf	0.717136	BERKELEY-LAB	1535040	50.708	12519.2	6	4.19327	334.948	339.141	0	temp/spec-00005.mzML467	1	eliborrego/Renata-new/Blank_B30-31.mzML		0	0	HVXYPRBDZPRCGP-UHFFFAOYSA-N	HVXYPRBDZPRCGP	Phenylpropanoids and polyketides	Linear 1,3-diarylpropanoids	Chalcones and dihydrochalcones	Flavonoids	Chalcones	Shikimates and Phenylpropanoids
CCMSLIB00003136514	Spectral Match to Ile-Pro-Ile from NIST14	ESI	Q-TOF	Isolated	Data from Joshua Wollam	Data deposited by fevargas	M+H	342.239	0	1	90614485	N/A	N/A	N/A	N/A	3	Positive	UPDATE-SINGLE-ANNOTATED-BRONZE	Bronze	531	temp/spec-00002.mzML	lib-00017.mgf	0.937533	GNPS-NIST14-MATCHES	42673000	56.4438	99404.7	8	34.0202	342.239	376.259	0	temp/spec-00002.mzML531	1	eliborrego/Renata-new/Active_B80-B81.mzML		50	3988	N/A	N/A	N/A	N/A	N/A	N/A	N/A	N/A
CCMSLIB00003137749	Spectral Match to Phe-Pro from NIST14	ESI	Q-TOF	Isolated	Data from Pieter Dorrestein	Data deposited by lfnothias	M+H-H2O	245.129	0	1	N/A	N/A	N/A	N/A	N/A	3	Positive	UPDATE-SINGLE-ANNOTATED-BRONZE	Bronze	544	temp/spec-00000.mzML	lib-00017.mgf	0.866524	GNPS-NIST14-MATCHES	2396380	59.4203	1.80519	6	0.000442505	245.129	245.129	0	temp/spec-00000.mzML544	1	eliborrego/Renata-new/Active_A16-A17.mzML		74	4315	N/A	N/A	N/A	N/A	N/A	N/A	N/A	N/A
CCMSLIB00003139262	Spectral Match to Thr-Phe from NIST14	ESI	Q-TOF	Isolated	Data from Chris Turck	Data deposited by fevargas	M+H	267.134	0	1	16875277	N/A	N/A	N/A	N/A	3	Positive	UPDATE-SINGLE-ANNOTATED-BRONZE	Bronze	205	temp/spec-00001.mzML	lib-00017.mgf	0.845046	GNPS-NIST14-MATCHES	8548160	25.2289	112331	10	30.0075	267.134	297.141	0	temp/spec-00001.mzML205	1	eliborrego/Renata-new/Active_B74-B75.mzML		21	2173	N/A	N/A	N/A	N/A	N/A	N/A	N/A	N/A
CCMSLIB00003139236	Spectral Match to N-Tetradecanoyl-L-homoserine Lactone from NIST14	ESI	IT/ion trap	Isolated	Data from Pieter Dorrestein	Data deposited by mwang87	211.2	211.207	0	1	202284875	N/A	N/A	N/A	N/A	3	Positive	UPDATE-SINGLE-ANNOTATED-BRONZE	Bronze	789	temp/spec-00000.mzML	lib-00017.mgf	0.769671	GNPS-NIST14-MATCHES	966794	91.0659	208099	7	43.9521	211.207	255.159	1	temp/spec-00000.mzML789	1	eliborrego/Renata-new/Active_A16-A17.mzML		7	530	N/A	N/A	N/A	N/A	N/A	N/A	N/A	N/A
CCMSLIB00005765454	Massbank:LU074706 Cyhalofop-butyl	ESI	Hybrid FT	Isolated	Massbank	Massbank	M+H	358.145	0	1	122008-85-9	N/A	CCCCOC(=O)[C@@H](C)OC1=CC=C(OC2=C(F)C=C(C=C2)C#N)C=C1	1S/C20H20FNO4/c1-3-4-11-24-20(23)14(2)25-16-6-8-17(9-7-16)26-19-10-5-15(13-22)12-18(19)21/h5-10,12,14H,3-4,11H2,1-2H3/t14-/m1/s1	N/A	3	Positive	UPDATE-SINGLE-ANNOTATED-BRONZE	Bronze	1323	temp/spec-00004.mzML	lib-00046.mgf	0.707809	MASSBANK	819154	167.252	10778.1	6	3.86014	358.145	354.285	1	temp/spec-00004.mzML1323	1	eliborrego/Renata-new/Blank_B23.mzML		0	0	TYIYMOAHACZAMQ-CQSZACIVSA-N	TYIYMOAHACZAMQ	Benzenoids	Benzene and substituted derivatives	Diphenylethers	N/A	N/A	N/A
CCMSLIB00006122018	ACETYL ARGININE - 30.0 eV	ESI	Orbitrap	Isolated	PI	Data Collector	M+H	217.129	0	1		N/A	CC(=O)N[C@@H](CCCNC(=N)N)C(=O)O	N/A	N/A	1	Positive	UPDATE-SINGLE-ANNOTATED-GOLD	Gold	529	temp/spec-00000.mzML	lib-00034.mgf	0.744588	BIRMINGHAM-UHPLC-MS-POS	1397470	57.6926	27617.3	6	5.99652	217.129	211.133	1	temp/spec-00000.mzML529	1	eliborrego/Renata-new/Active_A16-A17.mzML		0	0	SNEIUMQYRCDYCH-LURJTMIESA-N	SNEIUMQYRCDYCH	Organic acids and derivatives	Carboxylic acids and derivatives	Amino acids, peptides, and analogues	Small peptides	Dipeptides	Amino acids and Peptides
CCMSLIB00003135696	Spectral Match to Glycerol 1-myristate from NIST14	ESI	QQQ	Isolated	Data from Gabriel Haddad	Data deposited by mjmeehan	M+H	303.252	302.246	1	589684	N/A	CCCCCCCCCCCCCC(=O)OCC(CO)O	InChI=1S/C17H34O4/c1-2-3-4-5-6-7-8-9-10-11-12-13-17(20)21-15-16(19)14-18/h16,18-19H,2-15H2,1H3	N/A	3	Positive	UPDATE-SINGLE-ANNOTATED-BRONZE	Bronze	912	temp/spec-00001.mzML	lib-00017.mgf	0.80619	GNPS-NIST14-MATCHES	783708	98.1885	184875	9	56.0636	303.252	359.316	1	temp/spec-00001.mzML912	1	eliborrego/Renata-new/Active_B74-B75.mzML		74	3843	DCBSHORRWZKAKO-UHFFFAOYSA-N	DCBSHORRWZKAKO	Lipids and lipid-like molecules	Glycerolipids	Monoradylglycerols	Glycerolipids	Monoacylglycerols	Fatty acids
CCMSLIB00000007145	cyclo(L-Val-L-Pro)	DI-ESI	qTof	Isolated	Keyzers	R Keyzers	M+H	197.129	196.121	1	285-40-2	N/A	CC(C)[C@H]1C(=O)N2CCC[C@H]2C(=O)N1	InChI=1S/C10H16N2O2/c1-6(2)8-10(14)12-5-3-4-7(12)9(13)11-8/h6-8H,3-5H2,1-2H3,(H,11,13)/t7-,8-/m0/s1	N/A	3	Positive	UPDATE-SINGLE-ANNOTATED-BRONZE	Bronze	179	temp/spec-00001.mzML	lib-00042.mgf	0.795022	GNPS-LIBRARY	17961200	22.6656	71095.1	6	14.0149	197.129	211.144	1	temp/spec-00001.mzML179	1	eliborrego/Renata-new/Active_B74-B75.mzML		20	433	XLUAWXQORJEMBD-YUMQZZPRSA-N	XLUAWXQORJEMBD	Organic acids and derivatives	Carboxylic acids and derivatives	Amino acids, peptides, and analogues	Small peptides	Dipeptides	Amino acids and Peptides
CCMSLIB00003137749	Spectral Match to Phe-Pro from NIST14	ESI	Q-TOF	Isolated	Data from Pieter Dorrestein	Data deposited by lfnothias	M+H-H2O	245.129	0	1	N/A	N/A	N/A	N/A	N/A	3	Positive	UPDATE-SINGLE-ANNOTATED-BRONZE	Bronze	1055	temp/spec-00002.mzML	lib-00017.mgf	0.932283	GNPS-NIST14-MATCHES	58453300	121.406	2.17868	6	0.000534058	245.129	245.128	1	temp/spec-00002.mzML1055	1	eliborrego/Renata-new/Active_B80-B81.mzML		74	4315	N/A	N/A	N/A	N/A	N/A	N/A	N/A	N/A
CCMSLIB00000007145	cyclo(L-Val-L-Pro)	DI-ESI	qTof	Isolated	Keyzers	R Keyzers	M+H	197.129	196.121	1	285-40-2	N/A	CC(C)[C@H]1C(=O)N2CCC[C@H]2C(=O)N1	InChI=1S/C10H16N2O2/c1-6(2)8-10(14)12-5-3-4-7(12)9(13)11-8/h6-8H,3-5H2,1-2H3,(H,11,13)/t7-,8-/m0/s1	N/A	3	Positive	UPDATE-SINGLE-ANNOTATED-BRONZE	Bronze	803	temp/spec-00004.mzML	lib-00042.mgf	0.960523	GNPS-LIBRARY	13690500	92.1572	2.24475	11	0.000442505	197.129	197.129	1	temp/spec-00004.mzML803	1	eliborrego/Renata-new/Blank_B23.mzML		20	433	XLUAWXQORJEMBD-YUMQZZPRSA-N	XLUAWXQORJEMBD	Organic acids and derivatives	Carboxylic acids and derivatives	Amino acids, peptides, and analogues	Small peptides	Dipeptides	Amino acids and Peptides
CCMSLIB00003136514	Spectral Match to Ile-Pro-Ile from NIST14	ESI	Q-TOF	Isolated	Data from Joshua Wollam	Data deposited by fevargas	M+H	342.239	0	1	90614485	N/A	N/A	N/A	N/A	3	Positive	UPDATE-SINGLE-ANNOTATED-BRONZE	Bronze	540	temp/spec-00005.mzML	lib-00017.mgf	0.765727	GNPS-NIST14-MATCHES	2124440	58.9752	99298.8	6	33.9839	342.239	376.223	0	temp/spec-00005.mzML540	1	eliborrego/Renata-new/Blank_B30-31.mzML		50	3988	N/A	N/A	N/A	N/A	N/A	N/A	N/A	N/A
CCMSLIB00003135943	Spectral Match to Dioctyl phthalate from NIST14	ESI	QQQ	Isolated	Data from Maria Maansson	Data deposited by marjo	M+H	391.285	390.277	1	117840	N/A	CCCCCCCCOC(=O)C1=CC=CC=C1C(=O)OCCCCCCCC	InChI=1S/C24H38O4/c1-3-5-7-9-11-15-19-27-23(25)21-17-13-14-18-22(21)24(26)28-20-16-12-10-8-6-4-2/h13-14,17-18H,3-12,15-16,19-20H2,1-2H3	N/A	3	Positive	UPDATE-SINGLE-ANNOTATED-BRONZE	Bronze	31	temp/spec-00003.mzML	lib-00017.mgf	0.756872	GNPS-NIST14-MATCHES	295628	4.80721	2409.52	7	0.94281	391.285	392.228	1	temp/spec-00003.mzML31	1	eliborrego/Renata-new/Active_B84-B85.mzML		238	17737	MQIUGAXCHLFZKX-UHFFFAOYSA-N	MQIUGAXCHLFZKX	Benzenoids	Benzene and substituted derivatives	Benzoic acids and derivatives	Phenolic acids (C6-C1)	Shikimic acids and derivatives|Simple phenolic acids	Shikimates and Phenylpropanoids
CCMSLIB00006126291	(E)-3,4,5-Trimethoxycinnamic acid - 30.0 eV	ESI	Orbitrap	Isolated	PI	Data Collector	M-H	237.077	0	1		N/A	COc1cc(cc(c1OC)OC)/C=C/C(=O)O	N/A	N/A	1	Negative	UPDATE-SINGLE-ANNOTATED-GOLD	Gold	726	temp/spec-00000.mzML	lib-00008.mgf	0.73367	BIRMINGHAM-UHPLC-MS-NEG	1865610	82.7164	41657.9	6	9.87611	237.077	227.201	0	temp/spec-00000.mzML726	1	eliborrego/Renata-new/Active_A16-A17.mzML		0	0	YTFVRYKNXDADBI-SNAWJCMRSA-N	YTFVRYKNXDADBI	Phenylpropanoids and polyketides	Cinnamic acids and derivatives	Hydroxycinnamic acids and derivatives	Phenylpropanoids (C6-C3)	Cinnamic acids and derivatives	Shikimates and Phenylpropanoids
CCMSLIB00003138602	Spectral Match to Val-Leu from NIST14	ESI	Q-TOF	Isolated	Data from Pieter Dorrestein	Data deposited by lfnothias	M+H-H2O	213.16	0	1	3989977	N/A	N/A	N/A	N/A	3	Positive	UPDATE-SINGLE-ANNOTATED-BRONZE	Bronze	179	temp/spec-00002.mzML	lib-00017.mgf	0.93849	GNPS-NIST14-MATCHES	10355000	21.934	1.50326	8	0.000320435	213.16	213.16	0	temp/spec-00002.mzML179	1	eliborrego/Renata-new/Active_B80-B81.mzML		37	952	N/A	N/A	N/A	N/A	N/A	N/A	N/A	N/A
CCMSLIB00010115721	N-(2-indol-3-ylethyl)-2-[4-(2-methylpropyl)phenyl]propanamide CollisionEnergy:205060	LC-ESI	Orbitrap	Commercial	Trent Northen	JGI	M+H	349.227	0	1	N/A	N/A	CC(C)Cc1ccc(C(C)C(O)=NCCc2c[nH]c3ccccc23)cc1	"InChI=1S/C23H28N2O/c1-16(2)14-18-8-10-19(11-9-18)17(3)23(26)24-13-12-20-15-25-22-7-5-4-6-21(20)22/h4-11,15-17,25H,12-14H2,1-3H3,(H,24,26)"	N/A	3	Positive	UPDATE-SINGLE-ANNOTATED-BRONZE	Bronze	391	temp/spec-00000.mzML	lib-00011.mgf	0.700421	BERKELEY-LAB	1334310	43.1063	94709.3	6	33.075	349.227	316.152	1	temp/spec-00000.mzML391	1	eliborrego/Renata-new/Active_A16-A17.mzML		0	0	RQALFBAYWUEKQO-UHFFFAOYSA-N	RQALFBAYWUEKQO	Lipids and lipid-like molecules	Prenol lipids	Monoterpenoids
CCMSLIB00004693451	9-methoxycarbonyldec-9-enoic acid	N/A	ESI-QFT	isolated	MoNA	MoNA:VF-NPL-QEHF002388	[M-H]-	227.129	0	1	N/A	N/A	N/A	InChI=1S/C12H20O4/c1-10(12(15)16-2)8-6-4-3-5-7-9-11(13)14/h1,3-9H2,2H3,(H,13,14)	N/A	3	negative	UPDATE-SINGLE-ANNOTATED-BRONZE	Bronze	215	temp/spec-00005.mzML	lib-00003.mgf	0.873973	MONA	741416	25.156	70549.4	6	16.0238	227.129	211.105	1	temp/spec-00005.mzML215	1	eliborrego/Renata-new/Blank_B30-31.mzML		0	0	ZUNJWEGRDSXKIO-UHFFFAOYSA-N	ZUNJWEGRDSXKIO	Lipids and lipid-like molecules	Fatty Acyls	Fatty acids and conjugates	N/A	N/A	N/A
CCMSLIB00010011911	Sarmentoside B	LC-ESI	qTof	Crude	PK	PK	M+H	633.454	0	1						3	Positive	UPDATE-SINGLE-ANNOTATED-BRONZE	Bronze	717	temp/spec-00003.mzML	lib-00042.mgf	0.815279	GNPS-LIBRARY	2211350	78.1595	47358.5	15	29.9995	633.454	663.453	1	temp/spec-00003.mzML717	1	eliborrego/Renata-new/Active_B84-B85.mzML		0	0	N/A	N/A	N/A	N/A	N/A	N/A	N/A	N/A
CCMSLIB00003134493	Spectral Match to Leu-Val-Lys from NIST14	ESI	Q-TOF	Isolated	Data from Chris Turck	Data deposited by fevargas	M+H	359.265	0	1	N/A	N/A	N/A	N/A	N/A	3	Positive	UPDATE-SINGLE-ANNOTATED-BRONZE	Bronze	189	temp/spec-00001.mzML	lib-00017.mgf	0.736836	GNPS-NIST14-MATCHES	50610300	23.6152	189348	8	68.0261	359.265	427.291	1	temp/spec-00001.mzML189	1	eliborrego/Renata-new/Active_B74-B75.mzML		18	373	N/A	N/A	N/A	N/A	N/A	N/A	N/A	N/A
CCMSLIB00010113123	Octinoxate CollisionEnergy:102040	LC-ESI	Orbitrap	Commercial	Trent Northen	JGI	M+H	291.195	0	1	N/A	N/A	CCCCC(CC)COC(=O)C=Cc1ccc(OC)cc1	"InChI=1S/C18H26O3/c1-4-6-7-15(5-2)14-21-18(19)13-10-16-8-11-17(20-3)12-9-16/h8-13,15H,4-7,14H2,1-3H3/b13-10+"	N/A	3	Positive	UPDATE-SINGLE-ANNOTATED-BRONZE	Bronze	508	temp/spec-00003.mzML	lib-00011.mgf	0.741926	BERKELEY-LAB	10660900	54.5375	86046.7	6	25.0564	291.195	266.139	1	temp/spec-00003.mzML508	1	eliborrego/Renata-new/Active_B84-B85.mzML		0	0	YBGZDTIWKVFICR-UHFFFAOYSA-N	YBGZDTIWKVFICR	Phenylpropanoids and polyketides	Cinnamic acids and derivatives	Cinnamic acid esters	Phenylpropanoids (C6-C3)	Cinnamic acids and derivatives	Shikimates and Phenylpropanoids
CCMSLIB00005763860	Massbank:LU068303 N-Dodecanoyl-N-methylglycine|N-Lauroylsarcosine|2-[dodecanoyl(methyl)amino]acetic acid	ESI	Hybrid FT	Isolated	Massbank	Massbank	M+H	272.222	0	1	97-78-9	N/A	CCCCCCCCCCCC(=O)N(C)CC(O)=O	1S/C15H29NO3/c1-3-4-5-6-7-8-9-10-11-12-14(17)16(2)13-15(18)19/h3-13H2,1-2H3,(H,18,19)	N/A	3	Positive	UPDATE-SINGLE-ANNOTATED-BRONZE	Bronze	886	temp/spec-00004.mzML	lib-00046.mgf	0.738185	MASSBANK	612293	103.791	202422	6	55.1038	272.222	327.326	1	temp/spec-00004.mzML886	1	eliborrego/Renata-new/Blank_B23.mzML		0	0	BACYUWVYYTXETD-UHFFFAOYSA-N	BACYUWVYYTXETD	Organic acids and derivatives	Carboxylic acids and derivatives	Amino acids, peptides, and analogues	Fatty amides	N-acyl amines	Fatty acids
CCMSLIB00005742621	Massbank:PR307464 Baicalein	ESI	qTof	Isolated	Massbank	Massbank	M-H	269.046	0	1	N/A	N/A	OC1=CC2=C(C(O)=C1O)C(=O)C=C(O2)C1=CC=CC=C1	1S/C15H10O5/c16-9-6-11(8-4-2-1-3-5-8)20-12-7-10(17)14(18)15(19)13(9)12/h1-7,17-19H	N/A	3	Negative	UPDATE-SINGLE-ANNOTATED-BRONZE	Bronze	1341	temp/spec-00002.mzML	lib-00046.mgf	0.788064	MASSBANK	816338	162.643	274838	7	73.944	269.046	195.102	0	temp/spec-00002.mzML1341	1	eliborrego/Renata-new/Active_B80-B81.mzML		0	0	FXNFHKRTJBSTCS-UHFFFAOYSA-N	FXNFHKRTJBSTCS	Phenylpropanoids and polyketides	Flavonoids	Flavones	Flavonoids	Flavones	Shikimates and Phenylpropanoids
CCMSLIB00003137749	Spectral Match to Phe-Pro from NIST14	ESI	Q-TOF	Isolated	Data from Pieter Dorrestein	Data deposited by lfnothias	M+H-H2O	245.129	0	1	N/A	N/A	N/A	N/A	N/A	3	Positive	UPDATE-SINGLE-ANNOTATED-BRONZE	Bronze	95	temp/spec-00005.mzML	lib-00017.mgf	0.899707	GNPS-NIST14-MATCHES	3989140	12.6429	2.86341	7	0.000701904	245.129	245.128	1	temp/spec-00005.mzML95	1	eliborrego/Renata-new/Blank_B30-31.mzML		74	4315	N/A	N/A	N/A	N/A	N/A	N/A	N/A	N/A
CCMSLIB00003137776	Spectral Match to Phe-Pro from NIST14	ESI	Q-TOF	Isolated	Data from Pieter Dorrestein	Data deposited by lfnothias	M+H-H2O	245.129	0	1	N/A	N/A	N/A	N/A	N/A	3	Positive	UPDATE-SINGLE-ANNOTATED-BRONZE	Bronze	569	temp/spec-00003.mzML	lib-00017.mgf	0.923819	GNPS-NIST14-MATCHES	39825500	60.797	1.99194	7	0.000488281	245.129	245.129	1	temp/spec-00003.mzML569	1	eliborrego/Renata-new/Active_B84-B85.mzML		74	4315	N/A	N/A	N/A	N/A	N/A	N/A	N/A	N/A
CCMSLIB00005738181	Massbank:RP002703 Palmitoleoyl Ethanolamide|Palmitoleoyl-EA|(Z)-N-(2-hydroxyethyl)hexadec-9-enamide	ESI	qTof	Isolated	Massbank	Massbank	M+H	298.274	0	1	N/A	N/A	CCCCCC/C=C\CCCCCCCC(NCCO)=O	1S/C18H35NO2/c1-2-3-4-5-6-7-8-9-10-11-12-13-14-15-18(21)19-16-17-20/h7-8,20H,2-6,9-17H2,1H3,(H,19,21)/b8-7-	N/A	3	Positive	UPDATE-SINGLE-ANNOTATED-BRONZE	Bronze	1219	temp/spec-00005.mzML	lib-00046.mgf	0.714355	MASSBANK	924230	147.058	66774.6	7	19.9171	298.274	318.191	1	temp/spec-00005.mzML1219	1	eliborrego/Renata-new/Blank_B30-31.mzML		0	0	WFRLANWAASSSFV-FPLPWBNLSA-N	WFRLANWAASSSFV	Organic nitrogen compounds	Organonitrogen compounds	Amines	Fatty amides	N-acyl ethanolamines (endocannabinoids)	Fatty acids
CCMSLIB00003138245	Spectral Match to PyroGlu-Pro from NIST14	ESI	qTof	Isolated	Data from Wiemann	Data deposited by pwiemann	M+H	227.103	226.095	1	N/A	N/A	C1CC(N(C1)C(=O)C2CCC(=O)N2)C(=O)O	InChI=1S/C10H14N2O4/c13-8-4-3-6(11-8)9(14)12-5-1-2-7(12)10(15)16/h6-7H,1-5H2,(H,11,13)(H,15,16)	N/A	3	Positive	UPDATE-SINGLE-ANNOTATED-BRONZE	Bronze	671	temp/spec-00001.mzML	lib-00017.mgf	0.849029	GNPS-NIST14-MATCHES	12226300	70.8566	61713.8	8	14.0154	227.103	241.118	0	temp/spec-00001.mzML671	1	eliborrego/Renata-new/Active_B74-B75.mzML		32	1456	PFEJJYZYEFRQEA-UHFFFAOYSA-N	PFEJJYZYEFRQEA	Organic acids and derivatives	Carboxylic acids and derivatives	Amino acids, peptides, and analogues	Small peptides	Dipeptides	Amino acids and Peptides
CCMSLIB00005729352	Massbank:KO000500 S-Citramalic acid|(2S)-2-Hydroxy-2-methylbutanedioate|L-(+)-2-Methylmalic acid|L-alpha-Hydroxypyrotartaric acid|L-Citramalic acid|(S)-2-Hydroxy-2-methylsuccinic acid|(S)-2-Methylmalate|(S)-2-Methylmal	ESI	QQQ	Isolated	Massbank	Massbank	M-H	147	0	1	6236-09-05	N/A	C[C@](CC(=O)O)(C(=O)O)O	1S/C5H8O5/c1-5(10,4(8)9)2-3(6)7/h10H,2H2,1H3,(H,6,7)(H,8,9)/t5-/m0/s1	N/A	3	Negative	UPDATE-SINGLE-ANNOTATED-BRONZE	Bronze	1017	temp/spec-00000.mzML	lib-00046.mgf	0.897928	MASSBANK	1774790	121.997	137028	6	20.1431	147	167.143	0	temp/spec-00000.mzML1017	1	eliborrego/Renata-new/Active_A16-A17.mzML		0	0	XFTRTWQBIOMVPK-YFKPBYRVSA-N	XFTRTWQBIOMVPK	Lipids and lipid-like molecules	Fatty Acyls	Fatty acids and conjugates	Fatty Acids and Conjugates	Hydroxy fatty acids	Fatty acids
CCMSLIB00003135453	Spectral Match to 9-Octadecenamide, (Z)- from NIST14	ESI	QQQ	Isolated	Data from Wolfender/Litaudon	Data deposited by pmallard	M+H	282.279	281.272	1	301020	N/A	CCCCCCCC/C=C\CCCCCCCC(=O)N	InChI=1S/C18H35NO/c1-2-3-4-5-6-7-8-9-10-11-12-13-14-15-16-17-18(19)20/h9-10H,2-8,11-17H2,1H3,(H2,19,20)/b10-9-	N/A	3	Positive	UPDATE-SINGLE-ANNOTATED-BRONZE	Bronze	750	temp/spec-00004.mzML	lib-00017.mgf	0.943593	GNPS-NIST14-MATCHES	1592380	84.658	0.432446	11	0.00012207	282.279	282.279	1	temp/spec-00004.mzML750	1	eliborrego/Renata-new/Blank_B23.mzML		157	10649	FATBGEAMYMYZAF-KTKRTIGZSA-N	FATBGEAMYMYZAF	Lipids and lipid-like molecules	Fatty Acyls	Fatty amides	Fatty amides	Primary amides	Fatty acids
CCMSLIB00005729352	Massbank:KO000500 S-Citramalic acid|(2S)-2-Hydroxy-2-methylbutanedioate|L-(+)-2-Methylmalic acid|L-alpha-Hydroxypyrotartaric acid|L-Citramalic acid|(S)-2-Hydroxy-2-methylsuccinic acid|(S)-2-Methylmalate|(S)-2-Methylmal	ESI	QQQ	Isolated	Massbank	Massbank	M-H	147	0	1	6236-09-05	N/A	C[C@](CC(=O)O)(C(=O)O)O	1S/C5H8O5/c1-5(10,4(8)9)2-3(6)7/h10H,2H2,1H3,(H,6,7)(H,8,9)/t5-/m0/s1	N/A	3	Negative	UPDATE-SINGLE-ANNOTATED-BRONZE	Bronze	1455	temp/spec-00005.mzML	lib-00046.mgf	0.874543	MASSBANK	2113780	177.007	137028	6	20.1431	147	167.143	0	temp/spec-00005.mzML1455	1	eliborrego/Renata-new/Blank_B30-31.mzML		0	0	XFTRTWQBIOMVPK-YFKPBYRVSA-N	XFTRTWQBIOMVPK	Lipids and lipid-like molecules	Fatty Acyls	Fatty acids and conjugates	Fatty Acids and Conjugates	Hydroxy fatty acids	Fatty acids
CCMSLIB00000211287	ReSpect:PM014406 Cyclo(Phe-Tyr)	ESI	QIT	Isolated	Putative ReSpect Match	ReSpect	[M+H]	311	0	1	5147-17-1	18384195	N/A	N/A	N/A	3	Positive	UPDATE-SINGLE-ANNOTATED-BRONZE	Bronze	894	temp/spec-00003.mzML	lib-00040.mgf	0.905469	RESPECT	6112640	102.787	160375	6	49.8766	311	261.123	1	temp/spec-00003.mzML894	1	eliborrego/Renata-new/Active_B84-B85.mzML		0	0	N/A	N/A	N/A	N/A	N/A	N/A	N/A	N/A
CCMSLIB00003135107	Spectral Match to Perillaldehyde from NIST14	ESI	HCD	Isolated	Data from Wolfender/Litaudon	Data deposited by pmallard	M+H+H2O	169.122	0	1	2111753	N/A	N/A	N/A	N/A	3	Positive	UPDATE-SINGLE-ANNOTATED-BRONZE	Bronze	790	temp/spec-00000.mzML	lib-00017.mgf	0.718845	GNPS-NIST14-MATCHES	673949	91.2151	579682	7	98.037	169.122	267.159	1	temp/spec-00000.mzML790	1	eliborrego/Renata-new/Active_A16-A17.mzML		3	40	N/A	N/A	N/A	N/A	N/A	N/A	N/A	N/A
CCMSLIB00003139236	Spectral Match to N-Tetradecanoyl-L-homoserine Lactone from NIST14	ESI	IT/ion trap	Isolated	Data from Pieter Dorrestein	Data deposited by mwang87	211.2	211.207	0	1	202284875	N/A	N/A	N/A	N/A	3	Positive	UPDATE-SINGLE-ANNOTATED-BRONZE	Bronze	1355	temp/spec-00005.mzML	lib-00017.mgf	0.786397	GNPS-NIST14-MATCHES	1241750	164.342	208099	7	43.952	211.207	255.159	1	temp/spec-00005.mzML1355	1	eliborrego/Renata-new/Blank_B30-31.mzML		7	530	N/A	N/A	N/A	N/A	N/A	N/A	N/A	N/A
CCMSLIB00005738181	Massbank:RP002703 Palmitoleoyl Ethanolamide|Palmitoleoyl-EA|(Z)-N-(2-hydroxyethyl)hexadec-9-enamide	ESI	qTof	Isolated	Massbank	Massbank	M+H	298.274	0	1	N/A	N/A	CCCCCC/C=C\CCCCCCCC(NCCO)=O	1S/C18H35NO2/c1-2-3-4-5-6-7-8-9-10-11-12-13-14-15-18(21)19-16-17-20/h7-8,20H,2-6,9-17H2,1H3,(H,19,21)/b8-7-	N/A	3	Positive	UPDATE-SINGLE-ANNOTATED-BRONZE	Bronze	1301	temp/spec-00004.mzML	lib-00046.mgf	0.737735	MASSBANK	419409	164.018	66774.1	7	19.917	298.274	318.191	1	temp/spec-00004.mzML1301	1	eliborrego/Renata-new/Blank_B23.mzML		0	0	WFRLANWAASSSFV-FPLPWBNLSA-N	WFRLANWAASSSFV	Organic nitrogen compounds	Organonitrogen compounds	Amines	Fatty amides	N-acyl ethanolamines (endocannabinoids)	Fatty acids
CCMSLIB00005764417	Massbank:LU089002 N-(2,4-Dimethylphenyl)formamide	ESI	Hybrid FT	Isolated	Massbank	Massbank	M+H	150.091	0	1	60397-77-5	N/A	CC1=CC=C(NC=O)C(C)=C1	1S/C9H11NO/c1-7-3-4-9(10-6-11)8(2)5-7/h3-6H,1-2H3,(H,10,11)	N/A	3	Positive	UPDATE-SINGLE-ANNOTATED-BRONZE	Bronze	1132	temp/spec-00002.mzML	lib-00046.mgf	0.747905	MASSBANK	937888	132.512	193321	6	29.0158	150.091	179.107	0	temp/spec-00002.mzML1132	1	eliborrego/Renata-new/Active_B80-B81.mzML		0	0	JOFDPSBOUCXJCC-UHFFFAOYSA-N	JOFDPSBOUCXJCC	Benzenoids	Benzene and substituted derivatives	Anilides
CCMSLIB00006124038	Uridine diphosphate glucose - 30.0 eV	ESI	Orbitrap	Isolated	PI	Data Collector	M-H	565.048	0	1		N/A	c1cn(c(=O)[nH]c1=O)[C@H]2[C@@H]([C@@H]([C@H](O2)COP(=O)(O)OP(=O)(O)O[C@@H]3[C@@H]([C@H]([C@@H]([C@H](O3)CO)O)O)O)O)O	N/A	N/A	1	Negative	UPDATE-SINGLE-ANNOTATED-GOLD	Gold	122	temp/spec-00004.mzML	lib-00008.mgf	0.712776	BIRMINGHAM-UHPLC-MS-NEG	9511750	17.0051	35681.3	8	20.1616	565.048	585.21	1	temp/spec-00004.mzML122	1	eliborrego/Renata-new/Blank_B23.mzML		0	0	HSCJRCZFDFQWRP-JZMIEXBBSA-N	HSCJRCZFDFQWRP	Nucleosides, nucleotides, and analogues	Pyrimidine nucleotides	Pyrimidine nucleotide sugars	Aminosugars and aminoglycosides	Aminosugars	Carbohydrates
CCMSLIB00005729352	Massbank:KO000500 S-Citramalic acid|(2S)-2-Hydroxy-2-methylbutanedioate|L-(+)-2-Methylmalic acid|L-alpha-Hydroxypyrotartaric acid|L-Citramalic acid|(S)-2-Hydroxy-2-methylsuccinic acid|(S)-2-Methylmalate|(S)-2-Methylmal	ESI	QQQ	Isolated	Massbank	Massbank	M-H	147	0	1	6236-09-05	N/A	C[C@](CC(=O)O)(C(=O)O)O	1S/C5H8O5/c1-5(10,4(8)9)2-3(6)7/h10H,2H2,1H3,(H,6,7)(H,8,9)/t5-/m0/s1	N/A	3	Negative	UPDATE-SINGLE-ANNOTATED-BRONZE	Bronze	81	temp/spec-00005.mzML	lib-00046.mgf	0.883749	MASSBANK	1973160	10.7792	136779	6	20.1066	147	167.107	0	temp/spec-00005.mzML81	1	eliborrego/Renata-new/Blank_B30-31.mzML		0	0	XFTRTWQBIOMVPK-YFKPBYRVSA-N	XFTRTWQBIOMVPK	Lipids and lipid-like molecules	Fatty Acyls	Fatty acids and conjugates	Fatty Acids and Conjugates	Hydroxy fatty acids	Fatty acids
CCMSLIB00004684210	N-L-Leucyl-L-leucine	LC-ESI	qTof	Commercial	Dorrestein	lfnothias	M+H	-1	0	1			CC(C)CC(C(=O)NC(CC(C)C)C(=O)O)N			3	Positive	UPDATE-SINGLE-ANNOTATED-BRONZE	Bronze	472	temp/spec-00002.mzML	lib-00042.mgf	0.813929	GNPS-LIBRARY	38457800	50.7758	57188.3	8	14.0214	-1	259.201	0	temp/spec-00002.mzML472	1	eliborrego/Renata-new/Active_B80-B81.mzML		8	82	LCPYQJIKPJDLLB-UHFFFAOYSA-N	LCPYQJIKPJDLLB	Organic acids and derivatives	Carboxylic acids and derivatives	Amino acids, peptides, and analogues	Small peptides	Dipeptides	Amino acids and Peptides
CCMSLIB00003139262	Spectral Match to Thr-Phe from NIST14	ESI	Q-TOF	Isolated	Data from Chris Turck	Data deposited by fevargas	M+H	267.134	0	1	16875277	N/A	N/A	N/A	N/A	3	Positive	UPDATE-SINGLE-ANNOTATED-BRONZE	Bronze	266	temp/spec-00001.mzML	lib-00017.mgf	0.851103	GNPS-NIST14-MATCHES	8948680	31.2213	112332	12	30.0076	267.134	297.142	1	temp/spec-00001.mzML266	1	eliborrego/Renata-new/Active_B74-B75.mzML		21	2173	N/A	N/A	N/A	N/A	N/A	N/A	N/A	N/A
CCMSLIB00003135959	Spectral Match to 1-Hexadecanoyl-sn-glycerol from NIST14	ESI	QqQ	Isolated	Data from Gabriel Haddad	Data deposited by mjmeehan	M+H	331.284	0	1	542449	N/A	N/A	N/A	N/A	3	Positive	UPDATE-SINGLE-ANNOTATED-BRONZE	Bronze	687	temp/spec-00003.mzML	lib-00017.mgf	0.975951	GNPS-NIST14-MATCHES	5633970	74.2232	0.644834	13	0.000213623	331.284	331.284	1	temp/spec-00003.mzML687	1	eliborrego/Renata-new/Active_B84-B85.mzML		135	8671	N/A	N/A	N/A	N/A	N/A	N/A	N/A	N/A
CCMSLIB00003137749	Spectral Match to Phe-Pro from NIST14	ESI	Q-TOF	Isolated	Data from Pieter Dorrestein	Data deposited by lfnothias	M+H-H2O	245.129	0	1	N/A	N/A	N/A	N/A	N/A	3	Positive	UPDATE-SINGLE-ANNOTATED-BRONZE	Bronze	1353	temp/spec-00000.mzML	lib-00017.mgf	0.7999	GNPS-NIST14-MATCHES	1042560	168.954	65248.8	7	15.9944	245.129	261.123	1	temp/spec-00000.mzML1353	1	eliborrego/Renata-new/Active_A16-A17.mzML		74	4315	N/A	N/A	N/A	N/A	N/A	N/A	N/A	N/A
CCMSLIB00003139236	Spectral Match to N-Tetradecanoyl-L-homoserine Lactone from NIST14	ESI	IT/ion trap	Isolated	Data from Pieter Dorrestein	Data deposited by mwang87	211.2	211.207	0	1	202284875	N/A	N/A	N/A	N/A	3	Positive	UPDATE-SINGLE-ANNOTATED-BRONZE	Bronze	1453	temp/spec-00005.mzML	lib-00017.mgf	0.793067	GNPS-NIST14-MATCHES	1120910	176.826	208100	7	43.9521	211.207	255.159	1	temp/spec-00005.mzML1453	1	eliborrego/Renata-new/Blank_B30-31.mzML		7	530	N/A	N/A	N/A	N/A	N/A	N/A	N/A	N/A
CCMSLIB00003138727	Spectral Match to Dibutyl phthalate from NIST14	ESI	QqQ	Isolated	Data from Pieter Dorrestein	Data deposited by lfnothias	M+H	279.158	0	1	84742	N/A	N/A	N/A	N/A	3	Positive	UPDATE-SINGLE-ANNOTATED-BRONZE	Bronze	337	temp/spec-00005.mzML	lib-00017.mgf	0.807115	GNPS-NIST14-MATCHES	4511830	37.4065	86276.9	6	24.0849	279.158	255.073	0	temp/spec-00005.mzML337	1	eliborrego/Renata-new/Blank_B30-31.mzML		173	12933	N/A	N/A	N/A	N/A	N/A	N/A	N/A	N/A
CCMSLIB00000211287	ReSpect:PM014406 Cyclo(Phe-Tyr)	ESI	QIT	Isolated	Putative ReSpect Match	ReSpect	[M+H]	311	0	1	5147-17-1	18384195	N/A	N/A	N/A	3	Positive	UPDATE-SINGLE-ANNOTATED-BRONZE	Bronze	1217	temp/spec-00002.mzML	lib-00040.mgf	0.891531	RESPECT	6925890	144.793	160375	6	49.8766	311	261.123	1	temp/spec-00002.mzML1217	1	eliborrego/Renata-new/Active_B80-B81.mzML		0	0	N/A	N/A	N/A	N/A	N/A	N/A	N/A	N/A
CCMSLIB00005463833	"(2S,7R,8R)-sarcophytoxide"	ESI	qTof	Isolated	Maloney	M Caraballo	M+H	303.22	302.225	1	N/A	N/A	C[C@@]1(CC/C=C(C)/CC2)[C@H](O1)CC/C(C)=C/[C@H]3C2=C(C)CO3	"InChI=1S/C20H30O2/c1-14-6-5-11-20(4)19(22-20)10-8-15(2)12-18-17(9-7-14)16(3)13-21-18/h6,12,18-19H,5,7-11,13H2,1-4H3/b14-6+,15-12+/t18-,19+,20+/m0/s1"	N/A	3	Positive	UPDATE-SINGLE-ANNOTATED-BRONZE	Bronze	742	temp/spec-00004.mzML	lib-00042.mgf	0.775058	GNPS-LIBRARY	613207	83.4469	250947	10	76.0922	303.22	227.128	0	temp/spec-00004.mzML742	1	eliborrego/Renata-new/Blank_B23.mzML		0	0	OQGXDKRHMBRZCS-INURNEEXSA-N	OQGXDKRHMBRZCS	N/A	N/A	N/A	Diterpenoids	Cembrane diterpenoids	Terpenoids
CCMSLIB00003135657	Spectral Match to Dibutyl adipate from NIST14	ESI	HCD	Isolated	Data from Wolfender	Data deposited by pmallard	M+H	259.19	0	1	105997	N/A	N/A	N/A	N/A	3	Positive	UPDATE-SINGLE-ANNOTATED-BRONZE	Bronze	464	temp/spec-00001.mzML	lib-00017.mgf	0.800656	GNPS-NIST14-MATCHES	13245700	50.5172	278150	6	72.0937	259.19	187.096	0	temp/spec-00001.mzML464	1	eliborrego/Renata-new/Active_B74-B75.mzML		38	718	N/A	N/A	N/A	N/A	N/A	N/A	N/A	N/A
CCMSLIB00010011756	putrescine-C22:3	ESI	qTof	Crude	Dorrestein	Emily Gentry	M+H	405.384	404.377	1	N/A	N/A	O=C(NCCCCN)CCCCCCCCCCCC=CCC=CCC=CCC	N/A	N/A	2	Positive	UPDATE-SINGLE-ANNOTATED-SILVER	Silver	517	temp/spec-00005.mzML	lib-00036.mgf	0.881512	ECG-ACYL-AMIDES-C4-C24-LIBRARY	2369990	56.4169	29843.7	9	12.0982	405.384	393.286	1	temp/spec-00005.mzML517	1	eliborrego/Renata-new/Blank_B30-31.mzML		0	0	BBFSFYLWBBHXBR-UHFFFAOYSA-N	BBFSFYLWBBHXBR	N/A	N/A	N/A	Fatty amides	N-acyl amines	Fatty acids
CCMSLIB00000211287	ReSpect:PM014406 Cyclo(Phe-Tyr)	ESI	QIT	Isolated	Putative ReSpect Match	ReSpect	[M+H]	311	0	1	5147-17-1	18384195	N/A	N/A	N/A	3	Positive	UPDATE-SINGLE-ANNOTATED-BRONZE	Bronze	1154	temp/spec-00001.mzML	lib-00040.mgf	0.898389	RESPECT	26825700	128.255	160374	6	49.8765	311	261.124	1	temp/spec-00001.mzML1154	1	eliborrego/Renata-new/Active_B74-B75.mzML		0	0	N/A	N/A	N/A	N/A	N/A	N/A	N/A	N/A
CCMSLIB00003137749	Spectral Match to Phe-Pro from NIST14	ESI	Q-TOF	Isolated	Data from Pieter Dorrestein	Data deposited by lfnothias	M+H-H2O	245.129	0	1	N/A	N/A	N/A	N/A	N/A	3	Positive	UPDATE-SINGLE-ANNOTATED-BRONZE	Bronze	22	temp/spec-00001.mzML	lib-00017.mgf	0.848175	GNPS-NIST14-MATCHES	1115320	3.48521	2.36542	6	0.000579834	245.129	245.128	1	temp/spec-00001.mzML22	1	eliborrego/Renata-new/Active_B74-B75.mzML		74	4315	N/A	N/A	N/A	N/A	N/A	N/A	N/A	N/A
CCMSLIB00003137749	Spectral Match to Phe-Pro from NIST14	ESI	Q-TOF	Isolated	Data from Pieter Dorrestein	Data deposited by lfnothias	M+H-H2O	245.129	0	1	N/A	N/A	N/A	N/A	N/A	3	Positive	UPDATE-SINGLE-ANNOTATED-BRONZE	Bronze	254	temp/spec-00005.mzML	lib-00017.mgf	0.932005	GNPS-NIST14-MATCHES	113815000	29.1891	2.61442	7	0.000640869	245.129	245.128	1	temp/spec-00005.mzML254	1	eliborrego/Renata-new/Blank_B30-31.mzML		74	4315	N/A	N/A	N/A	N/A	N/A	N/A	N/A	N/A
CCMSLIB00010108602	(3aR)-(+)-Sclareolide CollisionEnergy:102040	LC-ESI	Orbitrap	Commercial	Trent Northen	JGI	M+H	251.201	0	1	N/A	N/A	CC1(C)CCCC2(C)C1CCC1(C)OC(=O)CC12	"InChI=1S/C16H26O2/c1-14(2)7-5-8-15(3)11(14)6-9-16(4)12(15)10-13(17)18-16/h11-12H,5-10H2,1-4H3/t11?,12?,15-,16?/m0/s1"	N/A	3	Positive	UPDATE-SINGLE-ANNOTATED-BRONZE	Bronze	1311	temp/spec-00001.mzML	lib-00011.mgf	0.838436	BERKELEY-LAB	1390080	148.443	271095	6	68.0993	251.201	183.102	1	temp/spec-00001.mzML1311	1	eliborrego/Renata-new/Active_B74-B75.mzML		0	0	IMKJGXCIJJXALX-UHFFFAOYSA-N	IMKJGXCIJJXALX	N/A	N/A	N/A	Diterpenoids	Norlabdane diterpenoids	Terpenoids
CCMSLIB00005884728	N-AMIDINO-L-ASPARTATE - 70.0 eV	ESI	Orbitrap	Isolated	Madeleine Ernst	Anna Abrahamsson	M+H	176.067	0	1	6133-30-8	N/A	NC(=N)N[C@@H](CC(O)=O)C(O)=O	N/A	N/A	1	Positive	UPDATE-SINGLE-ANNOTATED-GOLD	Gold	1498	temp/spec-00001.mzML	lib-00042.mgf	0.718744	GNPS-LIBRARY	1047660	173.276	199163	6	35.0659	176.067	211.133	1	temp/spec-00001.mzML1498	1	eliborrego/Renata-new/Active_B74-B75.mzML		0	0	VVHOUVWJCQOYGG-REOHCLBHSA-N	VVHOUVWJCQOYGG	Organic acids and derivatives	Carboxylic acids and derivatives	Amino acids, peptides, and analogues	Small peptides	Aminoacids	Amino acids and Peptides
CCMSLIB00003139755	Spectral Match to Palmitelaidic acid from NIST14	ESI	HCD	Isolated	Data from Wolfender/Litaudon	Data deposited by pmallard	M+H	255.232	0	1	10030736	N/A	N/A	N/A	N/A	3	Positive	UPDATE-SINGLE-ANNOTATED-BRONZE	Bronze	1431	temp/spec-00000.mzML	lib-00017.mgf	0.769598	GNPS-NIST14-MATCHES	631986	179.927	109398	8	27.9218	255.232	283.154	1	temp/spec-00000.mzML1431	1	eliborrego/Renata-new/Active_A16-A17.mzML		77	4549	N/A	N/A	N/A	N/A	N/A	N/A	N/A	N/A
CCMSLIB00003139919	Spectral Match to Leu-Pro-Lys from NIST14	ESI	Q-TOF	Isolated	Data from Pieter Dorrestein	Data deposited by lfnothias	M+H	357.249	0	1	N/A	N/A	N/A	N/A	N/A	3	Positive	UPDATE-SINGLE-ANNOTATED-BRONZE	Bronze	211	temp/spec-00003.mzML	lib-00017.mgf	0.810212	GNPS-NIST14-MATCHES	42466900	25.4388	268883	8	96.058	357.249	453.307	1	temp/spec-00003.mzML211	1	eliborrego/Renata-new/Active_B84-B85.mzML		2	19	N/A	N/A	N/A	N/A	N/A	N/A	N/A	N/A
CCMSLIB00000221130	Massbank:KO008869 Baclofen|(+-)-Baclofen	ESI	LC-ESI-IT	Isolated	Putative Massbank Match	Massbank	[M+H]+	214	0	1	N/A	N/A	NCC(CC(O)=O)c(c1)ccc(Cl)c1	1S/C10H12ClNO2/c11-9-3-1-7(2-4-9)8(6-12)5-10(13)14/h1-4,8H,5-6,12H2,(H,13,14)	N/A	3	Positive	UPDATE-SINGLE-ANNOTATED-BRONZE	Bronze	260	temp/spec-00002.mzML	lib-00046.mgf	0.737262	MASSBANK	14998900	29.8805	276447	6	59.1596	214	273.16	1	temp/spec-00002.mzML260	1	eliborrego/Renata-new/Active_B80-B81.mzML		0	0	KPYSYYIEGFHWSV-UHFFFAOYSA-N	KPYSYYIEGFHWSV	Organic acids and derivatives	Carboxylic acids and derivatives	Amino acids, peptides, and analogues	Small peptides	Aminoacids	Amino acids and Peptides|Shikimates and Phenylpropanoids
CCMSLIB00000007145	cyclo(L-Val-L-Pro)	DI-ESI	qTof	Isolated	Keyzers	R Keyzers	M+H	197.129	196.121	1	285-40-2	N/A	CC(C)[C@H]1C(=O)N2CCC[C@H]2C(=O)N1	InChI=1S/C10H16N2O2/c1-6(2)8-10(14)12-5-3-4-7(12)9(13)11-8/h6-8H,3-5H2,1-2H3,(H,11,13)/t7-,8-/m0/s1	N/A	3	Positive	UPDATE-SINGLE-ANNOTATED-BRONZE	Bronze	1424	temp/spec-00002.mzML	lib-00042.mgf	0.905728	GNPS-LIBRARY	8828390	174.811	2.39956	7	0.000473022	197.129	197.129	1	temp/spec-00002.mzML1424	1	eliborrego/Renata-new/Active_B80-B81.mzML		20	433	XLUAWXQORJEMBD-YUMQZZPRSA-N	XLUAWXQORJEMBD	Organic acids and derivatives	Carboxylic acids and derivatives	Amino acids, peptides, and analogues	Small peptides	Dipeptides	Amino acids and Peptides
CCMSLIB00003139382	Spectral Match to Pro-Leu from NIST14	ESI	qTof	Isolated	Data from Gabriel Haddad	Data deposited by mjmeehan	M+H	229.155	228.147	1	N/A	N/A	CC(C)C[C@@H](C(=O)O)NC(=O)[C@@H]1CCCN1	InChI=1S/C11H20N2O3/c1-7(2)6-9(11(15)16)13-10(14)8-4-3-5-12-8/h7-9,12H,3-6H2,1-2H3,(H,13,14)(H,15,16)/t8-,9-/m0/s1	N/A	3	Positive	UPDATE-SINGLE-ANNOTATED-BRONZE	Bronze	250	temp/spec-00001.mzML	lib-00017.mgf	0.755184	GNPS-NIST14-MATCHES	44213500	29.6081	432318	7	99.0678	229.155	328.223	1	temp/spec-00001.mzML250	1	eliborrego/Renata-new/Active_B74-B75.mzML		11	404	ZKQOUHVVXABNDG-IUCAKERBSA-N	ZKQOUHVVXABNDG	Organic acids and derivatives	Carboxylic acids and derivatives	Amino acids, peptides, and analogues	Small peptides	Dipeptides	Amino acids and Peptides
CCMSLIB00003135651	Spectral Match to Pinolenic acid from NIST14	ESI	qTof	Isolated	Data from Rob Knight	Data deposited by amelnik	M+H	279.232	278.225	1	16833548	N/A	CCCCC/C=C\C/C=C\CC/C=C\CCCC(=O)O	InChI=1S/C18H30O2/c1-2-3-4-5-6-7-8-9-10-11-12-13-14-15-16-17-18(19)20/h6-7,9-10,13-14H,2-5,8,11-12,15-17H2,1H3,(H,19,20)/b7-6-,10-9-,14-13-	N/A	3	Positive	UPDATE-SINGLE-ANNOTATED-BRONZE	Bronze	675	temp/spec-00005.mzML	lib-00017.mgf	0.720681	GNPS-NIST14-MATCHES	665481	76.892	43236	9	12.0729	279.232	267.159	1	temp/spec-00005.mzML675	1	eliborrego/Renata-new/Blank_B30-31.mzML		78	3672	HXQHFNIKBKZGRP-URPRIDOGSA-N	HXQHFNIKBKZGRP	Lipids and lipid-like molecules	Fatty Acyls	Lineolic acids and derivatives	Fatty Acids and Conjugates	Unsaturated fatty acids	Fatty acids
CCMSLIB00003136514	Spectral Match to Ile-Pro-Ile from NIST14	ESI	Q-TOF	Isolated	Data from Joshua Wollam	Data deposited by fevargas	M+H	342.239	0	1	90614485	N/A	N/A	N/A	N/A	3	Positive	UPDATE-SINGLE-ANNOTATED-BRONZE	Bronze	1172	temp/spec-00001.mzML	lib-00017.mgf	0.891337	GNPS-NIST14-MATCHES	13546200	130.544	289472	8	99.0686	342.239	243.17	1	temp/spec-00001.mzML1172	1	eliborrego/Renata-new/Active_B74-B75.mzML		50	3988	N/A	N/A	N/A	N/A	N/A	N/A	N/A	N/A
CCMSLIB00003139268	Spectral Match to Leu-Ile from NIST14	ESI	Q-TOF	Isolated	Data from Gabriel Haddad	Data deposited by mjmeehan	M+H	245.186	0	1	N/A	N/A	N/A	N/A	N/A	3	Positive	UPDATE-SINGLE-ANNOTATED-BRONZE	Bronze	1042	temp/spec-00001.mzML	lib-00017.mgf	0.793381	GNPS-NIST14-MATCHES	2805890	114.185	114327	6	28.0313	245.186	217.155	1	temp/spec-00001.mzML1042	1	eliborrego/Renata-new/Active_B74-B75.mzML		36	3276	N/A	N/A	N/A	N/A	N/A	N/A	N/A	N/A
CCMSLIB00003136514	Spectral Match to Ile-Pro-Ile from NIST14	ESI	Q-TOF	Isolated	Data from Joshua Wollam	Data deposited by fevargas	M+H	342.239	0	1	90614485	N/A	N/A	N/A	N/A	3	Positive	UPDATE-SINGLE-ANNOTATED-BRONZE	Bronze	969	temp/spec-00003.mzML	lib-00017.mgf	0.705978	GNPS-NIST14-MATCHES	1728890	113.5	289578	7	99.105	342.239	243.134	0	temp/spec-00003.mzML969	1	eliborrego/Renata-new/Active_B84-B85.mzML		50	3988	N/A	N/A	N/A	N/A	N/A	N/A	N/A	N/A
CCMSLIB00000007145	cyclo(L-Val-L-Pro)	DI-ESI	qTof	Isolated	Keyzers	R Keyzers	M+H	197.129	196.121	1	285-40-2	N/A	CC(C)[C@H]1C(=O)N2CCC[C@H]2C(=O)N1	InChI=1S/C10H16N2O2/c1-6(2)8-10(14)12-5-3-4-7(12)9(13)11-8/h6-8H,3-5H2,1-2H3,(H,11,13)/t7-,8-/m0/s1	N/A	3	Positive	UPDATE-SINGLE-ANNOTATED-BRONZE	Bronze	1388	temp/spec-00003.mzML	lib-00042.mgf	0.900987	GNPS-LIBRARY	5275220	175.492	2.16734	7	0.000427246	197.129	197.129	1	temp/spec-00003.mzML1388	1	eliborrego/Renata-new/Active_B84-B85.mzML		20	433	XLUAWXQORJEMBD-YUMQZZPRSA-N	XLUAWXQORJEMBD	Organic acids and derivatives	Carboxylic acids and derivatives	Amino acids, peptides, and analogues	Small peptides	Dipeptides	Amino acids and Peptides
CCMSLIB00003135635	Spectral Match to Glycerol 1-myristate from NIST14	ESI	QQQ	Isolated	Data from Piel	Data deposited by eriche	M+H	303.253	302.246	1	589684	N/A	CCCCCCCCCCCCCC(=O)OCC(CO)O	InChI=1S/C17H34O4/c1-2-3-4-5-6-7-8-9-10-11-12-13-17(20)21-15-16(19)14-18/h16,18-19H,2-15H2,1H3	N/A	3	Positive	UPDATE-SINGLE-ANNOTATED-BRONZE	Bronze	972	temp/spec-00001.mzML	lib-00017.mgf	0.852821	GNPS-NIST14-MATCHES	754770	105.58	33043.3	8	10.0205	303.253	313.273	1	temp/spec-00001.mzML972	1	eliborrego/Renata-new/Active_B74-B75.mzML		74	3843	DCBSHORRWZKAKO-UHFFFAOYSA-N	DCBSHORRWZKAKO	Lipids and lipid-like molecules	Glycerolipids	Monoradylglycerols	Glycerolipids	Monoacylglycerols	Fatty acids
CCMSLIB00005729352	Massbank:KO000500 S-Citramalic acid|(2S)-2-Hydroxy-2-methylbutanedioate|L-(+)-2-Methylmalic acid|L-alpha-Hydroxypyrotartaric acid|L-Citramalic acid|(S)-2-Hydroxy-2-methylsuccinic acid|(S)-2-Methylmalate|(S)-2-Methylmal	ESI	QQQ	Isolated	Massbank	Massbank	M-H	147	0	1	6236-09-05	N/A	C[C@](CC(=O)O)(C(=O)O)O	1S/C5H8O5/c1-5(10,4(8)9)2-3(6)7/h10H,2H2,1H3,(H,6,7)(H,8,9)/t5-/m0/s1	N/A	3	Negative	UPDATE-SINGLE-ANNOTATED-BRONZE	Bronze	931	temp/spec-00005.mzML	lib-00046.mgf	0.878296	MASSBANK	2216660	110.217	136780	6	20.1067	147	167.107	0	temp/spec-00005.mzML931	1	eliborrego/Renata-new/Blank_B30-31.mzML		0	0	XFTRTWQBIOMVPK-YFKPBYRVSA-N	XFTRTWQBIOMVPK	Lipids and lipid-like molecules	Fatty Acyls	Fatty acids and conjugates	Fatty Acids and Conjugates	Hydroxy fatty acids	Fatty acids
CCMSLIB00003137776	Spectral Match to Phe-Pro from NIST14	ESI	Q-TOF	Isolated	Data from Pieter Dorrestein	Data deposited by lfnothias	M+H-H2O	245.129	0	1	N/A	N/A	N/A	N/A	N/A	3	Positive	UPDATE-SINGLE-ANNOTATED-BRONZE	Bronze	182	temp/spec-00003.mzML	lib-00017.mgf	0.944421	GNPS-NIST14-MATCHES	27337300	22.6516	3.17465	8	0.000778198	245.129	245.128	1	temp/spec-00003.mzML182	1	eliborrego/Renata-new/Active_B84-B85.mzML		74	4315	N/A	N/A	N/A	N/A	N/A	N/A	N/A	N/A
CCMSLIB00005738181	Massbank:RP002703 Palmitoleoyl Ethanolamide|Palmitoleoyl-EA|(Z)-N-(2-hydroxyethyl)hexadec-9-enamide	ESI	qTof	Isolated	Massbank	Massbank	M+H	298.274	0	1	N/A	N/A	CCCCCC/C=C\CCCCCCCC(NCCO)=O	1S/C18H35NO2/c1-2-3-4-5-6-7-8-9-10-11-12-13-14-15-18(21)19-16-17-20/h7-8,20H,2-6,9-17H2,1H3,(H,19,21)/b8-7-	N/A	3	Positive	UPDATE-SINGLE-ANNOTATED-BRONZE	Bronze	17	temp/spec-00000.mzML	lib-00046.mgf	0.723803	MASSBANK	714104	2.58184	66773.3	7	19.9167	298.274	318.191	1	temp/spec-00000.mzML17	1	eliborrego/Renata-new/Active_A16-A17.mzML		0	0	WFRLANWAASSSFV-FPLPWBNLSA-N	WFRLANWAASSSFV	Organic nitrogen compounds	Organonitrogen compounds	Amines	Fatty amides	N-acyl ethanolamines (endocannabinoids)	Fatty acids
CCMSLIB00005883847	L-TYROSINE - 50.0 eV	ESI	Orbitrap	Isolated	Madeleine Ernst	Anna Abrahamsson	M+H	182.081	0	1	60-18-4	N/A	N[C@@H](CC1=CC=C(O)C=C1)C(O)=O	N/A	N/A	1	Positive	UPDATE-SINGLE-ANNOTATED-GOLD	Gold	63	temp/spec-00004.mzML	lib-00042.mgf	0.725607	GNPS-LIBRARY	1268300	9.60619	5605.36	6	1.02063	182.081	183.102	1	temp/spec-00004.mzML63	1	eliborrego/Renata-new/Blank_B23.mzML		0	0	OUYCCCASQSFEME-QMMMGPOBSA-N	OUYCCCASQSFEME	Organic acids and derivatives	Carboxylic acids and derivatives	Amino acids, peptides, and analogues	Small peptides	Aminoacids	Amino acids and Peptides|Shikimates and Phenylpropanoids
CCMSLIB00000070299	Nleu-Val-hexanoate	LC-ESI	qToF	Synthetic	Dorrestein/Gerwick	Luzzatto/Garg	M+H	343.268	342.474	1	N/A	N/A	N/A	N/A	N/A	2	Positive	UPDATE-SINGLE-ANNOTATED-SILVER	Silver	687	temp/spec-00002.mzML	lib-00042.mgf	0.787039	GNPS-LIBRARY	6979130	72.6275	245174	7	84.1605	343.268	259.108	0	temp/spec-00002.mzML687	1	eliborrego/Renata-new/Active_B80-B81.mzML		0	0	N/A	N/A	N/A	N/A	N/A	N/A	N/A	N/A
CCMSLIB00003136638	Spectral Match to Leu-Leu from NIST14	ESI	qTof	Isolated	Data from Christopher A. Lowry	Data deposited by fevargas	2M+H	489.364	244.179	1	3303319	N/A	CC(C)C[C@@H](C(=O)N[C@@H](CC(C)C)C(=O)O)N	InChI=1S/C12H24N2O3/c1-7(2)5-9(13)11(15)14-10(12(16)17)6-8(3)4/h7-10H,5-6,13H2,1-4H3,(H,14,15)(H,16,17)/t9-,10-/m0/s1	N/A	3	Positive	UPDATE-SINGLE-ANNOTATED-BRONZE	Bronze	219	temp/spec-00003.mzML	lib-00017.mgf	0.782642	GNPS-NIST14-MATCHES	45813100	26.2463	32875.8	6	16.0882	489.364	473.276	1	temp/spec-00003.mzML219	1	eliborrego/Renata-new/Active_B84-B85.mzML		62	3467	LCPYQJIKPJDLLB-UWVGGRQHSA-N	LCPYQJIKPJDLLB	Organic acids and derivatives	Carboxylic acids and derivatives	Amino acids, peptides, and analogues	Small peptides	Dipeptides	Amino acids and Peptides
CCMSLIB00000007145	cyclo(L-Val-L-Pro)	DI-ESI	qTof	Isolated	Keyzers	R Keyzers	M+H	197.129	196.121	1	285-40-2	N/A	CC(C)[C@H]1C(=O)N2CCC[C@H]2C(=O)N1	InChI=1S/C10H16N2O2/c1-6(2)8-10(14)12-5-3-4-7(12)9(13)11-8/h6-8H,3-5H2,1-2H3,(H,11,13)/t7-,8-/m0/s1	N/A	3	Positive	UPDATE-SINGLE-ANNOTATED-BRONZE	Bronze	1253	temp/spec-00004.mzML	lib-00042.mgf	0.88254	GNPS-LIBRARY	4460960	157.164	2.08994	6	0.000411987	197.129	197.129	1	temp/spec-00004.mzML1253	1	eliborrego/Renata-new/Blank_B23.mzML		20	433	XLUAWXQORJEMBD-YUMQZZPRSA-N	XLUAWXQORJEMBD	Organic acids and derivatives	Carboxylic acids and derivatives	Amino acids, peptides, and analogues	Small peptides	Dipeptides	Amino acids and Peptides
CCMSLIB00003135696	Spectral Match to Glycerol 1-myristate from NIST14	ESI	QQQ	Isolated	Data from Gabriel Haddad	Data deposited by mjmeehan	M+H	303.252	302.246	1	589684	N/A	CCCCCCCCCCCCCC(=O)OCC(CO)O	InChI=1S/C17H34O4/c1-2-3-4-5-6-7-8-9-10-11-12-13-17(20)21-15-16(19)14-18/h16,18-19H,2-15H2,1H3	N/A	3	Positive	UPDATE-SINGLE-ANNOTATED-BRONZE	Bronze	723	temp/spec-00003.mzML	lib-00017.mgf	0.959435	GNPS-NIST14-MATCHES	2168060	79.0572	184874	14	56.0635	303.252	359.316	1	temp/spec-00003.mzML723	1	eliborrego/Renata-new/Active_B84-B85.mzML		74	3843	DCBSHORRWZKAKO-UHFFFAOYSA-N	DCBSHORRWZKAKO	Lipids and lipid-like molecules	Glycerolipids	Monoradylglycerols	Glycerolipids	Monoacylglycerols	Fatty acids
CCMSLIB00005745664	Massbank:PR301275 12-Cytisineacetamide	ESI	qTof	Isolated	Massbank	Massbank	M+H	248.139	0	1	N/A	N/A	OC(=N)CN1C[C@H]2C[C@@H](C1)C1=CC=CC(=O)N1C2	1S/C13H17N3O2/c14-12(17)8-15-5-9-4-10(7-15)11-2-1-3-13(18)16(11)6-9/h1-3,9-10H,4-8H2,(H2,14,17)/t9-,10+/m1/s1	N/A	3	Positive	UPDATE-SINGLE-ANNOTATED-BRONZE	Bronze	224	temp/spec-00001.mzML	lib-00046.mgf	0.702134	MASSBANK	34968400	27.0535	76548.2	6	18.9946	248.139	267.134	0	temp/spec-00001.mzML224	1	eliborrego/Renata-new/Active_B74-B75.mzML		0	0	MRVHCCZFXHOQOT-ZJUUUORDSA-N	MRVHCCZFXHOQOT	Alkaloids and derivatives	Lupin alkaloids	Cytisine and derivatives	Lysine alkaloids|Nicotinic acid alkaloids	Pyridine alkaloids|Quinolizidine alkaloids	Alkaloids
CCMSLIB00003139236	Spectral Match to N-Tetradecanoyl-L-homoserine Lactone from NIST14	ESI	IT/ion trap	Isolated	Data from Pieter Dorrestein	Data deposited by mwang87	211.2	211.207	0	1	202284875	N/A	N/A	N/A	N/A	3	Positive	UPDATE-SINGLE-ANNOTATED-BRONZE	Bronze	30	temp/spec-00000.mzML	lib-00017.mgf	0.778725	GNPS-NIST14-MATCHES	917980	4.29857	208099	7	43.9519	211.207	255.159	1	temp/spec-00000.mzML30	1	eliborrego/Renata-new/Active_A16-A17.mzML		7	530	N/A	N/A	N/A	N/A	N/A	N/A	N/A	N/A
CCMSLIB00000213686	Massbank:FIO00056 gamma-Dodecalactone	ESI	LC-ESI-QTOF	Isolated	Putative Massbank Match	Massbank	[M+H]+	199.17	0	1	2305-05-07	N/A	CCCCCCCCC(C1)OC(=O)C1	1S/C12H22O2/c1-2-3-4-5-6-7-8-11-9-10-12(13)14-11/h11H,2-10H2,1H3	N/A	3	Positive	UPDATE-SINGLE-ANNOTATED-BRONZE	Bronze	610	temp/spec-00000.mzML	lib-00046.mgf	0.920591	MASSBANK	901151	67.566	80122.5	7	15.958	199.17	215.128	1	temp/spec-00000.mzML610	1	eliborrego/Renata-new/Active_A16-A17.mzML		1	9	WGPCZPLRVAWXPW-UHFFFAOYSA-N	WGPCZPLRVAWXPW	Organoheterocyclic compounds	Lactones	Gamma butyrolactones	Fatty esters	Lactones	Fatty acids
CCMSLIB00000221788	Massbank:PB000455 Aspartic acid|2-aminobutanedioic acid	ESI	LC-ESI-QTOF	Isolated	Putative Massbank Match	Massbank	[M+H]+	134.045	0	1	N/A	N/A	C(C(C(=O)O)N)C(=O)O	1S/C4H7NO4/c5-2(4(8)9)1-3(6)7/h2H,1,5H2,(H,6,7)(H,8,9)	N/A	3	Positive	UPDATE-SINGLE-ANNOTATED-BRONZE	Bronze	585	temp/spec-00001.mzML	lib-00046.mgf	0.757813	MASSBANK	6627250	62.2083	261412	6	35.0409	134.045	169.086	0	temp/spec-00001.mzML585	1	eliborrego/Renata-new/Active_B74-B75.mzML		0	0	CKLJMWTZIZZHCS-UHFFFAOYSA-N	CKLJMWTZIZZHCS	Organic acids and derivatives	Carboxylic acids and derivatives	Amino acids, peptides, and analogues	Small peptides	Aminoacids	Amino acids and Peptides
CCMSLIB00003136254	Spectral Match to 1-Hexadecanoyl-sn-glycerol from NIST14	ESI	Q-TOF	Isolated	Data from Gabriel Haddad	Data deposited by mjmeehan	M+H	331.284	0	1	542449	N/A	N/A	N/A	N/A	3	Positive	UPDATE-SINGLE-ANNOTATED-BRONZE	Bronze	515	temp/spec-00005.mzML	lib-00017.mgf	0.977053	GNPS-NIST14-MATCHES	4687090	56.2477	84614.6	14	28.0315	331.284	359.315	1	temp/spec-00005.mzML515	1	eliborrego/Renata-new/Blank_B30-31.mzML		135	8671	N/A	N/A	N/A	N/A	N/A	N/A	N/A	N/A
CCMSLIB00003139186	Spectral Match to Monolaurin from NIST14	ESI	qTof	Isolated	Data from Wolfender/Litaudon	Data deposited by pmallard	M+H-H2O	257.211	274.214	1	142187	N/A	CCCCCCCCCCCC(=O)OCC(CO)O	InChI=1S/C15H30O4/c1-2-3-4-5-6-7-8-9-10-11-15(18)19-13-14(17)12-16/h14,16-17H,2-13H2,1H3	N/A	3	Positive	UPDATE-SINGLE-ANNOTATED-BRONZE	Bronze	520	temp/spec-00005.mzML	lib-00017.mgf	0.819496	GNPS-NIST14-MATCHES	2198130	56.6796	326945	8	84.0939	257.211	341.305	1	temp/spec-00005.mzML520	1	eliborrego/Renata-new/Blank_B30-31.mzML		25	410	ARIWANIATODDMH-UHFFFAOYSA-N	ARIWANIATODDMH	Lipids and lipid-like molecules	Glycerolipids	Monoradylglycerols	Glycerolipids	Monoacylglycerols	Fatty acids
CCMSLIB00003138032	Spectral Match to Ser-Leu from NIST14	ESI	Q-TOF	Isolated	Data from Chris Turck	Data deposited by fevargas	M+H	219.134	0	1	6665163	N/A	N/A	N/A	N/A	3	Positive	UPDATE-SINGLE-ANNOTATED-BRONZE	Bronze	546	temp/spec-00004.mzML	lib-00017.mgf	0.856606	GNPS-NIST14-MATCHES	3609260	58.6085	63959	7	14.0156	219.134	233.15	1	temp/spec-00004.mzML546	1	eliborrego/Renata-new/Blank_B23.mzML		26	1781	N/A	N/A	N/A	N/A	N/A	N/A	N/A	N/A
CCMSLIB00003135959	Spectral Match to 1-Hexadecanoyl-sn-glycerol from NIST14	ESI	QqQ	Isolated	Data from Gabriel Haddad	Data deposited by mjmeehan	M+H	331.284	0	1	542449	N/A	N/A	N/A	N/A	3	Positive	UPDATE-SINGLE-ANNOTATED-BRONZE	Bronze	323	temp/spec-00002.mzML	lib-00017.mgf	0.86246	GNPS-NIST14-MATCHES	11787600	36.06	2494.03	11	0.826233	331.284	332.11	0	temp/spec-00002.mzML323	1	eliborrego/Renata-new/Active_B80-B81.mzML		135	8671	N/A	N/A	N/A	N/A	N/A	N/A	N/A	N/A
CCMSLIB00004678839	myricetin-3-O-hexosyl(1-2)deoxyhexoside	LC-ESI	qTof	Crude	NPLopes	faustocn	M-H	625.113	0	1			OC1=CC(O)=C(C(C(OC2C(OC3C(O)C(O)C(O)C(C)O3)C(O)C(O)C(CO)O2)=C4C5=CC(O)=C(O)C(O)=C5)=O)C(O4)=C1	InChI=1S/C27H30O17/c1-7-16(33)20(37)22(39)26(40-7)44-25-21(38)18(35)14(6-28)42-27(25)43-24-19(36)15-10(30)4-9(29)5-13(15)41-23(24)8-2-11(31)17(34)12(32)3-8/h2-5,7,14,16,18,20-22,25-35,37-39H,6H2,1H3		3	Negative	UPDATE-SINGLE-ANNOTATED-BRONZE	Bronze	171	temp/spec-00000.mzML	lib-00042.mgf	0.706052	GNPS-LIBRARY	3095190	21.0251	33413.3	7	20.8871	625.113	604.226	1	temp/spec-00000.mzML171	1	eliborrego/Renata-new/Active_A16-A17.mzML		2	15	LUITYVJNCILVDI-UHFFFAOYSA-N	LUITYVJNCILVDI	Phenylpropanoids and polyketides	Flavonoids	Flavonoid glycosides	Flavonoids	Flavonols	Shikimates and Phenylpropanoids
CCMSLIB00004711485	2-[(2'R,8R,8aS)-2',4,4,7,8a-pentamethylspiro[2,3,4a,5-tetrahydro-1H-naphthalene-8,5'-oxolane]-2'-yl]acetic acid	N/A	ESI-QFT	isolated	MoNA	MoNA:VF-NPL-QEHF020422	[M+H]+	321.242	0	1	N/A	N/A	N/A	InChI=1S/C20H32O3/c1-14-7-8-15-17(2,3)9-6-10-19(15,5)20(14)12-11-18(4,23-20)13-16(21)22/h7,15H,6,8-13H2,1-5H3,(H,21,22)/t15?,18-,19+,20-/m1/s1	N/A	3	positive	UPDATE-SINGLE-ANNOTATED-BRONZE	Bronze	78	temp/spec-00001.mzML	lib-00003.mgf	0.744212	MONA	385526	11.8618	155920	8	50.088	321.242	271.154	1	temp/spec-00001.mzML78	1	eliborrego/Renata-new/Active_B74-B75.mzML		0	0	XLWWERNKTLITEF-FOUFQHLJSA-N	XLWWERNKTLITEF	Lipids and lipid-like molecules	Prenol lipids	Diterpenoids	N/A	N/A	N/A
CCMSLIB00005463610	DETHIOBIOTIN	ESI	Orbitrap	Commercial	Dorrestein	Fernando Vargas	M+Na	237.121	214.132	1	533-48-2	na	C[C@@H]1NC(=O)N[C@@H]1CCCCCC(O)=O	"InChI=1S/C10H18N2O3/c1-7-8(12-10(15)11-7)5-3-2-4-6-9(13)14/h7-8H,2-6H2,1H3,(H,13,14)(H2,11,12,15)/t7-,8+/m0/s1"	N/A	1	Positive	UPDATE-SINGLE-ANNOTATED-GOLD	Gold	80	temp/spec-00000.mzML	lib-00029.mgf	0.833998	GNPS-MSMLS	738790	11.1569	67570.2	10	16.0223	237.121	253.143	0	temp/spec-00000.mzML80	1	eliborrego/Renata-new/Active_A16-A17.mzML		0	0	AUTOLBMXDDTRRT-JGVFFNPUSA-N	AUTOLBMXDDTRRT	Lipids and lipid-like molecules	Fatty Acyls	Fatty acids and conjugates	Histidine alkaloids	Imidazole alkaloids	Alkaloids
CCMSLIB00005749482	Massbank:PR300811 Cyclo(proline-leucine)	ESI	qTof	Isolated	Massbank	Massbank	M+H	211.144	0	1	N/A	N/A	CC(C)CC1N=C(O)C2CCCN2C1=O	1S/C11H18N2O2/c1-7(2)6-8-11(15)13-5-3-4-9(13)10(14)12-8/h7-9H,3-6H2,1-2H3,(H,12,14)	N/A	3	Positive	UPDATE-SINGLE-ANNOTATED-BRONZE	Bronze	590	temp/spec-00003.mzML	lib-00046.mgf	0.814891	MASSBANK	7457590	62.892	66378.7	6	14.0155	211.144	197.129	1	temp/spec-00003.mzML590	1	eliborrego/Renata-new/Active_B84-B85.mzML		0	0	SZJNCZMRZAUNQT-UHFFFAOYSA-N	SZJNCZMRZAUNQT	Organic acids and derivatives	Carboxylic acids and derivatives	Amino acids, peptides, and analogues			Amino acids and Peptides
CCMSLIB00003139236	Spectral Match to N-Tetradecanoyl-L-homoserine Lactone from NIST14	ESI	IT/ion trap	Isolated	Data from Pieter Dorrestein	Data deposited by mwang87	211.2	211.207	0	1	202284875	N/A	N/A	N/A	N/A	3	Positive	UPDATE-SINGLE-ANNOTATED-BRONZE	Bronze	1050	temp/spec-00000.mzML	lib-00017.mgf	0.765514	GNPS-NIST14-MATCHES	821341	126.635	208099	7	43.952	211.207	255.159	1	temp/spec-00000.mzML1050	1	eliborrego/Renata-new/Active_A16-A17.mzML		7	530	N/A	N/A	N/A	N/A	N/A	N/A	N/A	N/A
CCMSLIB00003134622	Spectral Match to L-Tyrosine from NIST14	ESI	Q-TOF	Isolated	Data from James McKerrow	Data deposited by lamccall	M+H	182.082	0	1	60184	N/A	N/A	N/A	N/A	3	Positive	UPDATE-SINGLE-ANNOTATED-BRONZE	Bronze	186	temp/spec-00005.mzML	lib-00017.mgf	0.740766	GNPS-NIST14-MATCHES	4604770	22.2311	242000	6	44.0638	182.082	226.146	0	temp/spec-00005.mzML186	1	eliborrego/Renata-new/Blank_B30-31.mzML		81	6341	N/A	N/A	N/A	N/A	N/A	N/A	N/A	N/A
CCMSLIB00003138032	Spectral Match to Ser-Leu from NIST14	ESI	Q-TOF	Isolated	Data from Chris Turck	Data deposited by fevargas	M+H	219.134	0	1	6665163	N/A	N/A	N/A	N/A	3	Positive	UPDATE-SINGLE-ANNOTATED-BRONZE	Bronze	691	temp/spec-00001.mzML	lib-00017.mgf	0.858944	GNPS-NIST14-MATCHES	2359650	72.9117	63958.4	7	14.0155	219.134	233.149	1	temp/spec-00001.mzML691	1	eliborrego/Renata-new/Active_B74-B75.mzML		26	1781	N/A	N/A	N/A	N/A	N/A	N/A	N/A	N/A
CCMSLIB00003135657	Spectral Match to Dibutyl adipate from NIST14	ESI	HCD	Isolated	Data from Wolfender	Data deposited by pmallard	M+H	259.19	0	1	105997	N/A	N/A	N/A	N/A	3	Positive	UPDATE-SINGLE-ANNOTATED-BRONZE	Bronze	526	temp/spec-00001.mzML	lib-00017.mgf	0.836592	GNPS-NIST14-MATCHES	10307200	56.5863	278149	6	72.0935	259.19	187.096	0	temp/spec-00001.mzML526	1	eliborrego/Renata-new/Active_B74-B75.mzML		38	718	N/A	N/A	N/A	N/A	N/A	N/A	N/A	N/A
CCMSLIB00005464016	GLUTARATE	ESI	Orbitrap	Commercial	Dorrestein	Kelly Weldon	M+Na	155.031	132.042	1	110-94-1	N/A	OC(=O)CCCC(O)=O	"InChI=1S/C5H8O4/c6-4(7)2-1-3-5(8)9/h1-3H2,(H,6,7)(H,8,9)"	N/A	1	Positive	UPDATE-SINGLE-ANNOTATED-GOLD	Gold	566	temp/spec-00005.mzML	lib-00029.mgf	0.820522	GNPS-MSMLS	740428	62.5983	155297	6	24.0759	155.031	179.107	0	temp/spec-00005.mzML566	1	eliborrego/Renata-new/Blank_B30-31.mzML		0	0	JFCQEDHGNNZCLN-UHFFFAOYSA-N	JFCQEDHGNNZCLN	Organic acids and derivatives	Carboxylic acids and derivatives	Dicarboxylic acids and derivatives	Fatty Acids and Conjugates	Dicarboxylic acids	Fatty acids
CCMSLIB00005436153	DETHIOBIOTIN	ESI	Orbitrap	Commercial	Dorrestein	Fernando Vargas	M+Na	237.121	214.132	1	533-48-2	na	C[C@@H]1NC(=O)N[C@@H]1CCCCCC(O)=O	"InChI=1S/C10H18N2O3/c1-7-8(12-10(15)11-7)5-3-2-4-6-9(13)14/h7-8H,2-6H2,1H3,(H,13,14)(H2,11,12,15)/t7-,8+/m0/s1"	N/A	1	Positive	UPDATE-SINGLE-ANNOTATED-GOLD	Gold	1366	temp/spec-00003.mzML	lib-00042.mgf	0.752957	GNPS-LIBRARY	666078	172.08	42143.9	9	9.99319	237.121	227.128	1	temp/spec-00003.mzML1366	1	eliborrego/Renata-new/Active_B84-B85.mzML		0	0	AUTOLBMXDDTRRT-JGVFFNPUSA-N	AUTOLBMXDDTRRT	Lipids and lipid-like molecules	Fatty Acyls	Fatty acids and conjugates	Histidine alkaloids	Imidazole alkaloids	Alkaloids
CCMSLIB00000213686	Massbank:FIO00056 gamma-Dodecalactone	ESI	LC-ESI-QTOF	Isolated	Putative Massbank Match	Massbank	[M+H]+	199.17	0	1	2305-05-07	N/A	CCCCCCCCC(C1)OC(=O)C1	1S/C12H22O2/c1-2-3-4-5-6-7-8-11-9-10-12(13)14-11/h11H,2-10H2,1H3	N/A	3	Positive	UPDATE-SINGLE-ANNOTATED-BRONZE	Bronze	844	temp/spec-00003.mzML	lib-00046.mgf	0.840173	MASSBANK	397747	95.6807	80122.1	7	15.9579	199.17	215.128	1	temp/spec-00003.mzML844	1	eliborrego/Renata-new/Active_B84-B85.mzML		1	9	WGPCZPLRVAWXPW-UHFFFAOYSA-N	WGPCZPLRVAWXPW	Organoheterocyclic compounds	Lactones	Gamma butyrolactones	Fatty esters	Lactones	Fatty acids
CCMSLIB00005464016	GLUTARATE	ESI	Orbitrap	Commercial	Dorrestein	Kelly Weldon	M+Na	155.031	132.042	1	110-94-1	N/A	OC(=O)CCCC(O)=O	"InChI=1S/C5H8O4/c6-4(7)2-1-3-5(8)9/h1-3H2,(H,6,7)(H,8,9)"	N/A	1	Positive	UPDATE-SINGLE-ANNOTATED-GOLD	Gold	967	temp/spec-00005.mzML	lib-00029.mgf	0.824018	GNPS-MSMLS	1164970	114.778	155296	6	24.0757	155.031	179.107	0	temp/spec-00005.mzML967	1	eliborrego/Renata-new/Blank_B30-31.mzML		0	0	JFCQEDHGNNZCLN-UHFFFAOYSA-N	JFCQEDHGNNZCLN	Organic acids and derivatives	Carboxylic acids and derivatives	Dicarboxylic acids and derivatives	Fatty Acids and Conjugates	Dicarboxylic acids	Fatty acids
CCMSLIB00010011911	Sarmentoside B	LC-ESI	qTof	Crude	PK	PK	M+H	633.454	0	1						3	Positive	UPDATE-SINGLE-ANNOTATED-BRONZE	Bronze	970	temp/spec-00004.mzML	lib-00042.mgf	0.806959	GNPS-LIBRARY	2235490	116.043	47359.1	15	29.9998	633.454	663.454	1	temp/spec-00004.mzML970	1	eliborrego/Renata-new/Blank_B23.mzML		0	0	N/A	N/A	N/A	N/A	N/A	N/A	N/A	N/A
CCMSLIB00003134738	Spectral Match to Ile-Pro-Ile from NIST14	ESI	Q-TOF	Isolated	Data from Pieter Dorrestein	Data deposited by lfnothias	M+H	342.238	0	1	90614485	N/A	N/A	N/A	N/A	3	Positive	UPDATE-SINGLE-ANNOTATED-BRONZE	Bronze	673	temp/spec-00002.mzML	lib-00017.mgf	0.947087	GNPS-NIST14-MATCHES	3580020	71.0114	40954.5	9	14.0162	342.238	356.254	1	temp/spec-00002.mzML673	1	eliborrego/Renata-new/Active_B80-B81.mzML		50	3988	N/A	N/A	N/A	N/A	N/A	N/A	N/A	N/A
CCMSLIB00006392815	2-pyridin-3-yl-thiazolidine-4-carboxylic acid	ESI	Orbitrap	Commercial standard	BMDMS-NP	BMDMS-NP	[M+H]+	211.05	210.046	1	N/A	N/A	O=C(O)C1NC(SC1)C=2C=NC=CC2	InChI=1S/C9H10N2O2S/c12-9(13)7-5-14-8(11-7)6-2-1-3-10-4-6/h1-4,7-8,11H,5H2,(H,12,13)	N/A	1	Positive	UPDATE-SINGLE-ANNOTATED-GOLD	Gold	747	temp/spec-00002.mzML	lib-00039.mgf	0.762124	BMDMS-NP	1188050	79.9172	19321.7	7	4.07785	211.05	215.128	0	temp/spec-00002.mzML747	1	eliborrego/Renata-new/Active_B80-B81.mzML		0	0	FSNGLHIMQHWTNF-UHFFFAOYSA-N	FSNGLHIMQHWTNF	Organic acids and derivatives	Carboxylic acids and derivatives	Amino acids, peptides, and analogues	Nicotinic acid alkaloids	Pyridine alkaloids	Alkaloids
CCMSLIB00000081171	cyclo-(Ala-4-hydroxy-Pro)	LC-ESI	Ion Trap	Crude	CCLiaw, YLYang	YLYang	M+H	185.091	185.093	1						3	Positive	UPDATE-SINGLE-ANNOTATED-BRONZE	Bronze	677	temp/spec-00001.mzML	lib-00042.mgf	0.87879	GNPS-LIBRARY	5952930	71.5778	202.718	6	0.0375214	185.091	185.129	1	temp/spec-00001.mzML677	1	eliborrego/Renata-new/Active_B74-B75.mzML		5	613	N/A	N/A	N/A	N/A	N/A	N/A	N/A	N/A
CCMSLIB00010216431	Possible lac-Ile/Leu	LC-ESI	qTof	Lysate	Dorrestein	Dorrestein	M+H	204.123	0	0						3	Positive	UPDATE-SINGLE-ANNOTATED-BRONZE	Bronze	498	temp/spec-00003.mzML	lib-00042.mgf	0.936771	GNPS-LIBRARY	13938100	53.5832	68662.9	7	14.0157	204.123	218.139	1	temp/spec-00003.mzML498	1	eliborrego/Renata-new/Active_B84-B85.mzML		0	0	N/A	N/A	N/A	N/A	N/A	N/A	N/A	N/A
CCMSLIB00000070299	Nleu-Val-hexanoate	LC-ESI	qToF	Synthetic	Dorrestein/Gerwick	Luzzatto/Garg	M+H	343.268	342.474	1	N/A	N/A	N/A	N/A	N/A	2	Positive	UPDATE-SINGLE-ANNOTATED-SILVER	Silver	826	temp/spec-00002.mzML	lib-00042.mgf	0.747185	GNPS-LIBRARY	3114510	89.9282	244900	7	84.0665	343.268	259.202	0	temp/spec-00002.mzML826	1	eliborrego/Renata-new/Active_B80-B81.mzML		0	0	N/A	N/A	N/A	N/A	N/A	N/A	N/A	N/A
CCMSLIB00010110776	Sclareolide CollisionEnergy:102040	LC-ESI	Orbitrap	Commercial	Trent Northen	JGI	M+H	251.201	0	1	N/A	N/A	CC1(C)CCCC2(C)C1CCC1(C)OC(=O)CC12	"InChI=1S/C16H26O2/c1-14(2)7-5-8-15(3)11(14)6-9-16(4)12(15)10-13(17)18-16/h11-12H,5-10H2,1-4H3/t11-,12+,15-,16+/m0/s1"	N/A	3	Positive	UPDATE-SINGLE-ANNOTATED-BRONZE	Bronze	1308	temp/spec-00005.mzML	lib-00011.mgf	0.862839	BERKELEY-LAB	2642120	158.293	271095	7	68.0993	251.201	183.102	1	temp/spec-00005.mzML1308	1	eliborrego/Renata-new/Blank_B30-31.mzML		0	0	IMKJGXCIJJXALX-UHFFFAOYSA-N	IMKJGXCIJJXALX	N/A	N/A	N/A	Diterpenoids	Norlabdane diterpenoids	Terpenoids
CCMSLIB00003137053	Spectral Match to trans,cis-3,6-Nonadien-1-ol from NIST14	ESI	Ion Trap	Isolated	Data from Pieter Dorrestein &amp; Lena Gerwick	Data deposited by smascuch	M+Na	163.11	140.12	1	56805233	N/A	CC/C=C/C/C=C/CCO	InChI=1S/C9H16O/c1-2-3-4-5-6-7-8-9-10/h3-4,6-7,10H,2,5,8-9H2,1H3/b4-3+,7-6+	N/A	3	Positive	UPDATE-SINGLE-ANNOTATED-BRONZE	Bronze	1421	temp/spec-00001.mzML	lib-00017.mgf	0.83316	GNPS-NIST14-MATCHES	1274530	162.889	196359	7	32.0281	163.11	195.138	0	temp/spec-00001.mzML1421	1	eliborrego/Renata-new/Active_B74-B75.mzML		0	0	PICGPEBVZGCYBV-FZWLCVONSA-N	PICGPEBVZGCYBV	Lipids and lipid-like molecules	Fatty Acyls	Fatty alcohols	Fatty acyls	Fatty alcohols	Fatty acids
CCMSLIB00006120022	Glycodeoxycholic acid - 40.0 eV	ESI	Orbitrap	Isolated	PI	Data Collector	M-H	448.307	0	1		N/A	C[C@H](CCC(=O)NCC(=O)O)[C@H]1CC[C@@H]2[C@@]1([C@H](C[C@H]3[C@H]2CC[C@H]4[C@@]3(CC[C@H](C4)O)C)O)C	N/A	N/A	1	Negative	UPDATE-SINGLE-ANNOTATED-GOLD	Gold	106	temp/spec-00000.mzML	lib-00008.mgf	0.706937	BIRMINGHAM-UHPLC-MS-NEG	8233130	14.4452	9124.29	6	4.09048	448.307	444.216	1	temp/spec-00000.mzML106	1	eliborrego/Renata-new/Active_A16-A17.mzML		0	0	WVULKSPCQVQLCU-BUXLTGKBSA-N	WVULKSPCQVQLCU	Lipids and lipid-like molecules	Steroids and steroid derivatives	Bile acids, alcohols and derivatives	Steroids	Cholane steroids	Terpenoids
CCMSLIB00003136514	Spectral Match to Ile-Pro-Ile from NIST14	ESI	Q-TOF	Isolated	Data from Joshua Wollam	Data deposited by fevargas	M+H	342.239	0	1	90614485	N/A	N/A	N/A	N/A	3	Positive	UPDATE-SINGLE-ANNOTATED-BRONZE	Bronze	169	temp/spec-00005.mzML	lib-00017.mgf	0.903033	GNPS-NIST14-MATCHES	12727000	20.4991	99405.1	7	34.0203	342.239	376.259	0	temp/spec-00005.mzML169	1	eliborrego/Renata-new/Blank_B30-31.mzML		50	3988	N/A	N/A	N/A	N/A	N/A	N/A	N/A	N/A
CCMSLIB00003135959	Spectral Match to 1-Hexadecanoyl-sn-glycerol from NIST14	ESI	QqQ	Isolated	Data from Gabriel Haddad	Data deposited by mjmeehan	M+H	331.284	0	1	542449	N/A	N/A	N/A	N/A	3	Positive	UPDATE-SINGLE-ANNOTATED-BRONZE	Bronze	444	temp/spec-00003.mzML	lib-00017.mgf	0.795782	GNPS-NIST14-MATCHES	9195830	48.2623	84615.2	10	28.0317	331.284	359.316	1	temp/spec-00003.mzML444	1	eliborrego/Renata-new/Active_B84-B85.mzML		135	8671	N/A	N/A	N/A	N/A	N/A	N/A	N/A	N/A
CCMSLIB00000220415	Massbank:KO003949 Quisqualate|Quisqualic acid	ESI	LC-ESI-QQ	Isolated	Putative Massbank Match	Massbank	[M+H]+	190	0	1	52809-07-1	N/A	N[C@H](C(O)=O)CN(O1)C(=O)NC(=O)1	1S/C5H7N3O5/c6-2(3(9)10)1-8-4(11)7-5(12)13-8/h2H,1,6H2,(H,9,10)(H,7,11,12)/t2-/m0/s1	N/A	3	Positive	UPDATE-SINGLE-ANNOTATED-BRONZE	Bronze	272	temp/spec-00003.mzML	lib-00046.mgf	0.709774	MASSBANK	2040650	31.4528	263792	6	50.1205	190	240.121	1	temp/spec-00003.mzML272	1	eliborrego/Renata-new/Active_B84-B85.mzML		0	0	ASNFTDCKZKHJSW-REOHCLBHSA-N	ASNFTDCKZKHJSW	Organic acids and derivatives	Carboxylic acids and derivatives	Amino acids, peptides, and analogues	Small peptides	Aminoacids	Amino acids and Peptides
CCMSLIB00010121483	"8-[2-(6-methyl(2H,3H-benzo[e]1,4-oxazaperhydroin-4-yl))-2-oxoethylthio]-9-(4-m ethylphenyl)hydropurin-6-one CollisionEnergy:205060"	LC-ESI	Orbitrap	Commercial	Trent Northen	JGI	M+Na	470.126	0	1	N/A	N/A	Cc1ccc(-n2c(SCC(=O)N3CCOc4ccc(C)cc43)nc3c(O)ncnc32)cc1	"InChI=1S/C23H21N5O3S/c1-14-3-6-16(7-4-14)28-21-20(22(30)25-13-24-21)26-23(28)32-12-19(29)27-9-10-31-18-8-5-15(2)11-17(18)27/h3-8,11,13H,9-10,12H2,1-2H3,(H,24,25,30)"	N/A	3	Positive	UPDATE-SINGLE-ANNOTATED-BRONZE	Bronze	332	temp/spec-00005.mzML	lib-00011.mgf	0.775944	BERKELEY-LAB	2861350	36.8175	138576	9	65.1481	470.126	535.274	1	temp/spec-00005.mzML332	1	eliborrego/Renata-new/Blank_B30-31.mzML		0	0	FHRYOKXCAQIRCV-UHFFFAOYSA-N	FHRYOKXCAQIRCV	Organoheterocyclic compounds	Azoles	Imidazoles			Alkaloids
CCMSLIB00005764417	Massbank:LU089002 N-(2,4-Dimethylphenyl)formamide	ESI	Hybrid FT	Isolated	Massbank	Massbank	M+H	150.091	0	1	60397-77-5	N/A	CC1=CC=C(NC=O)C(C)=C1	1S/C9H11NO/c1-7-3-4-9(10-6-11)8(2)5-7/h3-6H,1-2H3,(H,10,11)	N/A	3	Positive	UPDATE-SINGLE-ANNOTATED-BRONZE	Bronze	31	temp/spec-00002.mzML	lib-00046.mgf	0.737876	MASSBANK	1053940	4.69998	193320	6	29.0156	150.091	179.107	0	temp/spec-00002.mzML31	1	eliborrego/Renata-new/Active_B80-B81.mzML		0	0	JOFDPSBOUCXJCC-UHFFFAOYSA-N	JOFDPSBOUCXJCC	Benzenoids	Benzene and substituted derivatives	Anilides
CCMSLIB00005738181	Massbank:RP002703 Palmitoleoyl Ethanolamide|Palmitoleoyl-EA|(Z)-N-(2-hydroxyethyl)hexadec-9-enamide	ESI	qTof	Isolated	Massbank	Massbank	M+H	298.274	0	1	N/A	N/A	CCCCCC/C=C\CCCCCCCC(NCCO)=O	1S/C18H35NO2/c1-2-3-4-5-6-7-8-9-10-11-12-13-14-15-18(21)19-16-17-20/h7-8,20H,2-6,9-17H2,1H3,(H,19,21)/b8-7-	N/A	3	Positive	UPDATE-SINGLE-ANNOTATED-BRONZE	Bronze	1113	temp/spec-00002.mzML	lib-00046.mgf	0.737951	MASSBANK	303345	129.705	66774.5	7	19.9171	298.274	318.191	1	temp/spec-00002.mzML1113	1	eliborrego/Renata-new/Active_B80-B81.mzML		0	0	WFRLANWAASSSFV-FPLPWBNLSA-N	WFRLANWAASSSFV	Organic nitrogen compounds	Organonitrogen compounds	Amines	Fatty amides	N-acyl ethanolamines (endocannabinoids)	Fatty acids
CCMSLIB00005764417	Massbank:LU089002 N-(2,4-Dimethylphenyl)formamide	ESI	Hybrid FT	Isolated	Massbank	Massbank	M+H	150.091	0	1	60397-77-5	N/A	CC1=CC=C(NC=O)C(C)=C1	1S/C9H11NO/c1-7-3-4-9(10-6-11)8(2)5-7/h3-6H,1-2H3,(H,10,11)	N/A	3	Positive	UPDATE-SINGLE-ANNOTATED-BRONZE	Bronze	1087	temp/spec-00002.mzML	lib-00046.mgf	0.759832	MASSBANK	833864	126.04	193321	6	29.0157	150.091	179.107	0	temp/spec-00002.mzML1087	1	eliborrego/Renata-new/Active_B80-B81.mzML		0	0	JOFDPSBOUCXJCC-UHFFFAOYSA-N	JOFDPSBOUCXJCC	Benzenoids	Benzene and substituted derivatives	Anilides
CCMSLIB00003139175	Spectral Match to Farnesylthiosalicylic acid from NIST14	ESI	IT/ion trap	Isolated	Data from Katrina Waters;Yoshihiro Kawaoka;Richard Smith;Thomas Metz;Ralph Baric	Data deposited by alchemistmatt	205.2	205.195	0	1	162520005	N/A	N/A	N/A	N/A	3	Positive	UPDATE-SINGLE-ANNOTATED-BRONZE	Bronze	1213	temp/spec-00005.mzML	lib-00017.mgf	0.776099	GNPS-NIST14-MATCHES	789216	146.219	19115.2	6	3.92235	205.195	209.117	0	temp/spec-00005.mzML1213	1	eliborrego/Renata-new/Blank_B30-31.mzML		2	15	N/A	N/A	N/A	N/A	N/A	N/A	N/A	N/A
CCMSLIB00005738181	Massbank:RP002703 Palmitoleoyl Ethanolamide|Palmitoleoyl-EA|(Z)-N-(2-hydroxyethyl)hexadec-9-enamide	ESI	qTof	Isolated	Massbank	Massbank	M+H	298.274	0	1	N/A	N/A	CCCCCC/C=C\CCCCCCCC(NCCO)=O	1S/C18H35NO2/c1-2-3-4-5-6-7-8-9-10-11-12-13-14-15-18(21)19-16-17-20/h7-8,20H,2-6,9-17H2,1H3,(H,19,21)/b8-7-	N/A	3	Positive	UPDATE-SINGLE-ANNOTATED-BRONZE	Bronze	1483	temp/spec-00001.mzML	lib-00046.mgf	0.701743	MASSBANK	439578	171.151	66774.1	7	19.917	298.274	318.191	1	temp/spec-00001.mzML1483	1	eliborrego/Renata-new/Active_B74-B75.mzML		0	0	WFRLANWAASSSFV-FPLPWBNLSA-N	WFRLANWAASSSFV	Organic nitrogen compounds	Organonitrogen compounds	Amines	Fatty amides	N-acyl ethanolamines (endocannabinoids)	Fatty acids
CCMSLIB00005738181	Massbank:RP002703 Palmitoleoyl Ethanolamide|Palmitoleoyl-EA|(Z)-N-(2-hydroxyethyl)hexadec-9-enamide	ESI	qTof	Isolated	Massbank	Massbank	M+H	298.274	0	1	N/A	N/A	CCCCCC/C=C\CCCCCCCC(NCCO)=O	1S/C18H35NO2/c1-2-3-4-5-6-7-8-9-10-11-12-13-14-15-18(21)19-16-17-20/h7-8,20H,2-6,9-17H2,1H3,(H,19,21)/b8-7-	N/A	3	Positive	UPDATE-SINGLE-ANNOTATED-BRONZE	Bronze	746	temp/spec-00002.mzML	lib-00046.mgf	0.716053	MASSBANK	336438	79.8073	66773.7	6	19.9169	298.274	318.191	1	temp/spec-00002.mzML746	1	eliborrego/Renata-new/Active_B80-B81.mzML		0	0	WFRLANWAASSSFV-FPLPWBNLSA-N	WFRLANWAASSSFV	Organic nitrogen compounds	Organonitrogen compounds	Amines	Fatty amides	N-acyl ethanolamines (endocannabinoids)	Fatty acids
CCMSLIB00003139268	Spectral Match to Leu-Ile from NIST14	ESI	Q-TOF	Isolated	Data from Gabriel Haddad	Data deposited by mjmeehan	M+H	245.186	0	1	N/A	N/A	N/A	N/A	N/A	3	Positive	UPDATE-SINGLE-ANNOTATED-BRONZE	Bronze	283	temp/spec-00002.mzML	lib-00017.mgf	0.875884	GNPS-NIST14-MATCHES	65940700	32.2399	57162.5	9	14.0154	245.186	259.201	0	temp/spec-00002.mzML283	1	eliborrego/Renata-new/Active_B80-B81.mzML		36	3276	N/A	N/A	N/A	N/A	N/A	N/A	N/A	N/A
CCMSLIB00003137749	Spectral Match to Phe-Pro from NIST14	ESI	Q-TOF	Isolated	Data from Pieter Dorrestein	Data deposited by lfnothias	M+H-H2O	245.129	0	1	N/A	N/A	N/A	N/A	N/A	3	Positive	UPDATE-SINGLE-ANNOTATED-BRONZE	Bronze	1219	temp/spec-00000.mzML	lib-00017.mgf	0.818286	GNPS-NIST14-MATCHES	1146920	150.193	65248.3	7	15.9943	245.129	261.123	1	temp/spec-00000.mzML1219	1	eliborrego/Renata-new/Active_A16-A17.mzML		74	4315	N/A	N/A	N/A	N/A	N/A	N/A	N/A	N/A
CCMSLIB00003135394	Spectral Match to 15-HEDE from NIST14	ESI	qTof	Isolated	Data from Rob Knight	Data deposited by amelnik	M+H-H2O	307.263	324.266	1	77159570	N/A	CCCCCC(/C=C/C=C\CCCCCCCCCC(=O)O)O	InChI=1S/C20H36O3/c1-2-3-13-16-19(21)17-14-11-9-7-5-4-6-8-10-12-15-18-20(22)23/h9,11,14,17,19,21H,2-8,10,12-13,15-16,18H2,1H3,(H,22,23)/b11-9-,17-14+	N/A	3	Positive	UPDATE-SINGLE-ANNOTATED-BRONZE	Bronze	764	temp/spec-00005.mzML	lib-00017.mgf	0.749295	GNPS-NIST14-MATCHES	929772	88.5515	169574	10	52.1039	307.263	255.159	0	temp/spec-00005.mzML764	1	eliborrego/Renata-new/Blank_B30-31.mzML		8	143	ZTRWPEHMGCHTIT-QWAPPMFBSA-N	ZTRWPEHMGCHTIT	Lipids and lipid-like molecules	Fatty Acyls	Eicosanoids	Eicosanoids	Other Eicosanoids	Fatty acids
CCMSLIB00000007145	cyclo(L-Val-L-Pro)	DI-ESI	qTof	Isolated	Keyzers	R Keyzers	M+H	197.129	196.121	1	285-40-2	N/A	CC(C)[C@H]1C(=O)N2CCC[C@H]2C(=O)N1	InChI=1S/C10H16N2O2/c1-6(2)8-10(14)12-5-3-4-7(12)9(13)11-8/h6-8H,3-5H2,1-2H3,(H,11,13)/t7-,8-/m0/s1	N/A	3	Positive	UPDATE-SINGLE-ANNOTATED-BRONZE	Bronze	866	temp/spec-00003.mzML	lib-00042.mgf	0.881466	GNPS-LIBRARY	6566420	98.83	2.16734	6	0.000427246	197.129	197.129	1	temp/spec-00003.mzML866	1	eliborrego/Renata-new/Active_B84-B85.mzML		20	433	XLUAWXQORJEMBD-YUMQZZPRSA-N	XLUAWXQORJEMBD	Organic acids and derivatives	Carboxylic acids and derivatives	Amino acids, peptides, and analogues	Small peptides	Dipeptides	Amino acids and Peptides
CCMSLIB00003139041	Spectral Match to (Z,E)-Tetradeca-9,12-dienol from NIST14	ESI	qTof	Isolated	Data from Joshua Wollam	Data deposited by fevargas	M+H	211.205	210.198	1	51937009	N/A	C/C=C\C/C=C/CCCCCCCCO	InChI=1S/C14H26O/c1-2-3-4-5-6-7-8-9-10-11-12-13-14-15/h2-3,5-6,15H,4,7-14H2,1H3/b3-2-,6-5+	N/A	3	Positive	UPDATE-SINGLE-ANNOTATED-BRONZE	Bronze	531	temp/spec-00005.mzML	lib-00017.mgf	0.79275	GNPS-NIST14-MATCHES	623536	58.0089	473197	8	99.9416	211.205	311.147	0	temp/spec-00005.mzML531	1	eliborrego/Renata-new/Blank_B30-31.mzML		37	1822	IHRPKOQVBCPMQH-NDEAWQBTSA-N	IHRPKOQVBCPMQH	Lipids and lipid-like molecules	Fatty Acyls	Fatty alcohols	Fatty acyls	Fatty alcohols	Fatty acids
CCMSLIB00003137053	Spectral Match to trans,cis-3,6-Nonadien-1-ol from NIST14	ESI	Ion Trap	Isolated	Data from Pieter Dorrestein &amp; Lena Gerwick	Data deposited by smascuch	M+Na	163.11	140.12	1	56805233	N/A	CC/C=C/C/C=C/CCO	InChI=1S/C9H16O/c1-2-3-4-5-6-7-8-9-10/h3-4,6-7,10H,2,5,8-9H2,1H3/b4-3+,7-6+	N/A	3	Positive	UPDATE-SINGLE-ANNOTATED-BRONZE	Bronze	995	temp/spec-00001.mzML	lib-00017.mgf	0.836477	GNPS-NIST14-MATCHES	1707070	108.302	196205	7	32.003	163.11	195.113	0	temp/spec-00001.mzML995	1	eliborrego/Renata-new/Active_B74-B75.mzML		0	0	PICGPEBVZGCYBV-FZWLCVONSA-N	PICGPEBVZGCYBV	Lipids and lipid-like molecules	Fatty Acyls	Fatty alcohols	Fatty acyls	Fatty alcohols	Fatty acids
CCMSLIB00000478109	m/z 329 of diterpene esters (including phorbol ester) collected from phorbol-12,13-didecanoate	LC-ESI	Hybrid FT	Commercial	Litaudon-Wolfender	Nothias-Allard	M+H	329.175	310.1	1						3	Positive	UPDATE-SINGLE-ANNOTATED-BRONZE	Bronze	792	temp/spec-00000.mzML	lib-00042.mgf	0.718738	GNPS-LIBRARY	1047790	91.4912	273554	10	90.0472	329.175	239.128	1	temp/spec-00000.mzML792	1	eliborrego/Renata-new/Active_A16-A17.mzML		0	0	N/A	N/A	N/A	N/A	N/A	N/A	N/A	N/A
CCMSLIB00005436153	DETHIOBIOTIN	ESI	Orbitrap	Commercial	Dorrestein	Fernando Vargas	M+Na	237.121	214.132	1	533-48-2	na	C[C@@H]1NC(=O)N[C@@H]1CCCCCC(O)=O	"InChI=1S/C10H18N2O3/c1-7-8(12-10(15)11-7)5-3-2-4-6-9(13)14/h7-8H,2-6H2,1H3,(H,13,14)(H2,11,12,15)/t7-,8+/m0/s1"	N/A	1	Positive	UPDATE-SINGLE-ANNOTATED-GOLD	Gold	909	temp/spec-00005.mzML	lib-00042.mgf	0.868696	GNPS-LIBRARY	899233	107.254	116.345	10	0.0275879	237.121	237.149	1	temp/spec-00005.mzML909	1	eliborrego/Renata-new/Blank_B30-31.mzML		0	0	AUTOLBMXDDTRRT-JGVFFNPUSA-N	AUTOLBMXDDTRRT	Lipids and lipid-like molecules	Fatty Acyls	Fatty acids and conjugates	Histidine alkaloids	Imidazole alkaloids	Alkaloids
CCMSLIB00003140141	Spectral Match to Phe-Pro from NIST14	ESI	QQQ	Isolated	Data from Christopher A. Lowry	Data deposited by fevargas	M+H	263.139	262.132	1	N/A	N/A	C1C[C@H](N(C1)C(=O)[C@H](CC2=CC=CC=C2)N)C(=O)O	InChI=1S/C14H18N2O3/c15-11(9-10-5-2-1-3-6-10)13(17)16-8-4-7-12(16)14(18)19/h1-3,5-6,11-12H,4,7-9,15H2,(H,18,19)/t11-,12-/m0/s1	N/A	3	Positive	UPDATE-SINGLE-ANNOTATED-BRONZE	Bronze	552	temp/spec-00001.mzML	lib-00017.mgf	0.981412	GNPS-NIST14-MATCHES	95779000	59.1425	3811.75	8	1.00302	263.139	264.142	1	temp/spec-00001.mzML552	1	eliborrego/Renata-new/Active_B74-B75.mzML		74	4315	WEQJQNWXCSUVMA-RYUDHWBXSA-N	WEQJQNWXCSUVMA	Organic acids and derivatives	Carboxylic acids and derivatives	Amino acids, peptides, and analogues	Small peptides	Dipeptides	Amino acids and Peptides
CCMSLIB00000213686	Massbank:FIO00056 gamma-Dodecalactone	ESI	LC-ESI-QTOF	Isolated	Putative Massbank Match	Massbank	[M+H]+	199.17	0	1	2305-05-07	N/A	CCCCCCCCC(C1)OC(=O)C1	1S/C12H22O2/c1-2-3-4-5-6-7-8-11-9-10-12(13)14-11/h11H,2-10H2,1H3	N/A	3	Positive	UPDATE-SINGLE-ANNOTATED-BRONZE	Bronze	986	temp/spec-00005.mzML	lib-00046.mgf	0.878236	MASSBANK	1119890	117.174	80121.3	7	15.9578	199.17	215.128	1	temp/spec-00005.mzML986	1	eliborrego/Renata-new/Blank_B30-31.mzML		1	9	WGPCZPLRVAWXPW-UHFFFAOYSA-N	WGPCZPLRVAWXPW	Organoheterocyclic compounds	Lactones	Gamma butyrolactones	Fatty esters	Lactones	Fatty acids
CCMSLIB00003135266	Spectral Match to Leu-Thr from NIST14	ESI	qTof	Isolated	Data from Pieter C. Dorrestein	Data deposited by daniel	M+H	233.15	232.142	1	N/A	N/A	C[C@H]([C@@H](C(=O)O)NC(=O)[C@H](CC(C)C)N)O	InChI=1S/C10H20N2O4/c1-5(2)4-7(11)9(14)12-8(6(3)13)10(15)16/h5-8,13H,4,11H2,1-3H3,(H,12,14)(H,15,16)/t6-,7+,8+/m1/s1	N/A	3	Positive	UPDATE-SINGLE-ANNOTATED-BRONZE	Bronze	625	temp/spec-00001.mzML	lib-00017.mgf	0.761605	GNPS-NIST14-MATCHES	31525000	66.2549	240299	7	56.0257	233.15	289.176	1	temp/spec-00001.mzML625	1	eliborrego/Renata-new/Active_B74-B75.mzML		3	37	LRKCBIUDWAXNEG-CSMHCCOUSA-N	LRKCBIUDWAXNEG	Organic acids and derivatives	Carboxylic acids and derivatives	Amino acids, peptides, and analogues	Small peptides	Dipeptides	Amino acids and Peptides
CCMSLIB00004706026	Sarmentoside B	N/A	ESI-QFT	isolated	MoNA	MoNA:VF-NPL-QEHF014963	[M+H]+	665.317	0	1	N/A	N/A	N/A	InChI=1S/C34H48O13/c1-17-28(46-19(3)37)29(42-5)27(39)30(44-17)47-21-6-9-32(16-35)26-23(7-10-33(32,40)13-21)34(41)11-8-22(20-12-25(38)43-15-20)31(34,4)14-24(26)45-18(2)36/h12,16-17,21-24,26-30,39-41H,6-11,13-15H2,1-5H3/t17?,21-,22+,23?,24+,26?,27?,28?,29?,30?,31+,32-,33-,34-/m0/s1	N/A	3	positive	UPDATE-SINGLE-ANNOTATED-BRONZE	Bronze	908	temp/spec-00003.mzML	lib-00003.mgf	0.815181	MONA	1896930	104.797	2800.32	8	1.8631	665.317	663.454	1	temp/spec-00003.mzML908	1	eliborrego/Renata-new/Active_B84-B85.mzML		0	0	JJSVXWKQLGHFES-QGZYWIHFSA-N	JJSVXWKQLGHFES	Lipids and lipid-like molecules	Steroids and steroid derivatives	Steroid lactones	N/A	N/A	N/A
CCMSLIB00003137591	Spectral Match to PyroGlu-Phe from NIST14	ESI	Q-TOF	Isolated	Data from System Wide MS course	Data deposited by daniel	M+H	277.119	0	1	N/A	N/A	N/A	N/A	N/A	3	Positive	UPDATE-SINGLE-ANNOTATED-BRONZE	Bronze	830	temp/spec-00003.mzML	lib-00017.mgf	0.942568	GNPS-NIST14-MATCHES	3117230	93.6722	50573.8	9	14.015	277.119	291.134	1	temp/spec-00003.mzML830	1	eliborrego/Renata-new/Active_B84-B85.mzML		72	4217	N/A	N/A	N/A	N/A	N/A	N/A	N/A	N/A
CCMSLIB00005729352	Massbank:KO000500 S-Citramalic acid|(2S)-2-Hydroxy-2-methylbutanedioate|L-(+)-2-Methylmalic acid|L-alpha-Hydroxypyrotartaric acid|L-Citramalic acid|(S)-2-Hydroxy-2-methylsuccinic acid|(S)-2-Methylmalate|(S)-2-Methylmal	ESI	QQQ	Isolated	Massbank	Massbank	M-H	147	0	1	6236-09-05	N/A	C[C@](CC(=O)O)(C(=O)O)O	1S/C5H8O5/c1-5(10,4(8)9)2-3(6)7/h10H,2H2,1H3,(H,6,7)(H,8,9)/t5-/m0/s1	N/A	3	Negative	UPDATE-SINGLE-ANNOTATED-BRONZE	Bronze	592	temp/spec-00000.mzML	lib-00046.mgf	0.901122	MASSBANK	1903370	65.2513	137028	6	20.1431	147	167.143	0	temp/spec-00000.mzML592	1	eliborrego/Renata-new/Active_A16-A17.mzML		0	0	XFTRTWQBIOMVPK-YFKPBYRVSA-N	XFTRTWQBIOMVPK	Lipids and lipid-like molecules	Fatty Acyls	Fatty acids and conjugates	Fatty Acids and Conjugates	Hydroxy fatty acids	Fatty acids
CCMSLIB00003136514	Spectral Match to Ile-Pro-Ile from NIST14	ESI	Q-TOF	Isolated	Data from Joshua Wollam	Data deposited by fevargas	M+H	342.239	0	1	90614485	N/A	N/A	N/A	N/A	3	Positive	UPDATE-SINGLE-ANNOTATED-BRONZE	Bronze	402	temp/spec-00002.mzML	lib-00017.mgf	0.862519	GNPS-NIST14-MATCHES	53681200	43.8606	289471	7	99.0681	342.239	441.307	1	temp/spec-00002.mzML402	1	eliborrego/Renata-new/Active_B80-B81.mzML		50	3988	N/A	N/A	N/A	N/A	N/A	N/A	N/A	N/A
CCMSLIB00003138245	Spectral Match to PyroGlu-Pro from NIST14	ESI	qTof	Isolated	Data from Wiemann	Data deposited by pwiemann	M+H	227.103	226.095	1	N/A	N/A	C1CC(N(C1)C(=O)C2CCC(=O)N2)C(=O)O	InChI=1S/C10H14N2O4/c13-8-4-3-6(11-8)9(14)12-5-1-2-7(12)10(15)16/h6-7H,1-5H2,(H,11,13)(H,15,16)	N/A	3	Positive	UPDATE-SINGLE-ANNOTATED-BRONZE	Bronze	733	temp/spec-00004.mzML	lib-00017.mgf	0.826985	GNPS-NIST14-MATCHES	2306200	82.2655	61713.3	6	14.0153	227.103	241.118	1	temp/spec-00004.mzML733	1	eliborrego/Renata-new/Blank_B23.mzML		32	1456	PFEJJYZYEFRQEA-UHFFFAOYSA-N	PFEJJYZYEFRQEA	Organic acids and derivatives	Carboxylic acids and derivatives	Amino acids, peptides, and analogues	Small peptides	Dipeptides	Amino acids and Peptides
CCMSLIB00010152852	8-Prenylnaringenin	LC-ESI	qTof	Commercial	NA	Oliver Gericke	M+H	341.14	340.131	1			CC(C)=CCC1=C2C(C(CC(C3=CC=C(O)C=C3)O2)=O)=C(O)C=C1O			3	Positive	UPDATE-SINGLE-ANNOTATED-BRONZE	Bronze	563	temp/spec-00003.mzML	lib-00042.mgf	0.845365	GNPS-LIBRARY	4388540	60.0489	122230	7	41.6974	341.14	382.837	0	temp/spec-00003.mzML563	1	eliborrego/Renata-new/Active_B84-B85.mzML		0	0	LPEPZZAVFJPLNZ-UHFFFAOYSA-N	LPEPZZAVFJPLNZ	Phenylpropanoids and polyketides	Flavonoids	Flavans	Flavonoids	Flavanones	Shikimates and Phenylpropanoids
CCMSLIB00003137749	Spectral Match to Phe-Pro from NIST14	ESI	Q-TOF	Isolated	Data from Pieter Dorrestein	Data deposited by lfnothias	M+H-H2O	245.129	0	1	N/A	N/A	N/A	N/A	N/A	3	Positive	UPDATE-SINGLE-ANNOTATED-BRONZE	Bronze	668	temp/spec-00003.mzML	lib-00017.mgf	0.933733	GNPS-NIST14-MATCHES	23589000	71.9997	1.86744	7	0.000457764	245.129	245.129	1	temp/spec-00003.mzML668	1	eliborrego/Renata-new/Active_B84-B85.mzML		74	4315	N/A	N/A	N/A	N/A	N/A	N/A	N/A	N/A
[truncated: 3,409 more rows]

## Sheet: Sheet1
SpectrumID	Compound_Name	Sample	Intensity	Ion_Source	Instrument	Compound_Source	PI	Data_Collector	Adduct	Precursor_MZ	ExactMass	Charge	CAS_Number	Pubmed_ID	Smiles	INCHI	INCHI_AUX	Library_Class	IonMode	UpdateWorkflowName	LibraryQualityString	#Scan#	SpectrumFile	LibraryName	MQScore	Organism	TIC_Query	RT_Query	MZErrorPPM	SharedPeaks	MassDiff	LibMZ	SpecMZ	SpecCharge	FileScanUniqueID	NumberHits	full_CCMS_path	tags	MoleculeExplorerDatasets	MoleculeExplorerFiles	InChIKey	InChIKey-Planar	superclass	class	subclass	npclassifier_superclass	npclassifier_class	npclassifier_pathway
[truncated: 4,067 more rows]

[truncated: 2 more sheets: filtering, notes]
